# Supplementary material for: Ross River Virus Provokes Differentially Expressed MicroRNA and RNA Interference Responses in Aedes aegypti Mosquitoes
Source: Viruses. 2020 Jun 27;12(7):695. doi: 10.3390/v12070695 (PMC7412335; doi:10.3390/v12070695)
Supplement: Supplementary file 1 [file viruses-12-00695-s001.zip]

Archive with 13 entries (12 files):
- Table S1.xlsm
- __MACOSX/
- __MACOSX/._Table S1.xlsm
- Table S6.xlsx
- __MACOSX/._Table S6.xlsx
- Table S5.xlsm
- __MACOSX/._Table S5.xlsm
- Table S4.xlsm
- __MACOSX/._Table S4.xlsm
- Table S3.xlsx
- __MACOSX/._Table S3.xlsx
- Table S2.xlsm
- __MACOSX/._Table S2.xlsm
