# Supplementary material for: Ross River Virus Provokes Differentially Expressed MicroRNA and RNA Interference Responses in Aedes aegypti Mosquitoes
Source: Viruses. 2020 Jun 27;12(7):695. doi: 10.3390/v12070695 (PMC7412335; doi:10.3390/v12070695)
Supplement: Supplementary file 1 [file viruses-12-00695-s001.zip › Table S1.xlsm]

## Sheet: Sheet1
Application	Primer Name	Sequence
RT-qPCR	RRV8956S F	TACAAGCACGACCCATTGCCG
	RRV9162AS R	CATAGTCCTGCCGCCTGCTGT
	RPS17 qF	CACTCCCAGGTCCGTGGTT
	RPS17 qR	GGACACTTCCGGCACGTACT
miScript	aae-miR-275-5p	CGCGCTAAGCAGGAACCGAGAC
	aae-miR-1-3p	TGGAATGTAAAGAAGTATGGAG
	aae-miR-100-5p	AACCCGTAGATCCGAACTTGTG
	aae-miR-281-5p	AAGAGAGCTATCCGTCGAC
	aae-miR-276-3p	TAGGAACTTCATACCGTGCTC
	aae-miR-2940-3p	GTCGACAGGGAGATAAATCACT
	aae-miR-999-3p	TGTTAACTGTAAGACTGTGTCT
	aae-bantam-5p	CCGGTTTTCATTTTCGATCTGAC
	aae-miR-2945-3p	TGACTAGAGGCAGACTCGTTTA
	aae-miR-989-3p	TGTGATGTGACGTAGTGGTAC
	RNU6	CGCAAGGATGACACGCAAATTCGTGAAGCGTTCCATATTTTT
RNA-Seq	3'adapter	AGATCGGAAGAGCACACGTCTGAACTCCAGTCA
