# Supplementary material for: Ross River Virus Provokes Differentially Expressed MicroRNA and RNA Interference Responses in Aedes aegypti Mosquitoes
Source: Viruses. 2020 Jun 27;12(7):695. doi: 10.3390/v12070695 (PMC7412335; doi:10.3390/v12070695)
Supplement: Supplementary file 1 [file viruses-12-00695-s001.zip › Table S6.xlsx]

## Sheet: Sheet1
Dong S, et al, (2017) The midgut transcriptome of Aedes aegypti fed with saline or protein meals containing chikungunya virus reveals genes potentially involved in viral midgut escape. Supplementary table 3 (12864_2017_3775_MOESM3_ESM). Shengzhang Dong, Susanta K. Behura & Alexander W. E. Franz
Zhao et al, (2019) Transcriptomic Analysis of Aedes aegypti Innate Immune System in Response to Ingestion of Chikungunya Virus. Table 3. Immune-related genes that were significantly regulated in the Key West strain of Aedes aegypti 3 days post ingestion with CHIKV compared with Control in Key West strain (p-adj ≤ 0.01, log2-fold change ≥ ± 1.8). Liming Zhao 1,* , Barry W. Alto 1 , Yongxing Jiang …
Raquin et al, (2017) Individual co-variation between viral RNA load and gene expression reveals novel host factors during early dengue virus infection of the Aedes aegypti midgut. Supp. journal.pntd.0006152.s009.xls. Vincent Raquin, Sarah Hélène Merkling, Valérie Gausson, Isabelle Moltini-Conclois, Lionel Frangeul, Hugo Varet, Marie-Agnès Dillies, Maria-Carla Saleh , Louis Lambrechts
Etebari, et al (2017). Global Transcriptome Analysis of Aedes aegypti Mosquitoes in Response to Zika Virus Infection. TABLE S4. * Data from this study. ** Re-analyzed data from Bonizzoni M, Dunn W, Campbell C, Olson K, Marinotti O, James A. 2012. Complex modulation of the Aedes aegypti transcriptome in response to dengue virus infection. PLoS One 7:e50512. Kayvan Etebari, Shivanand Hegde, Miguel …
Etebari, et al (2017). Global Transcriptome Analysis of Aedes aegypti Mosquitoes in Response to Zika Virus Infection. TABLE S3. Comparison of transcripts modulated by ZIKV to those modulated by dengue virus, West Nile virus, and yellow fever virus identified by Colpitts et al. Re-analyzed data from Colpitts TM, Cox J, Vanlandingham DL, Feitosa FM, Cheng G, Kurscheid S, Wang P, Krishnan MN, Higgs …
Cells highlighted green indicate miRNA/transcript pairs with apposing fold changes.
The numbers 3 or 4 indicate how many algorithms predicted the same target gene for that miRNA.
						Tissue	FB	FB:MG	FB	FB		FB	FB	FB	FB	FB	FB	FB	FB
						TIME	2 dpi	2 dpi	2 dpi	12 dpi		2 dpi	2 dpi	2 dpi	2 dpi	12 dpi	2 dpi	2 dpi	2 dpi
						GENE	miR-989-3p	miR-9b-5p	miR-9a-5p	miR-2940-3p		miR-184-3p	miR-317-3p	miR-8-5p	miR-275-5p	miR-71-3p	miR-275-3p	miR-34-3p	miR-988-3p
						FC	5.85	2.3, 1.66	1.73	1.93		-1.6	-1.65	-1.96	-2.94	-2.01	-1.98	-1.63	-1.53
REF.	VIRUS	TIME		GENE	FC	REG.	UP	UP	UP	UP		DOWN	DOWN	DOWN	DOWN	DOWN	DOWN	DOWN	DOWN
Etebari, et al (2017). TABLE S3.	DENV	1 dpi	1	AAEL014978	-23.4032	DOWN		4
Etebari, et al (2017). TABLE S3.	YFV	1 dpi	1	AAEL014978	-20.2525	DOWN		4
Etebari, et al (2017). TABLE S4.	ZIKV*	2 dpi	1	AAEL004947	-18.74	DOWN	4
Etebari, et al (2017). TABLE S3.	WNV	1 dpi	1	AAEL014978	-18.5353	DOWN		4
Etebari, et al (2017). TABLE S3.	DENV	1 dpi		AAEL014366	-7.7032	DOWN										3
Etebari, et al (2017). TABLE S3.	YFV	1 dpi		AAEL014366	-7.46789	DOWN										3
Etebari, et al (2017). TABLE S3.	DENV	2 dpi	1	AAEL014978	-7.30618	DOWN		4
Etebari, et al (2017). TABLE S3.	DENV	1 dpi	1	AAEL014226	-6.61372	DOWN	3
Etebari, et al (2017). TABLE S3.	DENV	2 dpi	1	AAEL014226	-6.09672	DOWN	3
Etebari, et al (2017). TABLE S3.	DENV	2 dpi	1	AAEL000252	-5.24718	DOWN		3
Etebari, et al (2017). TABLE S3.	DENV	2 dpi		AAEL002276	-5.11395	DOWN													3
Etebari, et al (2017). TABLE S3.	YFV	7 dpi	1	AAEL000252	-5.06759	DOWN		3
Etebari, et al (2017). TABLE S3.	DENV	2 dpi		AAEL008305	-4.76712	DOWN								4
Etebari, et al (2017). TABLE S3.	DENV	7 dpi	1	AAEL000252	-4.58715	DOWN		3
Etebari, et al (2017). TABLE S3.	DENV	1 dpi		AAEL002276	-4.5008	DOWN													3
Etebari, et al (2017). TABLE S3.	DENV	1 dpi	1	AAEL000252	-4.48194	DOWN		3
Etebari, et al (2017). TABLE S3.	WNV	1 dpi		AAEL014366	-4.46771	DOWN										3
Etebari, et al (2017). TABLE S3.	DENV	1 dpi		AAEL007109	-4.43129	DOWN							3
Etebari, et al (2017). TABLE S3.	DENV	2 dpi		AAEL014366	-4.27573	DOWN										3
Etebari, et al (2017). TABLE S3.	DENV	2 dpi		AAEL007109	-4.14628	DOWN							3
Etebari, et al (2017). TABLE S3.	WNV	2 dpi	1	AAEL000252	-4.05184	DOWN		3
Etebari, et al (2017). TABLE S3.	WNV	1 dpi	1	AAEL014226	-3.94958	DOWN	3
Etebari, et al (2017). TABLE S4.	DENV (carcass)**	4 dpi	1	AAEL004947	-3.79138	DOWN	4
Etebari, et al (2017). TABLE S3.	DENV	7 dpi		AAEL002276	-3.65057	DOWN													3
Etebari, et al (2017). TABLE S3.	YFV	7 dpi		AAEL007109	-3.42547	DOWN							3
Etebari, et al (2017). TABLE S3.	YFV	1 dpi	1	AAEL014226	-3.3898	DOWN	3
Etebari, et al (2017). TABLE S3.	WNV	7 dpi	1	AAEL000252	-3.37216	DOWN		3
Etebari, et al (2017). TABLE S3.	DENV	7 dpi	1	AAEL014978	-3.33958	DOWN		4
Etebari, et al (2017). TABLE S3.	WNV	2 dpi	1	AAEL014226	-3.33854	DOWN	3
Etebari, et al (2017). TABLE S3.	YFV	2 dpi	1	AAEL014978	-3.29048	DOWN		4
Etebari, et al (2017). TABLE S3.	DENV	2 dpi	1	AAEL010678	-3.18875	DOWN				3
Etebari, et al (2017). TABLE S3.	WNV	7 dpi		AAEL007109	-3.16146	DOWN							3
Etebari, et al (2017). TABLE S3.	YFV	2 dpi	1	AAEL014226	-3.12293	DOWN	3
Etebari, et al (2017). TABLE S3.	YFV	7 dpi		AAEL002276	-2.99364	DOWN													3
Etebari, et al (2017). TABLE S3.	DENV	7 dpi	1	AAEL014226	-2.99354	DOWN	3
Etebari, et al (2017). TABLE S3.	WNV	2 dpi	1	AAEL014978	-2.93667	DOWN		4
Etebari, et al (2017). TABLE S3.	DENV	1 dpi	1	AAEL000474	-2.91707	DOWN		3				3			3
Etebari, et al (2017). TABLE S3.	WNV	7 dpi		AAEL002276	-2.89855	DOWN													3
Etebari, et al (2017). TABLE S3.	DENV	7 dpi		AAEL014366	-2.75228	DOWN										3
Etebari, et al (2017). TABLE S3.	YFV	1 dpi		AAEL002276	-2.74956	DOWN													3
Etebari, et al (2017). TABLE S3.	WNV	2 dpi		AAEL014366	-2.68645	DOWN										3
Etebari, et al (2017). TABLE S3.	WNV	7 dpi		AAEL014366	-2.65934	DOWN										3
Etebari, et al (2017). TABLE S3.	DENV	1 dpi		AAEL008305	-2.64908	DOWN								4
Etebari, et al (2017). TABLE S3.	ZIKV	2 dpi		AAEL014366	-2.55	DOWN										3
Etebari, et al (2017). TABLE S4.	ZIKV*	2 dpi		AAEL017329	-2.52	DOWN									3
Etebari, et al (2017). TABLE S4.	DENV (carcass)**	14 dpi		AAEL017329	-2.51379	DOWN									3
Etebari, et al (2017). TABLE S3.	YFV	7 dpi	1	AAEL014226	-2.45207	DOWN	3
Etebari, et al (2017). TABLE S4.	ZIKV*	14 dpi		AAEL017329	-2.44	DOWN									3
Etebari, et al (2017). TABLE S3.	WNV	2 dpi	1	AAEL010678	-2.4359	DOWN				3
Etebari, et al (2017). TABLE S3.	WNV	1 dpi	1	AAEL010678	-2.36572	DOWN				3
Etebari, et al (2017). TABLE S3.	DENV	7 dpi		AAEL007109	-2.35601	DOWN							3
Etebari, et al (2017). TABLE S3.	DENV	7 dpi		AAEL008305	-2.31553	DOWN								4
Etebari, et al (2017). TABLE S4.	DENV (carcass)**	1 dpi	1	AAEL004947	-2.2738	DOWN	4
Etebari, et al (2017). TABLE S3.	YFV	1 dpi		AAEL007109	-2.26797	DOWN							3
Etebari, et al (2017). TABLE S3.	YFV	2 dpi		AAEL007109	-2.22808	DOWN							3
Etebari, et al (2017). TABLE S4.	DENV (midgut)**	14 dpi		AAEL014510	-2.20244	DOWN							4
Etebari, et al (2017). TABLE S3.	YFV	2 dpi		AAEL002276	-2.17392	DOWN													3
Etebari, et al (2017). TABLE S3.	WNV	2 dpi		AAEL007109	-2.16334	DOWN							3
Etebari, et al (2017). TABLE S4.	ZIKV*	7 dpi		AAEL017329	-2.14	DOWN									3
Etebari, et al (2017). TABLE S3.	WNV	1 dpi	1	AAEL000474	-2.12685	DOWN		3				3			3
Etebari, et al (2017). TABLE S3.	YFV	2 dpi		AAEL014366	-2.12196	DOWN										3
Etebari, et al (2017). TABLE S3.	WNV	2 dpi	1	AAEL000474	-2.11747	DOWN		3				3			3
Etebari, et al (2017). TABLE S3.	WNV	1 dpi		AAEL008305	-2.0858	DOWN								4
Etebari, et al (2017). TABLE S4.	DENV (midgut)**	14 dpi	1	AAEL009171	-2.07467	DOWN	3					3
Etebari, et al (2017). TABLE S3.	YFV	2 dpi	1	AAEL010678	-2.07197	DOWN				3
Etebari, et al (2017). TABLE S3.	YFV	7 dpi	1	AAEL000474	-2.06609	DOWN		3				3			3
Etebari, et al (2017). TABLE S3.	DENV	1 dpi	1	AAEL010678	-2.05961	DOWN				3
Etebari, et al (2017). TABLE S3.	WNV	1 dpi		AAEL007109	-2.00778	DOWN							3
Etebari, et al (2017). TABLE S4.	DENV (carcass)**	14 dpi	1	AAEL004947	-1.86605	DOWN	4
Zhao et al, (2019)	CHIKV	3 dpi	1	AAEL003896	-1.7801	DOWN		4	3
Etebari, et al (2017). TABLE S4.	DENV (midgut)**	4 dpi		AAEL014510	-1.30199	DOWN							4
Etebari, et al (2017). TABLE S4.	DENV (midgut)**	4 dpi	1	AAEL009171	-1.01027	DOWN	3					3
Raquin et al, (2017)	DENV	1 dpi		AAEL014931	-1.0087	DOWN												3
Raquin et al, (2017)	DENV	1 dpi	1	AAEL014828	-0.4587	DOWN		3
Dong. S, et al, (2017)	CHIKV	1 dpi		AAEL011519	0.4965	UP		4	3
Dong. S, et al, (2017)	CHIKV	2 dpi		AAEL010678	1.0972	UP				3
Etebari, et al (2017). TABLE S4.	ZIKV*	7 dpi	2	AAEL014510	2.03	UP							4
Etebari, et al (2017). TABLE S4.	ZIKV*	7 dpi	2	AAEL009171	2.21	UP	3					3
Etebari, et al (2017). TABLE S4.	DENV (carcass)**	4 dpi	2	AAEL017329	2.32563	UP									3
Etebari, et al (2017). TABLE S3.	ZIKV	7 dpi		AAEL010678	2.49	UP				3
Etebari, et al (2017). TABLE S3.	ZIKV	7 dpi		AAEL014226	2.53	UP	3
Etebari, et al (2017). TABLE S4.	DENV (midgut)**	1 dpi	2	AAEL014510	2.70389	UP							4
Etebari, et al (2017). TABLE S4.	DENV (midgut)**	1 dpi	2	AAEL009171	2.86588	UP	3					3
Etebari, et al (2017). TABLE S3.	ZIKV	14 dpi	2	AAEL000474	2.9	UP		3				3			3
Etebari, et al (2017). TABLE S3.	ZIKV	7 dpi		AAEL000252	2.98	UP		3
Etebari, et al (2017). TABLE S3.	ZIKV	14 dpi	2	AAEL008305	3.53	UP								4
Etebari, et al (2017). TABLE S3.	ZIKV	7 dpi	2	AAEL007109	3.66	UP							3
Etebari, et al (2017). TABLE S3.	ZIKV	7 dpi		AAEL014978	4.31	UP		4
Etebari, et al (2017). TABLE S3.	ZIKV	7 dpi	2	AAEL008305	4.75	UP								4
Etebari, et al (2017). TABLE S3.	ZIKV	7 dpi	2	AAEL002276	6.87	UP													3
Dong. S, et al, (2017)	CHIKV	2 dpi	2	AAEL018340	7.2364	UP											4
Etebari, et al (2017). TABLE S4.	DENV (carcass)**	1 dpi	2	AAEL017329	10.1319	UP									3
