# Supplementary material for: Ross River Virus Provokes Differentially Expressed MicroRNA and RNA Interference Responses in Aedes aegypti Mosquitoes
Source: Viruses. 2020 Jun 27;12(7):695. doi: 10.3390/v12070695 (PMC7412335; doi:10.3390/v12070695)
Supplement: Supplementary file 1 [file viruses-12-00695-s001.zip › Table S5.xlsm]

## Sheet: omicsbox_kegg
Pathway	Pathway ID	#Enzs in Pathway	Enzyme	#Seqs of Enzyme	Seqs
mTOR signaling pathway	map04150	1	ec:2.7.11.24 - protein kinase	1	AAEL008379
Nitrogen metabolism	map00910	1	ec:1.4.1.14 - synthase (NADH)	1	AAEL014768
Glyoxylate and dicarboxylate metabolism	map00630	1	ec:6.2.1.1 - ligase	1	AAEL020382
Glycolysis / Gluconeogenesis	map00010	3	ec:1.2.1.59 - dehydrogenase (NAD(P)+) (phosphorylating), ec:1.2.1.12 - dehydrogenase (phosphorylating), ec:6.2.1.1 - ligase	1, 1, 1	AAEL016984, AAEL016984, AAEL020382
Pyruvate metabolism	map00620	1	ec:6.2.1.1 - ligase	1	AAEL020382
Various types of N-glycan biosynthesis	map00513	1	ec:2.4.1.131 - alpha-1,2-mannosyltransferase	1	AAEL000559
Glycerophospholipid metabolism	map00564	1	ec:3.1.1.4 - A2	1	AAEL009679
Caffeine metabolism	map00232	1	ec:2.3.1.5 - N-acetyltransferase	2	AAEL017391, AAEL019442
Phosphatidylinositol signaling system	map04070	1	ec:2.7.1.67 - 4-kinase	1	AAEL004379
Thiamine metabolism	map00730	1	ec:3.6.1.15 - phosphatase	5	AAEL024064, AAEL019696, AAEL009974, AAEL008641, AAEL013252
Inositol phosphate metabolism	map00562	1	ec:2.7.1.67 - 4-kinase	1	AAEL004379
alpha-Linolenic acid metabolism	map00592	1	ec:3.1.1.4 - A2	1	AAEL009679
Carbon fixation pathways in prokaryotes	map00720	1	ec:6.2.1.1 - ligase	1	AAEL020382
PD-L1 expression and PD-1 checkpoint pathway in cancer	map05235	1	ec:3.1.3.16 - phosphatase	1	AAEL006320
Purine metabolism	map00230	3	ec:3.6.1.3 - adenylpyrophosphatase, ec:3.6.1.15 - phosphatase, ec:3.1.4.17 - phosphodiesterase	1, 5, 1	AAEL024064, AAEL024064, AAEL019696, AAEL009974, AAEL008641, AAEL013252, AAEL010533
Glycerolipid metabolism	map00561	1	ec:2.7.1.29 - kinase	1	AAEL004970
Linoleic acid metabolism	map00591	1	ec:3.1.1.4 - A2	1	AAEL009679
Fatty acid elongation	map00062	1	ec:2.3.1.199 - 3-oxoacyl-CoA synthase	1	AAEL004947
Drug metabolism - other enzymes	map00983	2	ec:3.1.1.1 - ali-esterase, ec:2.3.1.5 - N-acetyltransferase	1, 2	AAEL009679, AAEL017391, AAEL019442
Carbon fixation in photosynthetic organisms	map00710	2	ec:1.2.1.59 - dehydrogenase (NAD(P)+) (phosphorylating), ec:1.2.1.12 - dehydrogenase (phosphorylating)	1, 1	AAEL016984, AAEL016984
Th1 and Th2 cell differentiation	map04658	1	ec:3.1.3.16 - phosphatase	1	AAEL006320
Alanine, aspartate and glutamate metabolism	map00250	1	ec:1.4.1.14 - synthase (NADH)	1	AAEL014768
Arachidonic acid metabolism	map00590	1	ec:3.1.1.4 - A2	1	AAEL009679
T cell receptor signaling pathway	map04660	2	ec:3.1.3.16 - phosphatase, ec:2.7.10.2 - protein-tyrosine kinase	1, 1	AAEL006320, AAEL019830
Fatty acid biosynthesis	map00061	1	ec:2.3.1.85 - synthase system	1	AAEL001194
Nitrotoluene degradation	map00633	1	ec:2.3.1.5 - N-acetyltransferase	2	AAEL017391, AAEL019442
Ether lipid metabolism	map00565	1	ec:3.1.1.4 - A2	1	AAEL009679
Methane metabolism	map00680	2	ec:2.7.1.29 - kinase, ec:6.2.1.1 - ligase	1, 1	AAEL004970, AAEL020382
Porphyrin and chlorophyll metabolism	map00860	1	ec:1.16.3.1 - ceruloplasmin	1	AAEL007385
Biosynthesis of unsaturated fatty acids	map01040	1	ec:2.3.1.199 - 3-oxoacyl-CoA synthase	1	AAEL004947
Propanoate metabolism	map00640	1	ec:6.2.1.1 - ligase	1	AAEL020382
N-Glycan biosynthesis	map00510	1	ec:2.4.1.131 - alpha-1,2-mannosyltransferase	1	AAEL000559
