# Supplementary material for: Ross River Virus Provokes Differentially Expressed MicroRNA and RNA Interference Responses in Aedes aegypti Mosquitoes
Source: Viruses. 2020 Jun 27;12(7):695. doi: 10.3390/v12070695 (PMC7412335; doi:10.3390/v12070695)
Supplement: Supplementary file 1 [file viruses-12-00695-s001.zip › Table S4.xlsm]

## Sheet: omicsbox_table
	Tags	SeqName	Description	Length	#Hits	e-Value	sim mean	#GO	GO IDs	GO Names	Enzyme Codes	Enzyme Names	InterPro IDs	InterPro GO IDs	InterPro GO Names
TRUE	[INTERPRO, BLASTED, ANNOTATED]	AAEL028088		12979	1	0	93.9	1	F:GO:0005515	F:protein binding			IPR032675 (G3DSA:3.80.10.GENE3D); SSF52047 (SUPERFAMILY); IPR036047 (SUPERFAMILY)	F:GO:0005515	F:protein binding
TRUE	[INTERPRO, BLASTED, ANNOTATED]	AAEL027978		100000	5	0	96.97	4	P:GO:0007155; P:GO:0007411; F:GO:0005515; C:GO:0005886	P:cell adhesion; P:axon guidance; F:protein binding; C:plasma membrane			IPR003961 (SMART); IPR003598 (SMART); IPR003599 (SMART); IPR013783 (G3DSA:2.60.40.GENE3D); IPR013783 (G3DSA:2.60.40.GENE3D); IPR013098 (PFAM); IPR013783 (G3DSA:2.60.40.GENE3D); IPR003961 (PFAM); IPR013783 (G3DSA:2.60.40.GENE3D); IPR013783 (G3DSA:2.60.40.GENE3D); mobidb-lite (MOBIDB_LITE); PTHR10075:SF53 (PANTHER); IPR043204 (PANTHER); IPR003961 (PROSITE_PROFILES); IPR003961 (PROSITE_PROFILES); IP…	P:GO:0007155; P:GO:0007411; F:GO:0005515; C:GO:0005886	P:cell adhesion; P:axon guidance; F:protein binding; C:plasma membrane
TRUE	[INTERPRO, BLASTED, ANNOTATED]	AAEL027436	RNA-binding protein with serine-rich domain 1-A-like	5700	1	1.58467e-61	100	1	F:GO:0003676	F:nucleic acid binding			IPR000504 (SMART); IPR000504 (PFAM); IPR012677 (G3DSA:3.30.70.GENE3D); mobidb-lite (MOBIDB_LITE); mobidb-lite (MOBIDB_LITE); mobidb-lite (MOBIDB_LITE); mobidb-lite (MOBIDB_LITE); mobidb-lite (MOBIDB_LITE); mobidb-lite (MOBIDB_LITE); PTHR15481 (PANTHER); PTHR15481:SF2 (PANTHER); SIGNAL_PEPTIDE_H_REGION (PHOBIUS); SIGNAL_PEPTIDE_C_REGION (PHOBIUS); NON_CYTOPLASMIC_DOMAIN (PHOBIUS); SIGNAL_PEPTIDE (…	F:GO:0003676	F:nucleic acid binding
TRUE	[INTERPRO, BLASTED]	AAEL027326		3641	1	3.68398e-26	100						no IPS match	no IPS match	no IPS match
TRUE	[INTERPRO, BLASTED, ANNOTATED]	AAEL026744		10137	1	3.33743e-179	89.95	2	P:GO:0006508; F:GO:0004197	P:proteolysis; F:cysteine-type endopeptidase activity	EC:3.4.22	Acting on peptide bonds (peptidases)	IPR015917 (PRINTS); PF00656 (PFAM); G3DSA:3.40.50.1460 (GENE3D); IPR002398 (PANTHER); PTHR10454:SF216 (PANTHER); IPR033139 (PROSITE_PATTERNS); IPR016129 (PROSITE_PATTERNS); IPR001309 (PROSITE_PROFILES); IPR029030 (SUPERFAMILY)	P:GO:0006508; F:GO:0004197; F:GO:0008234	P:proteolysis; F:cysteine-type endopeptidase activity; F:cysteine-type peptidase activity
TRUE	[INTERPRO, BLASTED, ANNOTATED]	AAEL026727		1674	5	0	68.6	1	F:GO:0005515	F:protein binding			Coil (COILS); IPR003591 (SMART); IPR032675 (G3DSA:3.80.10.GENE3D); IPR001611 (PFAM); PTHR45712 (PANTHER); SIGNAL_PEPTIDE_C_REGION (PHOBIUS); SIGNAL_PEPTIDE (PHOBIUS); SIGNAL_PEPTIDE_H_REGION (PHOBIUS); SIGNAL_PEPTIDE_N_REGION (PHOBIUS); NON_CYTOPLASMIC_DOMAIN (PHOBIUS); SignalP-TM (SIGNALP_GRAM_POSITIVE); SignalP-noTM (SIGNALP_EUK); SignalP-noTM (SIGNALP_GRAM_NEGATIVE); SSF52058 (SUPERFAMILY)	F:GO:0005515	F:protein binding
TRUE	[INTERPRO, BLASTED]	AAEL026701	zinc finger protein 121-like	4129	1	1.07644e-116	99.47						mobidb-lite (MOBIDB_LITE); mobidb-lite (MOBIDB_LITE); mobidb-lite (MOBIDB_LITE)	no GO terms	no GO terms
TRUE	[INTERPRO, BLASTED]	AAEL026638		10332	1	0	82.39						Coil (COILS); Coil (COILS); IPR001965 (SMART); IPR013083 (G3DSA:3.30.40.GENE3D); IPR008042 (PFAM); IPR005312 (PFAM); G3DSA:3.10.10.10 (GENE3D); IPR019787 (PFAM); IPR043128 (G3DSA:3.30.70.GENE3D); mobidb-lite (MOBIDB_LITE); PTHR22955:SF60 (PANTHER); PTHR22955 (PANTHER); IPR019786 (PROSITE_PATTERNS); IPR019787 (PROSITE_PROFILES); IPR043502 (SUPERFAMILY); IPR011011 (SUPERFAMILY)	no GO terms	no GO terms
TRUE	[INTERPRO, BLASTED, ANNOTATED]	AAEL026536		4916	1	2.069e-138	100	1	P:GO:0000290	P:deadenylation-dependent decapping of nuclear-transcribed mRNA			mobidb-lite (MOBIDB_LITE); mobidb-lite (MOBIDB_LITE); mobidb-lite (MOBIDB_LITE); PTHR21551:SF0 (PANTHER); IPR039900 (PANTHER)	P:GO:0000290	P:deadenylation-dependent decapping of nuclear-transcribed mRNA
TRUE	[INTERPRO, BLASTED]	AAEL026504	embryonic polarity protein dorsal-like	18207	1	7.79181e-123	100						PTHR46601 (PANTHER)	no GO terms	no GO terms
TRUE	[INTERPRO, BLASTED, ANNOTATED]	AAEL025969		27024	1	1.4759e-111	99.56	2	F:GO:0061630; C:GO:0072487	F:ubiquitin protein ligase activity; C:MSL complex			IPR032043 (PFAM); IPR013083 (G3DSA:3.30.40.GENE3D); IPR037922 (PANTHER); IPR017907 (PROSITE_PATTERNS); CYTOPLASMIC_DOMAIN (PHOBIUS); TRANSMEMBRANE (PHOBIUS); NON_CYTOPLASMIC_DOMAIN (PHOBIUS); IPR001841 (PROSITE_PROFILES); SSF57850 (SUPERFAMILY); TMhelix (TMHMM)	F:GO:0061630; C:GO:0072487	F:ubiquitin protein ligase activity; C:MSL complex
TRUE	[INTERPRO, BLASTED]	AAEL025767		3751	1	2.85477e-95	99.17						IPR032071 (PFAM); mobidb-lite (MOBIDB_LITE); mobidb-lite (MOBIDB_LITE); PTHR35267 (PANTHER)	no GO terms	no GO terms
TRUE	[INTERPRO, BLASTED]	AAEL025569		94676	1	0	94.01						IPR036691 (G3DSA:3.60.10.GENE3D); IPR000477 (PFAM); PTHR33332 (PANTHER); PTHR33332:SF19 (PANTHER); IPR000477 (PROSITE_PROFILES); cd01650 (CDD); IPR036691 (SUPERFAMILY); IPR043502 (SUPERFAMILY)	no GO terms	no GO terms
TRUE	[INTERPRO, BLASTED, ANNOTATED]	AAEL025321		1367	1	6.51688e-143	100	1	F:GO:0009055	F:electron transfer activity			IPR014730 (SMART); IPR012255 (PIRSF); IPR014730 (PFAM); IPR014729 (G3DSA:3.40.50.GENE3D); PTHR21294:SF8 (PANTHER); IPR012255 (PANTHER); IPR000049 (PROSITE_PATTERNS); IPR033948 (CDD); SSF52402 (SUPERFAMILY)	F:GO:0009055	F:electron transfer activity
TRUE	[INTERPRO, BLASTED]	AAEL024852		29808	1	0	97.79						mobidb-lite (MOBIDB_LITE); mobidb-lite (MOBIDB_LITE); mobidb-lite (MOBIDB_LITE); mobidb-lite (MOBIDB_LITE); mobidb-lite (MOBIDB_LITE); mobidb-lite (MOBIDB_LITE); mobidb-lite (MOBIDB_LITE); mobidb-lite (MOBIDB_LITE); mobidb-lite (MOBIDB_LITE); mobidb-lite (MOBIDB_LITE); mobidb-lite (MOBIDB_LITE); mobidb-lite (MOBIDB_LITE)	no GO terms	no GO terms
TRUE	[INTERPRO, BLASTED]	AAEL024849		100000	5	4.97771e-172	100						IPR000477 (PFAM); PTHR19446 (PANTHER); PTHR19446:SF409 (PANTHER); IPR000477 (PROSITE_PROFILES); cd01650 (CDD); IPR043502 (SUPERFAMILY)	no GO terms	no GO terms
TRUE	[INTERPRO, BLASTED, ANNOTATED]	AAEL024722		10562	1	1.99932e-110	100	4	P:GO:0006355; F:GO:0003677; F:GO:0003700; C:GO:0042025	P:regulation of transcription, DNA-templated; F:DNA binding; F:DNA-binding transcription factor activity; C:host cell nucleus			Coil (COILS); IPR004827 (SMART); IPR004826 (PFAM); G3DSA:1.10.880.10 (GENE3D); PTHR24411 (PANTHER); PTHR24411:SF55 (PANTHER); IPR004827 (PROSITE_PATTERNS); IPR004827 (PROSITE_PROFILES); cd14698 (CDD); SSF57959 (SUPERFAMILY); IPR008917 (SUPERFAMILY)	P:GO:0006355; F:GO:0003677; F:GO:0003700; C:GO:0042025	P:regulation of transcription, DNA-templated; F:DNA binding; F:DNA-binding transcription factor activity; C:host cell nucleus
TRUE	[INTERPRO, BLASTED, ANNOTATED]	AAEL024436		3538	1	0	97.81	2	P:GO:0061138; F:GO:0005515	P:morphogenesis of a branching epithelium; F:protein binding			IPR000210 (SMART); IPR011705 (SMART); IPR011705 (PFAM); IPR000210 (PFAM); G3DSA:3.30.710.10 (GENE3D); mobidb-lite (MOBIDB_LITE); IPR042345 (PANTHER); PTHR16064:SF3 (PANTHER); IPR000210 (PROSITE_PROFILES); IPR000210 (PROSITE_PROFILES); cd18284 (CDD); cd18489 (CDD); cd18283 (CDD); IPR011333 (SUPERFAMILY); IPR011333 (SUPERFAMILY)	P:GO:0061138; F:GO:0005515	P:morphogenesis of a branching epithelium; F:protein binding
TRUE	[INTERPRO, BLASTED]	AAEL024128		100000	5	4.33695e-174	99.69						mobidb-lite (MOBIDB_LITE); mobidb-lite (MOBIDB_LITE); mobidb-lite (MOBIDB_LITE); mobidb-lite (MOBIDB_LITE)	no GO terms	no GO terms
TRUE	[INTERPRO, BLASTED]	AAEL023757	protein commissureless 2 homolog	16025	1	1.10849e-99	100						PS51257 (PROSITE_PROFILES)	no GO terms	no GO terms
TRUE	[INTERPRO, BLASTED]	AAEL023717		2262	1	0	100						no IPS match	no IPS match	no IPS match
TRUE	[INTERPRO, BLASTED]	AAEL023591	myb-like protein V	3846	1	0	100						IPR008653 (PFAM); mobidb-lite (MOBIDB_LITE); mobidb-lite (MOBIDB_LITE); mobidb-lite (MOBIDB_LITE); mobidb-lite (MOBIDB_LITE); IPR008653 (PANTHER); PTHR15895:SF13 (PANTHER)	no GO terms	no GO terms
TRUE	[INTERPRO, BLASTED, ANNOTATED]	AAEL023311	uncharacterized protein LOC110675653	2456	1	0	98.94	1	F:GO:0003676	F:nucleic acid binding			IPR004875 (PFAM); PTHR19303:SF40 (PANTHER); PTHR19303 (PANTHER)	F:GO:0003676	F:nucleic acid binding
TRUE	[INTERPRO, BLASTED]	AAEL023189	uncharacterized protein LOC110674048 isoform X1	4058	1	1.30192e-92	100						no IPS match	no IPS match	no IPS match
TRUE	[INTERPRO, BLASTED]	AAEL022746		1320	1	2.13118e-96	77.84						mobidb-lite (MOBIDB_LITE)	no GO terms	no GO terms
TRUE	[INTERPRO, BLASTED, ANNOTATED]	AAEL022137		3781	1	0	100	1	F:GO:0016747	F:transferase activity, transferring acyl groups other than amino-acyl groups			IPR002656 (PFAM); PTHR11161 (PANTHER); PTHR11161:SF58 (PANTHER); NON_CYTOPLASMIC_DOMAIN (PHOBIUS); NON_CYTOPLASMIC_DOMAIN (PHOBIUS); CYTOPLASMIC_DOMAIN (PHOBIUS); TRANSMEMBRANE (PHOBIUS); SIGNAL_PEPTIDE (PHOBIUS); SIGNAL_PEPTIDE_C_REGION (PHOBIUS); TRANSMEMBRANE (PHOBIUS); NON_CYTOPLASMIC_DOMAIN (PHOBIUS); NON_CYTOPLASMIC_DOMAIN (PHOBIUS); TRANSMEMBRANE (PHOBIUS); TRANSMEMBRANE (PHOBIUS); CYTOPLA…	F:GO:0016747	F:transferase activity, transferring acyl groups other than amino-acyl groups
TRUE	[INTERPRO, BLASTED]	AAEL021928	uncharacterized protein LOC110674140	2472	1	0	100						Coil (COILS); Coil (COILS); mobidb-lite (MOBIDB_LITE); mobidb-lite (MOBIDB_LITE)	no GO terms	no GO terms
TRUE	[INTERPRO, BLASTED]	AAEL021828		41909	1	0	100						IPR000477 (PFAM); PTHR19446 (PANTHER); PTHR19446:SF427 (PANTHER); IPR000477 (PROSITE_PROFILES); cd01650 (CDD); IPR043502 (SUPERFAMILY)	no GO terms	no GO terms
TRUE	[INTERPRO, BLASTED]	AAEL021826		62678	1	0	95.05						Coil (COILS); mobidb-lite (MOBIDB_LITE); mobidb-lite (MOBIDB_LITE); mobidb-lite (MOBIDB_LITE); mobidb-lite (MOBIDB_LITE); mobidb-lite (MOBIDB_LITE); mobidb-lite (MOBIDB_LITE); mobidb-lite (MOBIDB_LITE); mobidb-lite (MOBIDB_LITE); mobidb-lite (MOBIDB_LITE); mobidb-lite (MOBIDB_LITE)	no GO terms	no GO terms
TRUE	[INTERPRO, BLASTED]	AAEL021645	hypothetical protein RP20_CCG014675	17174	1	9.55269e-172	99.63						mobidb-lite (MOBIDB_LITE); mobidb-lite (MOBIDB_LITE); mobidb-lite (MOBIDB_LITE); mobidb-lite (MOBIDB_LITE); mobidb-lite (MOBIDB_LITE); mobidb-lite (MOBIDB_LITE); mobidb-lite (MOBIDB_LITE); mobidb-lite (MOBIDB_LITE)	no GO terms	no GO terms
TRUE	[INTERPRO, BLASTED, ANNOTATED]	AAEL021073		100000	5	2.88463e-72	69.6	2	P:GO:0015074; F:GO:0003676	P:DNA integration; F:nucleic acid binding			IPR036397 (G3DSA:3.30.420.GENE3D); IPR041588 (PFAM); IPR008042 (PFAM); IPR040676 (PFAM); PTHR22955:SF60 (PANTHER); PTHR22955 (PANTHER); CYTOPLASMIC_DOMAIN (PHOBIUS); TRANSMEMBRANE (PHOBIUS); NON_CYTOPLASMIC_DOMAIN (PHOBIUS); IPR001584 (PROSITE_PROFILES); IPR012337 (SUPERFAMILY)	P:GO:0015074; F:GO:0003676	P:DNA integration; F:nucleic acid binding
TRUE	[INTERPRO, BLASTED]	AAEL020955		100000	5	0	91.27						Coil (COILS); IPR013087 (SMART); G3DSA:3.30.160.60 (GENE3D); mobidb-lite (MOBIDB_LITE); mobidb-lite (MOBIDB_LITE); mobidb-lite (MOBIDB_LITE); mobidb-lite (MOBIDB_LITE); mobidb-lite (MOBIDB_LITE); mobidb-lite (MOBIDB_LITE); mobidb-lite (MOBIDB_LITE); mobidb-lite (MOBIDB_LITE); mobidb-lite (MOBIDB_LITE); mobidb-lite (MOBIDB_LITE); mobidb-lite (MOBIDB_LITE); mobidb-lite (MOBIDB_LITE); mobidb-lite (M…	no GO terms	no GO terms
TRUE	[INTERPRO, BLASTED]	AAEL020702		100000	5	0	91.98						Coil (COILS); IPR022385 (TIGRFAM); G3DSA:2.180.10.10 (GENE3D); IPR028901 (PFAM); PTHR32305:SF15 (PANTHER); PTHR32305 (PANTHER); TRANSMEMBRANE (PHOBIUS); CYTOPLASMIC_DOMAIN (PHOBIUS); NON_CYTOPLASMIC_DOMAIN (PHOBIUS); CYTOPLASMIC_DOMAIN (PHOBIUS); CYTOPLASMIC_DOMAIN (PHOBIUS); TRANSMEMBRANE (PHOBIUS); NON_CYTOPLASMIC_DOMAIN (PHOBIUS); TRANSMEMBRANE (PHOBIUS); TRANSMEMBRANE (PHOBIUS); TRANSMEMBRANE…	no GO terms	no GO terms
TRUE	[INTERPRO, BLASTED]	AAEL020275	uncharacterized protein LOC110674048 isoform X1	9058	1	1.02623e-91	100						no IPS match	no IPS match	no IPS match
TRUE	[INTERPRO, BLASTED]	AAEL020033		54910	1	0	96.91						Coil (COILS); Coil (COILS); IPR013087 (SMART); G3DSA:3.30.160.60 (GENE3D); G3DSA:3.30.160.60 (GENE3D); G3DSA:3.30.160.60 (GENE3D); IPR013087 (PFAM); G3DSA:3.30.160.60 (GENE3D); PF13912 (PFAM); G3DSA:3.30.160.60 (GENE3D); mobidb-lite (MOBIDB_LITE); mobidb-lite (MOBIDB_LITE); mobidb-lite (MOBIDB_LITE); mobidb-lite (MOBIDB_LITE); mobidb-lite (MOBIDB_LITE); mobidb-lite (MOBIDB_LITE); mobidb-lite (MOB…	no GO terms	no GO terms
TRUE	[INTERPRO, BLASTED]	AAEL019939		100000	5	0	99.76						Coil (COILS); Coil (COILS); Coil (COILS); mobidb-lite (MOBIDB_LITE); mobidb-lite (MOBIDB_LITE); mobidb-lite (MOBIDB_LITE); mobidb-lite (MOBIDB_LITE); mobidb-lite (MOBIDB_LITE); mobidb-lite (MOBIDB_LITE); mobidb-lite (MOBIDB_LITE); mobidb-lite (MOBIDB_LITE); mobidb-lite (MOBIDB_LITE); mobidb-lite (MOBIDB_LITE); mobidb-lite (MOBIDB_LITE); mobidb-lite (MOBIDB_LITE); mobidb-lite (MOBIDB_LITE); mobidb…	no GO terms	no GO terms
TRUE	[INTERPRO, BLASTED, ANNOTATED]	AAEL019907		100000	5	0	99.01	3	P:GO:0007156; F:GO:0005509; C:GO:0005886	P:homophilic cell adhesion via plasma membrane adhesion molecules; F:calcium ion binding; C:plasma membrane			IPR002126 (PRINTS); IPR001881 (SMART); IPR002126 (SMART); IPR000742 (SMART); IPR001791 (SMART); G3DSA:2.60.40.60 (GENE3D); G3DSA:2.60.40.60 (GENE3D); IPR001791 (PFAM); IPR002126 (PFAM); G3DSA:2.10.25.10 (GENE3D); G3DSA:2.10.25.10 (GENE3D); G3DSA:2.60.40.60 (GENE3D); G3DSA:2.60.120.200 (GENE3D); G3DSA:2.10.25.10 (GENE3D); G3DSA:2.60.40.60 (GENE3D); G3DSA:2.10.25.10 (GENE3D); G3DSA:2.10.25.10 (GENE…	P:GO:0007155; P:GO:0007156; F:GO:0005509; C:GO:0005886; C:GO:0016020	P:cell adhesion; P:homophilic cell adhesion via plasma membrane adhesion molecules; F:calcium ion binding; C:plasma membrane; C:membrane
TRUE	[INTERPRO, BLASTED]	AAEL019900		72955	1	0	100						Coil (COILS); Coil (COILS); Coil (COILS); Coil (COILS); Coil (COILS); Coil (COILS); Coil (COILS); Coil (COILS); Coil (COILS); Coil (COILS); Coil (COILS); Coil (COILS); Coil (COILS); Coil (COILS); Coil (COILS); Coil (COILS); Coil (COILS); Coil (COILS); Coil (COILS); Coil (COILS); Coil (COILS); PTHR34491 (PANTHER)	no GO terms	no GO terms
TRUE	[INTERPRO, BLASTED, ANNOTATED]	AAEL019763		12168	1	0	94.75	1	F:GO:0005515	F:protein binding			PR00501 (PRINTS); IPR006652 (SMART); IPR015915 (G3DSA:2.120.10.GENE3D); IPR015915 (G3DSA:2.120.10.GENE3D); IPR006652 (PFAM); PTHR24412 (PANTHER); PTHR24412:SF172 (PANTHER); IPR015915 (SUPERFAMILY)	F:GO:0005515	F:protein binding
TRUE	[INTERPRO, BLASTED, ANNOTATED]	AAEL019439		5753	1	6.74213e-114	84.67	1	F:GO:0005515	F:protein binding			IPR036034 (G3DSA:2.30.42.GENE3D); IPR001478 (PROSITE_PROFILES); IPR036034 (SUPERFAMILY)	F:GO:0005515	F:protein binding
TRUE	[INTERPRO, BLASTED]	AAEL019421		27069	1	0	99.84						mobidb-lite (MOBIDB_LITE); mobidb-lite (MOBIDB_LITE); mobidb-lite (MOBIDB_LITE); mobidb-lite (MOBIDB_LITE); mobidb-lite (MOBIDB_LITE); mobidb-lite (MOBIDB_LITE); mobidb-lite (MOBIDB_LITE); mobidb-lite (MOBIDB_LITE)	no GO terms	no GO terms
TRUE	[INTERPRO, BLASTED, ANNOTATED]	AAEL017329		49630	1	0	99.71	2	F:GO:0005515; F:GO:0008270	F:protein binding; F:zinc ion binding			Coil (COILS); IPR003649 (SMART); IPR000315 (SMART); IPR013083 (G3DSA:3.30.40.GENE3D); IPR001258 (PFAM); G3DSA:3.30.40.200 (GENE3D); IPR011042 (G3DSA:2.120.10.GENE3D); IPR000315 (PFAM); PTHR25462 (PANTHER); PTHR25462:SF276 (PANTHER); IPR000315 (PROSITE_PROFILES); IPR000315 (PROSITE_PROFILES); IPR013017 (PROSITE_PROFILES); IPR013017 (PROSITE_PROFILES); IPR000315 (CDD); SSF57845 (SUPERFAMILY); SSF63…	F:GO:0005515; F:GO:0008270	F:protein binding; F:zinc ion binding
TRUE	[INTERPRO, BLASTED, ANNOTATED]	AAEL017164		15492	1	2.76757e-108	88.29	1	F:GO:0003676	F:nucleic acid binding			IPR000504 (SMART); IPR012677 (G3DSA:3.30.70.GENE3D); IPR000504 (PFAM); mobidb-lite (MOBIDB_LITE); mobidb-lite (MOBIDB_LITE); IPR034771 (PTHR23204:PANTHER); IPR034772 (PANTHER); IPR000504 (PROSITE_PROFILES); cd12643 (CDD); IPR035979 (SUPERFAMILY)	F:GO:0003676	F:nucleic acid binding
TRUE	[INTERPRO, BLASTED]	AAEL017142	AAEL017142-PA	13831	1	3.00095e-20	100						NON_CYTOPLASMIC_DOMAIN (PHOBIUS); SIGNAL_PEPTIDE (PHOBIUS); SIGNAL_PEPTIDE_C_REGION (PHOBIUS); SIGNAL_PEPTIDE_H_REGION (PHOBIUS); SIGNAL_PEPTIDE_N_REGION (PHOBIUS); TMhelix (TMHMM); TMhelix (TMHMM)	no GO terms	no GO terms
TRUE	[INTERPRO, BLASTED]	AAEL015543	uncharacterized protein LOC5579351	17189	1	0	100						Coil (COILS); IPR013087 (SMART); G3DSA:3.30.160.60 (GENE3D); IPR013087 (PFAM); G3DSA:3.30.160.60 (GENE3D); G3DSA:3.30.160.60 (GENE3D); G3DSA:3.30.160.60 (GENE3D); mobidb-lite (MOBIDB_LITE); mobidb-lite (MOBIDB_LITE); mobidb-lite (MOBIDB_LITE); mobidb-lite (MOBIDB_LITE); mobidb-lite (MOBIDB_LITE); mobidb-lite (MOBIDB_LITE); mobidb-lite (MOBIDB_LITE); mobidb-lite (MOBIDB_LITE); mobidb-lite (MOBIDB_…	no GO terms	no GO terms
TRUE	[INTERPRO, BLASTED]	AAEL015255		100000	5	1.40204e-149	100						Coil (COILS)	no GO terms	no GO terms
TRUE	[INTERPRO, BLASTED, ANNOTATED]	AAEL015147		2413	1	3.33451e-175	100	4	P:GO:0007608; F:GO:0004984; F:GO:0005549; C:GO:0016020	P:sensory perception of smell; F:olfactory receptor activity; F:odorant binding; C:membrane			IPR004117 (PFAM); IPR004117 (PANTHER); PTHR21137:SF26 (PANTHER); NON_CYTOPLASMIC_DOMAIN (PHOBIUS); TRANSMEMBRANE (PHOBIUS); CYTOPLASMIC_DOMAIN (PHOBIUS); TRANSMEMBRANE (PHOBIUS); CYTOPLASMIC_DOMAIN (PHOBIUS); NON_CYTOPLASMIC_DOMAIN (PHOBIUS); TRANSMEMBRANE (PHOBIUS); TMhelix (TMHMM); TMhelix (TMHMM); TMhelix (TMHMM)	P:GO:0007608; F:GO:0004984; F:GO:0005549; C:GO:0016020	P:sensory perception of smell; F:olfactory receptor activity; F:odorant binding; C:membrane
TRUE	[INTERPRO, BLASTED, MAPPED, ANNOTATED]	AAEL014635	segmentation polarity homeobox protein engrailed	17707	1	1.543e-163	100	4	P:GO:0006355; P:GO:0007275; F:GO:0043565; C:GO:0005634	P:regulation of transcription, DNA-templated; P:multicellular organism development; F:sequence-specific DNA binding; C:nucleus			mobidb-lite (MOBIDB_LITE); mobidb-lite (MOBIDB_LITE); mobidb-lite (MOBIDB_LITE); mobidb-lite (MOBIDB_LITE); mobidb-lite (MOBIDB_LITE); mobidb-lite (MOBIDB_LITE); mobidb-lite (MOBIDB_LITE); PTHR24341:SF7 (PANTHER); PTHR24341 (PANTHER)	no GO terms	no GO terms
TRUE	[INTERPRO, BLASTED, MAPPED, ANNOTATED]	AAEL014443	Lian-Aa1 retrotransposon protein	17922	1	0	98.41	2	F:GO:0003676; F:GO:0004523	F:nucleic acid binding; F:RNA-DNA hybrid ribonuclease activity	EC:3.1.30; EC:3.1.26; EC:3.1.26.4	Acting on ester bonds; Acting on ester bonds; Ribonuclease H	IPR036397 (G3DSA:3.30.420.GENE3D); IPR000477 (PFAM); IPR036691 (G3DSA:3.60.10.GENE3D); IPR002156 (PFAM); IPR005135 (PFAM); PTHR19446 (PANTHER); PTHR19446:SF427 (PANTHER); SIGNAL_PEPTIDE_C_REGION (PHOBIUS); SIGNAL_PEPTIDE (PHOBIUS); SIGNAL_PEPTIDE_N_REGION (PHOBIUS); NON_CYTOPLASMIC_DOMAIN (PHOBIUS); SIGNAL_PEPTIDE_H_REGION (PHOBIUS); IPR002156 (PROSITE_PROFILES); IPR000477 (PROSITE_PROFILES); cd0…	F:GO:0003676; F:GO:0004523	F:nucleic acid binding; F:RNA-DNA hybrid ribonuclease activity
TRUE	[INTERPRO, BLASTED]	AAEL014086		10919	1	0	100						PTHR18966 (PANTHER); PTHR18966:SF396 (PANTHER); NON_CYTOPLASMIC_DOMAIN (PHOBIUS); TRANSMEMBRANE (PHOBIUS); CYTOPLASMIC_DOMAIN (PHOBIUS); CYTOPLASMIC_DOMAIN (PHOBIUS); TRANSMEMBRANE (PHOBIUS); SSF53850 (SUPERFAMILY); TMhelix (TMHMM); TMhelix (TMHMM)	no GO terms	no GO terms
TRUE	[INTERPRO, BLASTED]	AAEL013965		24168	1	3.31687e-57	94.89						IPR008042 (PFAM); PTHR22955:SF60 (PANTHER); PTHR22955 (PANTHER)	no GO terms	no GO terms
TRUE	[INTERPRO, BLASTED]	AAEL013959		85061	1	0	99.05						IPR009882 (PFAM); TRANSMEMBRANE (PHOBIUS); NON_CYTOPLASMIC_DOMAIN (PHOBIUS); CYTOPLASMIC_DOMAIN (PHOBIUS); TMhelix (TMHMM)	no GO terms	no GO terms
TRUE	[INTERPRO, BLASTED]	AAEL013600		100000	5	1.62121e-173	97.8						no IPS match	no IPS match	no IPS match
TRUE	[INTERPRO, BLASTED]	AAEL013250		18411	1	0	99.67						Coil (COILS); G3DSA:1.10.472.80 (GENE3D); mobidb-lite (MOBIDB_LITE); mobidb-lite (MOBIDB_LITE); mobidb-lite (MOBIDB_LITE); mobidb-lite (MOBIDB_LITE); mobidb-lite (MOBIDB_LITE); PTHR22957:SF333 (PANTHER); PTHR22957 (PANTHER); IPR035969 (SUPERFAMILY)	no GO terms	no GO terms
TRUE	[INTERPRO, BLASTED]	AAEL012940		898	1	5.88488e-55	90.2						mobidb-lite (MOBIDB_LITE); mobidb-lite (MOBIDB_LITE)	no GO terms	no GO terms
TRUE	[INTERPRO, BLASTED, ANNOTATED]	AAEL012475		21455	1	0	86.03	1	F:GO:0005078	F:MAP-kinase scaffold activity			IPR039911 (PANTHER)	F:GO:0005078	F:MAP-kinase scaffold activity
TRUE	[INTERPRO, BLASTED, ANNOTATED]	AAEL012206		100000	5	0	100	2	F:GO:0003676; F:GO:0004523	F:nucleic acid binding; F:RNA-DNA hybrid ribonuclease activity	EC:3.1.30; EC:3.1.26; EC:3.1.26.4	Acting on ester bonds; Acting on ester bonds; Ribonuclease H	IPR002156 (PFAM); IPR000477 (PFAM); IPR036397 (G3DSA:3.30.420.GENE3D); PTHR10642 (PANTHER); PTHR10642:SF0 (PANTHER); IPR000477 (PROSITE_PROFILES); IPR002156 (PROSITE_PROFILES); cd01650 (CDD); cd09276 (CDD); IPR012337 (SUPERFAMILY); IPR043502 (SUPERFAMILY)	F:GO:0003676; F:GO:0004523	F:nucleic acid binding; F:RNA-DNA hybrid ribonuclease activity
TRUE	[INTERPRO, BLASTED, ANNOTATED]	AAEL011650		41202	1	0	99.74	3	P:GO:0006886; P:GO:0016192; C:GO:0030131	P:intracellular protein transport; P:vesicle-mediated transport; C:clathrin adaptor complex			IPR015151 (SMART); IPR008152 (SMART); IPR013037 (G3DSA:2.60.40.GENE3D); IPR015151 (PFAM); IPR012295 (G3DSA:3.30.310.GENE3D); IPR002553 (PFAM); IPR008152 (PFAM); IPR011989 (G3DSA:1.25.10.GENE3D); IPR026739 (PANTHER); PTHR11134:SF31 (PANTHER); IPR016024 (SUPERFAMILY); IPR013041 (SUPERFAMILY); IPR009028 (SUPERFAMILY)	P:GO:0006886; P:GO:0016192; C:GO:0030117; C:GO:0030131	P:intracellular protein transport; P:vesicle-mediated transport; C:membrane coat; C:clathrin adaptor complex
TRUE	[INTERPRO, BLASTED]	AAEL011519		15494	5	7.06133e-157	86.32						G3DSA:1.20.1250.20 (GENE3D); PTHR19432 (PANTHER); CYTOPLASMIC_DOMAIN (PHOBIUS); TRANSMEMBRANE (PHOBIUS); TRANSMEMBRANE (PHOBIUS); CYTOPLASMIC_DOMAIN (PHOBIUS); TRANSMEMBRANE (PHOBIUS); NON_CYTOPLASMIC_DOMAIN (PHOBIUS); NON_CYTOPLASMIC_DOMAIN (PHOBIUS); cd17313 (CDD); IPR036259 (SUPERFAMILY); TMhelix (TMHMM); TMhelix (TMHMM); TMhelix (TMHMM); TMhelix (TMHMM)	no GO terms	no GO terms
TRUE	[INTERPRO, BLASTED]	AAEL011449		26234	1	1.2013e-153	100						PR00180 (PRINTS); IPR011074 (SMART); IPR036865 (G3DSA:3.40.525.GENE3D); G3DSA:1.10.8.20 (GENE3D); IPR001251 (PFAM); PTHR10174 (PANTHER); PTHR10174:SF166 (PANTHER); IPR001251 (PROSITE_PROFILES); IPR001251 (CDD); IPR036865 (SUPERFAMILY); IPR036273 (SUPERFAMILY)	no GO terms	no GO terms
TRUE	[INTERPRO, BLASTED, ANNOTATED]	AAEL011187		45079	1	0	99.58	2	F:GO:0003676; F:GO:0005524	F:nucleic acid binding; F:ATP binding			Coil (COILS); IPR014001 (SMART); IPR001650 (SMART); IPR004179 (SMART); IPR003593 (SMART); IPR001650 (PFAM); IPR011545 (PFAM); G3DSA:1.10.3380.10 (GENE3D); G3DSA:3.40.50.300 (GENE3D); G3DSA:1.10.10.2530 (GENE3D); IPR011545 (PFAM); G3DSA:1.10.10.2530 (GENE3D); IPR004179 (PFAM); G3DSA:3.40.50.300 (GENE3D); IPR041094 (PFAM); IPR035892 (G3DSA:2.60.40.GENE3D); G3DSA:3.40.50.300 (GENE3D); G3DSA:1.10.338…	F:GO:0003676; F:GO:0005524	F:nucleic acid binding; F:ATP binding
TRUE	[INTERPRO, BLASTED, ANNOTATED]	AAEL010892		42218	1	0	96.5	1	P:GO:0030261	P:chromosome condensation			mobidb-lite (MOBIDB_LITE); mobidb-lite (MOBIDB_LITE); mobidb-lite (MOBIDB_LITE); mobidb-lite (MOBIDB_LITE); IPR031739 (PANTHER)	P:GO:0030261	P:chromosome condensation
TRUE	[INTERPRO, BLASTED, ANNOTATED]	AAEL010642		65472	1	3.84784e-100	100	2	F:GO:0003676; F:GO:0008270	F:nucleic acid binding; F:zinc ion binding			Coil (COILS); IPR005312 (PFAM); IPR008737 (PFAM); mobidb-lite (MOBIDB_LITE); PTHR22955:SF60 (PANTHER); PTHR22955 (PANTHER); IPR001878 (PROSITE_PROFILES); cd00303 (CDD); IPR043502 (SUPERFAMILY)	F:GO:0003676; F:GO:0008270	F:nucleic acid binding; F:zinc ion binding
TRUE	[INTERPRO, BLASTED]	AAEL009765		46757	1	1.53782e-91	83.07						IPR043128 (G3DSA:3.30.70.GENE3D); IPR000477 (PFAM); G3DSA:3.10.20.370 (GENE3D); G3DSA:1.10.340.70 (GENE3D); IPR041588 (PFAM); IPR043128 (G3DSA:3.30.70.GENE3D); IPR041577 (PFAM); PTHR24559:SF256 (PANTHER); PTHR24559 (PANTHER); CYTOPLASMIC_DOMAIN (PHOBIUS); NON_CYTOPLASMIC_DOMAIN (PHOBIUS); TRANSMEMBRANE (PHOBIUS); IPR000477 (PROSITE_PROFILES); cd01647 (CDD); cd09274 (CDD); IPR043502 (SUPERFAMILY)	no GO terms	no GO terms
TRUE	[INTERPRO, BLASTED, ANNOTATED]	AAEL009616		75428	1	0	99.85	3	P:GO:0007156; F:GO:0005509; C:GO:0005886	P:homophilic cell adhesion via plasma membrane adhesion molecules; F:calcium ion binding; C:plasma membrane			IPR002126 (PRINTS); IPR002126 (SMART); G3DSA:2.60.40.60 (GENE3D); IPR002126 (PFAM); G3DSA:2.60.40.60 (GENE3D); G3DSA:2.60.40.60 (GENE3D); G3DSA:2.60.40.60 (GENE3D); PTHR24028 (PANTHER); IPR020894 (PROSITE_PATTERNS); IPR020894 (PROSITE_PATTERNS); IPR020894 (PROSITE_PATTERNS); PS50268 (PROSITE_PROFILES); PS50268 (PROSITE_PROFILES); PS50268 (PROSITE_PROFILES); PS50268 (PROSITE_PROFILES); PS50268 (PR…	P:GO:0007155; P:GO:0007156; F:GO:0005509; C:GO:0005886; C:GO:0016020	P:cell adhesion; P:homophilic cell adhesion via plasma membrane adhesion molecules; F:calcium ion binding; C:plasma membrane; C:membrane
TRUE	[INTERPRO, BLASTED, ANNOTATED]	AAEL009588		100000	5	2.16812e-73	77.52	2	F:GO:0003676; F:GO:0004523	F:nucleic acid binding; F:RNA-DNA hybrid ribonuclease activity	EC:3.1.30; EC:3.1.26; EC:3.1.26.4	Acting on ester bonds; Acting on ester bonds; Ribonuclease H	IPR036397 (G3DSA:3.30.420.GENE3D); IPR002156 (PFAM); IPR036691 (G3DSA:3.60.10.GENE3D); IPR005135 (PFAM); IPR000477 (PFAM); PTHR33332:SF6 (PANTHER); PTHR33332 (PANTHER); IPR000477 (PROSITE_PROFILES); IPR002156 (PROSITE_PROFILES); cd09276 (CDD); cd01650 (CDD); IPR012337 (SUPERFAMILY); IPR043502 (SUPERFAMILY); IPR036691 (SUPERFAMILY)	F:GO:0003676; F:GO:0004523	F:nucleic acid binding; F:RNA-DNA hybrid ribonuclease activity
TRUE	[INTERPRO, BLASTED]	AAEL008962		899	1	1.06142e-94	100						mobidb-lite (MOBIDB_LITE); mobidb-lite (MOBIDB_LITE); IPR023340 (PROSITE_PROFILES)	no GO terms	no GO terms
TRUE	[INTERPRO, BLASTED, ANNOTATED]	AAEL008822		11288	4	1.97854e-81	91.67	1	F:GO:0005515	F:protein binding			Coil (COILS); IPR000048 (SMART); G3DSA:1.20.5.190 (GENE3D); IPR000048 (PFAM); mobidb-lite (MOBIDB_LITE); mobidb-lite (MOBIDB_LITE); IPR042618 (PANTHER); IPR000048 (PROSITE_PROFILES)	F:GO:0005515	F:protein binding
TRUE	[INTERPRO, BLASTED]	AAEL008356		72372	1	1.51797e-166	87.28						G3DSA:1.20.1250.20 (GENE3D); PTHR23505 (PANTHER); PTHR23505:SF67 (PANTHER); TRANSMEMBRANE (PHOBIUS); CYTOPLASMIC_DOMAIN (PHOBIUS); TRANSMEMBRANE (PHOBIUS); NON_CYTOPLASMIC_DOMAIN (PHOBIUS); NON_CYTOPLASMIC_DOMAIN (PHOBIUS); CYTOPLASMIC_DOMAIN (PHOBIUS); TRANSMEMBRANE (PHOBIUS); cd17328 (CDD); IPR036259 (SUPERFAMILY); TMhelix (TMHMM); TMhelix (TMHMM); TMhelix (TMHMM)	no GO terms	no GO terms
TRUE	[INTERPRO, BLASTED]	AAEL008305		783	1	8.86224e-60	97.85						no IPS match	no IPS match	no IPS match
TRUE	[INTERPRO, BLASTED]	AAEL007374		30979	1	0	93.87						IPR011042 (G3DSA:2.120.10.GENE3D); IPR017996 (PFAM); IPR017996 (PANTHER); IPR017996 (PANTHER); PTHR10009:SF11 (PANTHER); PTHR10009:SF11 (PANTHER); TRANSMEMBRANE (PHOBIUS); CYTOPLASMIC_DOMAIN (PHOBIUS); NON_CYTOPLASMIC_DOMAIN (PHOBIUS); TMhelix (TMHMM)	no GO terms	no GO terms
TRUE	[INTERPRO, BLASTED, ANNOTATED]	AAEL007189		100000	5	0	93.17	2	F:GO:0003676; F:GO:0004523	F:nucleic acid binding; F:RNA-DNA hybrid ribonuclease activity	EC:3.1.30; EC:3.1.26; EC:3.1.26.4	Acting on ester bonds; Acting on ester bonds; Ribonuclease H	IPR002156 (PFAM); IPR036397 (G3DSA:3.30.420.GENE3D); IPR000477 (PFAM); IPR005135 (PFAM); IPR036691 (G3DSA:3.60.10.GENE3D); PTHR19446 (PANTHER); PTHR19446:SF427 (PANTHER); IPR002156 (PROSITE_PROFILES); IPR000477 (PROSITE_PROFILES); cd01650 (CDD); cd09276 (CDD); IPR012337 (SUPERFAMILY); IPR036691 (SUPERFAMILY); IPR043502 (SUPERFAMILY)	F:GO:0003676; F:GO:0004523	F:nucleic acid binding; F:RNA-DNA hybrid ribonuclease activity
TRUE	[INTERPRO, BLASTED]	AAEL006609		4924	1	0	100						IPR013087 (SMART); PF13894 (PFAM); G3DSA:3.30.160.60 (GENE3D); IPR013087 (PFAM); G3DSA:3.30.160.60 (GENE3D); G3DSA:3.30.160.60 (GENE3D); mobidb-lite (MOBIDB_LITE); mobidb-lite (MOBIDB_LITE); mobidb-lite (MOBIDB_LITE); mobidb-lite (MOBIDB_LITE); mobidb-lite (MOBIDB_LITE); PTHR23235 (PANTHER); PTHR23235:SF90 (PANTHER); IPR013087 (PROSITE_PATTERNS); IPR013087 (PROSITE_PATTERNS); IPR013087 (PROSITE_P…	no GO terms	no GO terms
TRUE	[INTERPRO, BLASTED, ANNOTATED]	AAEL006516		7351	1	1.26732e-129	99.47	3	P:GO:1902600; F:GO:0046961; C:GO:0000221	P:proton transmembrane transport; F:proton-transporting ATPase activity, rotational mechanism; C:vacuolar proton-transporting V-type ATPase, V1 domain	EC:7.1.3.1	H(+)-exporting diphosphatase	IPR004908 (PFAM); IPR011987 (PFAM); IPR038497 (G3DSA:1.25.40.GENE3D); IPR011989 (G3DSA:1.25.10.GENE3D); IPR004908 (PANTHER); SIGNAL_PEPTIDE_H_REGION (PHOBIUS); SIGNAL_PEPTIDE (PHOBIUS); NON_CYTOPLASMIC_DOMAIN (PHOBIUS); SIGNAL_PEPTIDE_C_REGION (PHOBIUS); SIGNAL_PEPTIDE_N_REGION (PHOBIUS); SignalP-noTM (SIGNALP_EUK); IPR016024 (SUPERFAMILY)	P:GO:1902600; F:GO:0046961; C:GO:0000221	P:proton transmembrane transport; F:proton-transporting ATPase activity, rotational mechanism; C:vacuolar proton-transporting V-type ATPase, V1 domain
TRUE	[INTERPRO, BLASTED]	AAEL006340		100000	5	0	95.6						Coil (COILS); Coil (COILS); Coil (COILS); Coil (COILS); Coil (COILS); Coil (COILS); Coil (COILS); PTHR23159 (PANTHER); PTHR23159:SF30 (PANTHER); PTHR23159:SF30 (PANTHER); PTHR23159 (PANTHER)	no GO terms	no GO terms
TRUE	[INTERPRO, BLASTED, ANNOTATED]	AAEL005813		18972	1	0	98.37	2	P:GO:0034244; C:GO:0032021	P:negative regulation of transcription elongation from RNA polymerase II promoter; C:NELF complex			Coil (COILS); Coil (COILS); Coil (COILS); mobidb-lite (MOBIDB_LITE); mobidb-lite (MOBIDB_LITE); mobidb-lite (MOBIDB_LITE); mobidb-lite (MOBIDB_LITE); PTHR13328 (PANTHER); IPR026305 (PTHR13328:PANTHER); IPR037517 (PROSITE_PROFILES)	P:GO:0034244; C:GO:0032021	P:negative regulation of transcription elongation from RNA polymerase II promoter; C:NELF complex
TRUE	[INTERPRO, BLASTED]	AAEL005601		2051	1	1.09478e-13	94.12						mobidb-lite (MOBIDB_LITE)	no GO terms	no GO terms
TRUE	[INTERPRO, BLASTED, ANNOTATED]	AAEL004743		56752	1	0	99.24	4	P:GO:0055085; F:GO:0005524; F:GO:0042626; C:GO:0016021	P:transmembrane transport; F:ATP binding; F:ATPase-coupled transmembrane transporter activity; C:integral component of membrane			IPR011527 (PFAM); IPR036640 (G3DSA:1.20.1560.GENE3D); PTHR24223:SF241 (PANTHER); PTHR24223 (PANTHER); NON_CYTOPLASMIC_DOMAIN (PHOBIUS); TRANSMEMBRANE (PHOBIUS); CYTOPLASMIC_DOMAIN (PHOBIUS); TRANSMEMBRANE (PHOBIUS); SIGNAL_PEPTIDE_C_REGION (PHOBIUS); NON_CYTOPLASMIC_DOMAIN (PHOBIUS); CYTOPLASMIC_DOMAIN (PHOBIUS); NON_CYTOPLASMIC_DOMAIN (PHOBIUS); TRANSMEMBRANE (PHOBIUS); CYTOPLASMIC_DOMAIN (PHOBI…	P:GO:0055085; F:GO:0005524; F:GO:0042626; C:GO:0016021	P:transmembrane transport; F:ATP binding; F:ATPase-coupled transmembrane transporter activity; C:integral component of membrane
TRUE	[INTERPRO, BLASTED, ANNOTATED]	AAEL004688		87914	1	2.01973e-149	100	1	F:GO:0019187	F:beta-1,4-mannosyltransferase activity			IPR001173 (PFAM); IPR027389 (PANTHER); PTHR16779:SF1 (PANTHER); SIGNAL_PEPTIDE_N_REGION (PHOBIUS); TRANSMEMBRANE (PHOBIUS); CYTOPLASMIC_DOMAIN (PHOBIUS); SIGNAL_PEPTIDE (PHOBIUS); NON_CYTOPLASMIC_DOMAIN (PHOBIUS); SIGNAL_PEPTIDE_C_REGION (PHOBIUS); SIGNAL_PEPTIDE_H_REGION (PHOBIUS); SignalP-TM (SIGNALP_EUK); TMhelix (TMHMM); TMhelix (TMHMM); TMhelix (TMHMM)	F:GO:0019187	F:beta-1,4-mannosyltransferase activity
TRUE	[INTERPRO, BLASTED]	AAEL004680		16710	4	0	99.59						Coil (COILS); Coil (COILS); Coil (COILS); Coil (COILS); Coil (COILS); Coil (COILS); Coil (COILS); Coil (COILS); Coil (COILS); Coil (COILS); Coil (COILS); Coil (COILS); Coil (COILS); mobidb-lite (MOBIDB_LITE); mobidb-lite (MOBIDB_LITE); mobidb-lite (MOBIDB_LITE); mobidb-lite (MOBIDB_LITE); PTHR23159 (PANTHER)	no GO terms	no GO terms
TRUE	[INTERPRO, BLASTED]	AAEL004559		69012	1	7.73261e-33	49.54						IPR008737 (PFAM); IPR005312 (PFAM); mobidb-lite (MOBIDB_LITE); mobidb-lite (MOBIDB_LITE); PTHR22955 (PANTHER)	no GO terms	no GO terms
TRUE	[INTERPRO, BLASTED]	AAEL004555		3067	1	6.26197e-74	89.5						no IPS match	no IPS match	no IPS match
TRUE	[INTERPRO, BLASTED]	AAEL004534		99001	1	0	99.2						Coil (COILS); PTHR46579 (PANTHER); PTHR46579:SF1 (PANTHER)	no GO terms	no GO terms
TRUE	[INTERPRO, BLASTED]	AAEL004311		14579	1	1.77925e-71	98.32						Coil (COILS); G3DSA:1.20.5.170 (GENE3D); IPR019357 (PFAM); mobidb-lite (MOBIDB_LITE); IPR019357 (PANTHER)	no GO terms	no GO terms
TRUE	[INTERPRO, BLASTED]	AAEL004169		1454	1	8.01563e-82	100						no IPS match	no IPS match	no IPS match
TRUE	[INTERPRO, BLASTED, ANNOTATED]	AAEL003923		73547	1	0	100	1	P:GO:0015031	P:protein transport			Coil (COILS); IPR032629 (PFAM); IPR032691 (PFAM); IPR032817 (PFAM); IPR015403 (PFAM); PTHR10663 (PANTHER); IPR026829 (PTHR10663:PANTHER); IPR016024 (SUPERFAMILY)	P:GO:0015031	P:protein transport
TRUE	[INTERPRO, BLASTED, MAPPED, ANNOTATED]	AAEL003835	eukaryotic translation initiation factor 5A	18758	5	3.80239e-38	89.09	4	P:GO:0045901; P:GO:0045905; F:GO:0003746; F:GO:0043022	P:positive regulation of translational elongation; P:positive regulation of translational termination; F:translation elongation factor activity; F:ribosome binding			IPR020189 (SMART); G3DSA:2.40.50.140 (GENE3D); IPR020189 (PFAM); IPR001884 (PANTHER); cd04468 (CDD); IPR012340 (SUPERFAMILY)	P:GO:0045901; P:GO:0045905; F:GO:0003723; F:GO:0003746; F:GO:0043022	P:positive regulation of translational elongation; P:positive regulation of translational termination; F:RNA binding; F:translation elongation factor activity; F:ribosome binding
TRUE	[INTERPRO, BLASTED]	AAEL003750		10751	1	1.49185e-79	100						Coil (COILS); IPR024057 (PFAM); G3DSA:2.60.120.340 (GENE3D); mobidb-lite (MOBIDB_LITE); mobidb-lite (MOBIDB_LITE); mobidb-lite (MOBIDB_LITE); IPR004301 (PANTHER); PTHR22747:SF18 (PANTHER); IPR036824 (SUPERFAMILY)	no GO terms	no GO terms
TRUE	[INTERPRO, BLASTED, ANNOTATED]	AAEL003726		3503	1	0	93.67	1	F:GO:0005515	F:protein binding			IPR002110 (SMART); IPR020683 (PROSITE_PROFILES); IPR002110 (PROSITE_PROFILES); IPR036770 (SUPERFAMILY)	F:GO:0005515	F:protein binding
TRUE	[INTERPRO, BLASTED]	AAEL003554		74536	1	2.86809e-50	100						no IPS match	no IPS match	no IPS match
TRUE	[INTERPRO, BLASTED]	AAEL003454		18595	1	5.73783e-68	94.87						no IPS match	no IPS match	no IPS match
TRUE	[INTERPRO, BLASTED]	AAEL003018		2448	1	0	99.77						IPR006553 (SMART); IPR032675 (G3DSA:3.80.10.GENE3D); PTHR16134:SF18 (PANTHER); PTHR16134 (PANTHER); SSF52047 (SUPERFAMILY)	no GO terms	no GO terms
TRUE	[INTERPRO, BLASTED]	AAEL002761		100000	5	0	99.81						mobidb-lite (MOBIDB_LITE); mobidb-lite (MOBIDB_LITE); mobidb-lite (MOBIDB_LITE); mobidb-lite (MOBIDB_LITE); mobidb-lite (MOBIDB_LITE); mobidb-lite (MOBIDB_LITE); mobidb-lite (MOBIDB_LITE); mobidb-lite (MOBIDB_LITE)	no GO terms	no GO terms
TRUE	[INTERPRO, BLASTED]	AAEL002476	venom allergen 5	1694	5	3.08614e-141	85.43						IPR035940 (G3DSA:3.40.33.GENE3D); cd05380 (CDD); IPR035940 (SUPERFAMILY)	no GO terms	no GO terms
TRUE	[INTERPRO, BLASTED, MAPPED, ANNOTATED]	AAEL002276	serine protease 27	1991	5	7.07886e-167	81.81	2	P:GO:0006508; F:GO:0004252	P:proteolysis; F:serine-type endopeptidase activity	EC:3.4.21	Acting on peptide bonds (peptidases)	IPR001254 (SMART); IPR001254 (PFAM); IPR043504 (G3DSA:2.40.10.GENE3D); PTHR24260 (PANTHER); PTHR24260:SF110 (PANTHER); SIGNAL_PEPTIDE_N_REGION (PHOBIUS); NON_CYTOPLASMIC_DOMAIN (PHOBIUS); SIGNAL_PEPTIDE_C_REGION (PHOBIUS); SIGNAL_PEPTIDE_H_REGION (PHOBIUS); SIGNAL_PEPTIDE (PHOBIUS); IPR001254 (PROSITE_PROFILES); IPR001254 (CDD); SignalP-TM (SIGNALP_GRAM_POSITIVE); SignalP-noTM (SIGNALP_EUK); Sign…	P:GO:0006508; F:GO:0004252	P:proteolysis; F:serine-type endopeptidase activity
TRUE	[INTERPRO, BLASTED]	AAEL002235		82929	1	0	99.86						IPR012919 (PFAM); IPR008979 (G3DSA:2.60.120.GENE3D); mobidb-lite (MOBIDB_LITE); mobidb-lite (MOBIDB_LITE); mobidb-lite (MOBIDB_LITE); mobidb-lite (MOBIDB_LITE); mobidb-lite (MOBIDB_LITE); mobidb-lite (MOBIDB_LITE); PTHR12953 (PANTHER); NON_CYTOPLASMIC_DOMAIN (PHOBIUS); TRANSMEMBRANE (PHOBIUS); CYTOPLASMIC_DOMAIN (PHOBIUS); IPR012919 (PROSITE_PROFILES); IPR008979 (SUPERFAMILY); TMhelix (TMHMM)	no GO terms	no GO terms
TRUE	[INTERPRO, BLASTED]	AAEL002178		19837	1	4.9718e-106	100						SIGNAL_PEPTIDE_N_REGION (PHOBIUS); SIGNAL_PEPTIDE_C_REGION (PHOBIUS); NON_CYTOPLASMIC_DOMAIN (PHOBIUS); SIGNAL_PEPTIDE_H_REGION (PHOBIUS); SIGNAL_PEPTIDE (PHOBIUS)	no GO terms	no GO terms
TRUE	[INTERPRO, BLASTED]	AAEL002125		87239	5	0	99.43						Coil (COILS); mobidb-lite (MOBIDB_LITE); mobidb-lite (MOBIDB_LITE); mobidb-lite (MOBIDB_LITE); mobidb-lite (MOBIDB_LITE); mobidb-lite (MOBIDB_LITE)	no GO terms	no GO terms
TRUE	[INTERPRO, BLASTED, MAPPED, ANNOTATED]	AAEL002094	uncharacterized protein LOC5573579	5893	5	0	95.26	1	F:GO:0003676	F:nucleic acid binding			IPR013087 (SMART); G3DSA:3.30.160.60 (GENE3D); IPR013087 (PFAM); mobidb-lite (MOBIDB_LITE); mobidb-lite (MOBIDB_LITE); mobidb-lite (MOBIDB_LITE); mobidb-lite (MOBIDB_LITE); mobidb-lite (MOBIDB_LITE); mobidb-lite (MOBIDB_LITE); mobidb-lite (MOBIDB_LITE); mobidb-lite (MOBIDB_LITE); mobidb-lite (MOBIDB_LITE); mobidb-lite (MOBIDB_LITE); mobidb-lite (MOBIDB_LITE); mobidb-lite (MOBIDB_LITE); mobidb-lit…	no GO terms	no GO terms
TRUE	[INTERPRO, BLASTED]	AAEL001799		2171	1	1.68765e-139	91.46						no IPS match	no IPS match	no IPS match
TRUE	[INTERPRO, BLASTED, ANNOTATED]	AAEL001765		6074	1	0	95.19	1	F:GO:0005515	F:protein binding			Coil (COILS); Coil (COILS); Coil (COILS); IPR032675 (G3DSA:3.80.10.GENE3D); PTHR16083:SF5 (PANTHER); PTHR16083 (PANTHER); IPR001611 (PROSITE_PROFILES); IPR001611 (PROSITE_PROFILES); SSF52075 (SUPERFAMILY)	F:GO:0005515	F:protein binding
TRUE	[INTERPRO, BLASTED]	AAEL001732		21318	1	5.80686e-152	99.57						PTHR12001:SF55 (PANTHER); PTHR12001 (PANTHER); IPR008949 (SUPERFAMILY)	no GO terms	no GO terms
TRUE	[INTERPRO, BLASTED, ANNOTATED]	AAEL001709		98022	1	5.48526e-109	97.76	3	P:GO:0006886; P:GO:0016192; C:GO:0030117	P:intracellular protein transport; P:vesicle-mediated transport; C:membrane coat			IPR002553 (PFAM); IPR011989 (G3DSA:1.25.10.GENE3D); PTHR22780:SF5 (PANTHER); PTHR22780 (PANTHER); SIGNAL_PEPTIDE_C_REGION (PHOBIUS); SIGNAL_PEPTIDE (PHOBIUS); SIGNAL_PEPTIDE_H_REGION (PHOBIUS); NON_CYTOPLASMIC_DOMAIN (PHOBIUS); SIGNAL_PEPTIDE_N_REGION (PHOBIUS); IPR016024 (SUPERFAMILY)	P:GO:0006886; P:GO:0016192; C:GO:0030117	P:intracellular protein transport; P:vesicle-mediated transport; C:membrane coat
TRUE	[INTERPRO, BLASTED]	AAEL001536	mucin-5AC-like isoform X8	4677	5	5.84824e-106	98.21						mobidb-lite (MOBIDB_LITE); mobidb-lite (MOBIDB_LITE); mobidb-lite (MOBIDB_LITE)	no GO terms	no GO terms
TRUE	[INTERPRO, BLASTED]	AAEL001357		25813	1	1.56297e-145	99.68						Coil (COILS); mobidb-lite (MOBIDB_LITE); mobidb-lite (MOBIDB_LITE); mobidb-lite (MOBIDB_LITE); mobidb-lite (MOBIDB_LITE); mobidb-lite (MOBIDB_LITE); mobidb-lite (MOBIDB_LITE); mobidb-lite (MOBIDB_LITE)	no GO terms	no GO terms
TRUE	[INTERPRO, BLASTED]	AAEL001247		13843	1	9.48463e-12	100						mobidb-lite (MOBIDB_LITE)	no GO terms	no GO terms
TRUE	[INTERPRO, BLASTED]	AAEL001236		2113	1	2.67742e-177	100						mobidb-lite (MOBIDB_LITE); mobidb-lite (MOBIDB_LITE); mobidb-lite (MOBIDB_LITE); mobidb-lite (MOBIDB_LITE); mobidb-lite (MOBIDB_LITE); SIGNAL_PEPTIDE (PHOBIUS); NON_CYTOPLASMIC_DOMAIN (PHOBIUS); CYTOPLASMIC_DOMAIN (PHOBIUS); SIGNAL_PEPTIDE_H_REGION (PHOBIUS); SIGNAL_PEPTIDE_C_REGION (PHOBIUS); SIGNAL_PEPTIDE_N_REGION (PHOBIUS); TRANSMEMBRANE (PHOBIUS); SignalP-noTM (SIGNALP_EUK); TMhelix (TMHMM)	no GO terms	no GO terms
TRUE	[INTERPRO, BLASTED, MAPPED, ANNOTATED]	AAEL000955	ubiquitin-like-conjugating enzyme ATG3	17873	5	3.47581e-89	92.99	3	P:GO:0006914; P:GO:0015031; C:GO:0005737	P:autophagy; P:protein transport; C:cytoplasm			CYTOPLASMIC_DOMAIN (PHOBIUS); NON_CYTOPLASMIC_DOMAIN (PHOBIUS); TRANSMEMBRANE (PHOBIUS)	no GO terms	no GO terms
TRUE	[INTERPRO, BLASTED]	AAEL000861		11807	1	0	90.71						IPR008472 (PFAM); PTHR21721 (PANTHER); NON_CYTOPLASMIC_DOMAIN (PHOBIUS); SIGNAL_PEPTIDE_C_REGION (PHOBIUS); SIGNAL_PEPTIDE_H_REGION (PHOBIUS); SIGNAL_PEPTIDE_N_REGION (PHOBIUS); SIGNAL_PEPTIDE (PHOBIUS)	no GO terms	no GO terms
TRUE	[INTERPRO, BLASTED]	AAEL000805		44321	1	0	100						Coil (COILS); Coil (COILS); mobidb-lite (MOBIDB_LITE); mobidb-lite (MOBIDB_LITE); mobidb-lite (MOBIDB_LITE); mobidb-lite (MOBIDB_LITE); mobidb-lite (MOBIDB_LITE); mobidb-lite (MOBIDB_LITE); SignalP-TM (SIGNALP_GRAM_POSITIVE)	no GO terms	no GO terms
TRUE	[INTERPRO, BLASTED]	AAEL000382	cilia- and flagella-associated protein 91-like	4956	5	0	96.13						Coil (COILS); IPR026720 (PANTHER)	no GO terms	no GO terms
TRUE	[INTERPRO, BLASTED]	AAEL000338		86125	1	2.26129e-170	86.67						PTHR46601 (PANTHER)	no GO terms	no GO terms
TRUE	[INTERPRO, BLASTED]	AAEL000239		6194	1	0	97.57						PR01217 (PRINTS); mobidb-lite (MOBIDB_LITE); mobidb-lite (MOBIDB_LITE); mobidb-lite (MOBIDB_LITE); mobidb-lite (MOBIDB_LITE); mobidb-lite (MOBIDB_LITE); mobidb-lite (MOBIDB_LITE); mobidb-lite (MOBIDB_LITE); mobidb-lite (MOBIDB_LITE); mobidb-lite (MOBIDB_LITE)	no GO terms	no GO terms
TRUE	[INTERPRO, BLASTED]	AAEL000187		50578	1	0	98.64						mobidb-lite (MOBIDB_LITE); mobidb-lite (MOBIDB_LITE); mobidb-lite (MOBIDB_LITE); mobidb-lite (MOBIDB_LITE); mobidb-lite (MOBIDB_LITE); mobidb-lite (MOBIDB_LITE); mobidb-lite (MOBIDB_LITE); mobidb-lite (MOBIDB_LITE); mobidb-lite (MOBIDB_LITE)	no GO terms	no GO terms
TRUE	[INTERPRO, BLASTED]	AAEL000184		7253	1	1.6549e-75	67						no IPS match	no IPS match	no IPS match
TRUE	[INTERPRO, BLASTED, MAPPED]	AAEL027099		100000	5	1.12798e-104	91.19	2	P:GO:0006278; F:GO:0003964	P:RNA-dependent DNA biosynthetic process; F:RNA-directed DNA polymerase activity			PTHR34999 (PANTHER)	no GO terms	no GO terms
TRUE	[INTERPRO, BLASTED, MAPPED]	AAEL026715		65557	1	1.02203e-141	63.32	2	P:GO:0006278; F:GO:0003964	P:RNA-dependent DNA biosynthetic process; F:RNA-directed DNA polymerase activity			IPR000477 (PFAM); PTHR33332 (PANTHER); PTHR33332:SF6 (PANTHER); IPR000477 (PROSITE_PROFILES); cd01650 (CDD); IPR043502 (SUPERFAMILY)	no GO terms	no GO terms
TRUE	[INTERPRO, BLASTED, MAPPED, ANNOTATED]	AAEL024497		100000	5	1.49408e-170	66.65	2	F:GO:0003676; F:GO:0004523	F:nucleic acid binding; F:RNA-DNA hybrid ribonuclease activity	EC:3.1.30; EC:3.1.26; EC:3.1.26.4	Acting on ester bonds; Acting on ester bonds; Ribonuclease H	IPR000477 (PFAM); IPR002156 (PFAM); IPR036397 (G3DSA:3.30.420.GENE3D); PTHR33332:SF6 (PANTHER); PTHR33332 (PANTHER); IPR002156 (PROSITE_PROFILES); IPR000477 (PROSITE_PROFILES); cd09276 (CDD); cd01650 (CDD); IPR043502 (SUPERFAMILY); IPR012337 (SUPERFAMILY)	F:GO:0003676; F:GO:0004523	F:nucleic acid binding; F:RNA-DNA hybrid ribonuclease activity
TRUE	[INTERPRO, BLASTED, MAPPED, ANNOTATED]	AAEL022729		30542	1	0	51.48	2	P:GO:0015074; F:GO:0003676	P:DNA integration; F:nucleic acid binding			IPR036397 (G3DSA:3.30.420.GENE3D); IPR043128 (G3DSA:3.30.70.GENE3D); IPR000477 (PFAM); G3DSA:3.10.10.10 (GENE3D); G3DSA:3.10.20.370 (GENE3D); IPR041588 (PFAM); IPR041577 (PFAM); IPR043128 (G3DSA:3.30.70.GENE3D); G3DSA:1.10.340.70 (GENE3D); IPR001584 (PFAM); mobidb-lite (MOBIDB_LITE); mobidb-lite (MOBIDB_LITE); mobidb-lite (MOBIDB_LITE); mobidb-lite (MOBIDB_LITE); PTHR24559:SF300 (PANTHER); PTHR24…	P:GO:0015074; F:GO:0003676	P:DNA integration; F:nucleic acid binding
TRUE	[INTERPRO, BLASTED, MAPPED]	AAEL021755		3794	1	5.65894e-06	100	2	F:GO:0003676; F:GO:0003723	F:nucleic acid binding; F:RNA binding			mobidb-lite (MOBIDB_LITE); mobidb-lite (MOBIDB_LITE)	no GO terms	no GO terms
TRUE	[INTERPRO, BLASTED, MAPPED]	AAEL021449		19297	1	5.20792e-168	72.11	2	P:GO:0006278; F:GO:0003964	P:RNA-dependent DNA biosynthetic process; F:RNA-directed DNA polymerase activity			Coil (COILS); IPR000477 (PFAM); mobidb-lite (MOBIDB_LITE); mobidb-lite (MOBIDB_LITE); PTHR19446 (PANTHER); PTHR19446:SF425 (PANTHER); cd01650 (CDD); IPR043502 (SUPERFAMILY)	no GO terms	no GO terms
TRUE	[INTERPRO, BLASTED, MAPPED]	AAEL021365		100000	5	2.58222e-105	70.4	2	P:GO:0006278; F:GO:0003964	P:RNA-dependent DNA biosynthetic process; F:RNA-directed DNA polymerase activity			IPR011047 (SUPERFAMILY); SSF69360 (SUPERFAMILY)	no GO terms	no GO terms
TRUE	[INTERPRO, BLASTED, MAPPED, ANNOTATED]	AAEL021307		35898	1	0	54.02	2	F:GO:0003676; F:GO:0004523	F:nucleic acid binding; F:RNA-DNA hybrid ribonuclease activity	EC:3.1.30; EC:3.1.26; EC:3.1.26.4	Acting on ester bonds; Acting on ester bonds; Ribonuclease H	IPR002156 (PFAM); IPR005135 (PFAM); IPR000477 (PFAM); IPR036397 (G3DSA:3.30.420.GENE3D); IPR036691 (G3DSA:3.60.10.GENE3D); mobidb-lite (MOBIDB_LITE); mobidb-lite (MOBIDB_LITE); mobidb-lite (MOBIDB_LITE); mobidb-lite (MOBIDB_LITE); PTHR19446:SF427 (PANTHER); PTHR19446 (PANTHER); IPR002156 (PROSITE_PROFILES); IPR000477 (PROSITE_PROFILES); cd01650 (CDD); cd09276 (CDD); IPR036691 (SUPERFAMILY); IPR04…	F:GO:0003676; F:GO:0004523	F:nucleic acid binding; F:RNA-DNA hybrid ribonuclease activity
TRUE	[INTERPRO, BLASTED, MAPPED, ANNOTATED]	AAEL020087		100000	5	3.94092e-70	68.01	2	P:GO:0015074; F:GO:0003676	P:DNA integration; F:nucleic acid binding			IPR008042 (PFAM); IPR036397 (G3DSA:3.30.420.GENE3D); IPR036397 (G3DSA:3.30.420.GENE3D); IPR040676 (PFAM); PTHR22955 (PANTHER); PTHR22955:SF60 (PANTHER); IPR001584 (PROSITE_PROFILES); cd01644 (CDD); IPR012337 (SUPERFAMILY); IPR043502 (SUPERFAMILY)	P:GO:0015074; F:GO:0003676	P:DNA integration; F:nucleic acid binding
TRUE	[INTERPRO, BLASTED, MAPPED, ANNOTATED]	AAEL019918		100000	5	8.78535e-74	52.15	2	F:GO:0003676; F:GO:0004523	F:nucleic acid binding; F:RNA-DNA hybrid ribonuclease activity	EC:3.1.30; EC:3.1.26; EC:3.1.26.4	Acting on ester bonds; Acting on ester bonds; Ribonuclease H	IPR002156 (PFAM); IPR036397 (G3DSA:3.30.420.GENE3D); IPR000477 (PFAM); IPR005135 (PFAM); IPR036691 (G3DSA:3.60.10.GENE3D); PTHR33332 (PANTHER); PTHR33332:SF6 (PANTHER); IPR002156 (PROSITE_PROFILES); IPR000477 (PROSITE_PROFILES); cd01650 (CDD); cd09276 (CDD); IPR043502 (SUPERFAMILY); IPR012337 (SUPERFAMILY); IPR036691 (SUPERFAMILY)	F:GO:0003676; F:GO:0004523	F:nucleic acid binding; F:RNA-DNA hybrid ribonuclease activity
TRUE	[INTERPRO, BLASTED, MAPPED]	AAEL019862		100000	5	9.11744e-73	45.94	5	P:GO:0006278; P:GO:0090502; F:GO:0003676; F:GO:0003964; F:GO:0004523	P:RNA-dependent DNA biosynthetic process; P:RNA phosphodiester bond hydrolysis, endonucleolytic; F:nucleic acid binding; F:RNA-directed DNA polymerase activity; F:RNA-DNA hybrid ribonuclease activity			mobidb-lite (MOBIDB_LITE); mobidb-lite (MOBIDB_LITE); mobidb-lite (MOBIDB_LITE); mobidb-lite (MOBIDB_LITE); mobidb-lite (MOBIDB_LITE); mobidb-lite (MOBIDB_LITE); mobidb-lite (MOBIDB_LITE); mobidb-lite (MOBIDB_LITE); mobidb-lite (MOBIDB_LITE); mobidb-lite (MOBIDB_LITE); mobidb-lite (MOBIDB_LITE); mobidb-lite (MOBIDB_LITE); mobidb-lite (MOBIDB_LITE)	no GO terms	no GO terms
TRUE	[INTERPRO, BLASTED, MAPPED]	AAEL019810		100000	5	1.58955e-91	52.92	5	P:GO:0006278; P:GO:0090502; F:GO:0003676; F:GO:0003964; F:GO:0004523	P:RNA-dependent DNA biosynthetic process; P:RNA phosphodiester bond hydrolysis, endonucleolytic; F:nucleic acid binding; F:RNA-directed DNA polymerase activity; F:RNA-DNA hybrid ribonuclease activity			Coil (COILS); IPR036691 (G3DSA:3.60.10.GENE3D); IPR000477 (PFAM); mobidb-lite (MOBIDB_LITE); mobidb-lite (MOBIDB_LITE); mobidb-lite (MOBIDB_LITE); mobidb-lite (MOBIDB_LITE); PTHR47027 (PANTHER); PTHR47027:SF5 (PANTHER); IPR000477 (PROSITE_PROFILES); cd01650 (CDD); cd09076 (CDD); IPR043502 (SUPERFAMILY); IPR036691 (SUPERFAMILY)	no GO terms	no GO terms
TRUE	[INTERPRO, BLASTED, MAPPED]	AAEL019641		100000	5	0	86.03	2	P:GO:0006278; F:GO:0003964	P:RNA-dependent DNA biosynthetic process; F:RNA-directed DNA polymerase activity			TRANSMEMBRANE (PHOBIUS); TRANSMEMBRANE (PHOBIUS); TRANSMEMBRANE (PHOBIUS); CYTOPLASMIC_DOMAIN (PHOBIUS); CYTOPLASMIC_DOMAIN (PHOBIUS); CYTOPLASMIC_DOMAIN (PHOBIUS); NON_CYTOPLASMIC_DOMAIN (PHOBIUS); NON_CYTOPLASMIC_DOMAIN (PHOBIUS); CYTOPLASMIC_DOMAIN (PHOBIUS); NON_CYTOPLASMIC_DOMAIN (PHOBIUS); TRANSMEMBRANE (PHOBIUS); TRANSMEMBRANE (PHOBIUS); NON_CYTOPLASMIC_DOMAIN (PHOBIUS); TRANSMEMBRANE (PHO…	no GO terms	no GO terms
TRUE	[INTERPRO, BLASTED, MAPPED]	AAEL019487		12493	1	1.1056e-145	56.85	2	P:GO:0006278; F:GO:0003964	P:RNA-dependent DNA biosynthetic process; F:RNA-directed DNA polymerase activity			IPR036691 (G3DSA:3.60.10.GENE3D); IPR000477 (PFAM); IPR005135 (PFAM); PTHR19446:SF427 (PANTHER); PTHR19446 (PANTHER); IPR000477 (PROSITE_PROFILES); IPR043502 (SUPERFAMILY); IPR036691 (SUPERFAMILY)	no GO terms	no GO terms
TRUE	[INTERPRO, BLASTED, MAPPED, ANNOTATED]	AAEL011910		89497	5	0	61.76	1	F:GO:0005515	F:protein binding			IPR002110 (SMART); IPR036770 (G3DSA:1.25.40.GENE3D); PF13637 (PFAM); IPR036770 (G3DSA:1.25.40.GENE3D); IPR036770 (G3DSA:1.25.40.GENE3D); IPR036770 (G3DSA:1.25.40.GENE3D); IPR036770 (G3DSA:1.25.40.GENE3D); IPR020683 (PFAM); IPR002110 (PFAM); PTHR24173:SF59 (PANTHER); PTHR24173 (PANTHER); IPR002110 (PROSITE_PROFILES); IPR002110 (PROSITE_PROFILES); IPR002110 (PROSITE_PROFILES); IPR020683 (PROSITE_PR…	F:GO:0005515	F:protein binding
TRUE	[INTERPRO, BLASTED, MAPPED]	AAEL010567		72587	1	0	78.28	2	P:GO:0006278; F:GO:0003964	P:RNA-dependent DNA biosynthetic process; F:RNA-directed DNA polymerase activity			no IPS match	no IPS match	no IPS match
TRUE	[INTERPRO, BLASTED, MAPPED, ANNOTATED]	AAEL010050		100000	5	2.08013e-32	62.96	2	P:GO:0015074; F:GO:0003676	P:DNA integration; F:nucleic acid binding			IPR043128 (G3DSA:3.30.70.GENE3D); IPR036397 (G3DSA:3.30.420.GENE3D); G3DSA:1.10.340.70 (GENE3D); G3DSA:3.10.10.10 (GENE3D); IPR018061 (PFAM); IPR000477 (PFAM); G3DSA:3.10.20.370 (GENE3D); IPR041588 (PFAM); IPR043128 (G3DSA:3.30.70.GENE3D); IPR021109 (G3DSA:2.40.70.GENE3D); IPR001584 (PFAM); IPR041577 (PFAM); PTHR24559 (PANTHER); PTHR24559:SF269 (PANTHER); IPR001584 (PROSITE_PROFILES); IPR000477 (…	P:GO:0015074; F:GO:0003676	P:DNA integration; F:nucleic acid binding
TRUE	[INTERPRO, BLASTED, MAPPED]	AAEL008443		100000	5	1.96897e-104	60.76	2	P:GO:0006278; F:GO:0003964	P:RNA-dependent DNA biosynthetic process; F:RNA-directed DNA polymerase activity			IPR000477 (PFAM); IPR036691 (G3DSA:3.60.10.GENE3D); mobidb-lite (MOBIDB_LITE); PTHR19446 (PANTHER); PTHR19446:SF425 (PANTHER); IPR000477 (PROSITE_PROFILES); cd01650 (CDD); IPR043502 (SUPERFAMILY); IPR036691 (SUPERFAMILY)	no GO terms	no GO terms
TRUE	[INTERPRO, BLASTED, MAPPED]	AAEL007831		17027	1	3.29461e-113	65.72	2	P:GO:0006278; F:GO:0003964	P:RNA-dependent DNA biosynthetic process; F:RNA-directed DNA polymerase activity			mobidb-lite (MOBIDB_LITE); mobidb-lite (MOBIDB_LITE); mobidb-lite (MOBIDB_LITE); mobidb-lite (MOBIDB_LITE)	no GO terms	no GO terms
TRUE	[INTERPRO, BLASTED, MAPPED]	AAEL007731		28271	1	8.17243e-132	72.94	2	P:GO:0006278; F:GO:0003964	P:RNA-dependent DNA biosynthetic process; F:RNA-directed DNA polymerase activity			IPR000477 (PFAM); PTHR19446 (PANTHER); PTHR19446:SF427 (PANTHER); IPR000477 (PROSITE_PROFILES); IPR043502 (SUPERFAMILY)	no GO terms	no GO terms
TRUE	[INTERPRO, BLASTED, MAPPED, ANNOTATED]	AAEL007696		87838	1	0	63.17	3	P:GO:0015074; F:GO:0003676; F:GO:0008270	P:DNA integration; F:nucleic acid binding; F:zinc ion binding			IPR001878 (SMART); PF14223 (PFAM); IPR001584 (PFAM); IPR036397 (G3DSA:3.30.420.GENE3D); IPR013103 (PFAM); mobidb-lite (MOBIDB_LITE); mobidb-lite (MOBIDB_LITE); PTHR11439:SF265 (PANTHER); PTHR11439 (PANTHER); IPR001878 (PROSITE_PROFILES); IPR001584 (PROSITE_PROFILES); cd09272 (CDD); IPR012337 (SUPERFAMILY); IPR043502 (SUPERFAMILY); IPR036875 (SUPERFAMILY)	P:GO:0015074; F:GO:0003676; F:GO:0008270	P:DNA integration; F:nucleic acid binding; F:zinc ion binding
TRUE	[INTERPRO, BLASTED, MAPPED]	AAEL006265		68068	1	0	69.79	2	P:GO:0006278; F:GO:0003964	P:RNA-dependent DNA biosynthetic process; F:RNA-directed DNA polymerase activity			CYTOPLASMIC_DOMAIN (PHOBIUS); NON_CYTOPLASMIC_DOMAIN (PHOBIUS); TRANSMEMBRANE (PHOBIUS); TMhelix (TMHMM)	no GO terms	no GO terms
TRUE	[INTERPRO, BLASTED, MAPPED]	AAEL004121		80743	5	4.61401e-121	60.69	2	P:GO:0006278; F:GO:0003964	P:RNA-dependent DNA biosynthetic process; F:RNA-directed DNA polymerase activity			Coil (COILS); IPR000477 (PFAM); IPR005135 (PFAM); IPR036691 (G3DSA:3.60.10.GENE3D); PTHR19446 (PANTHER); PTHR19446:SF409 (PANTHER); IPR000477 (PROSITE_PROFILES); cd01650 (CDD); cd09077 (CDD); IPR036691 (SUPERFAMILY); IPR043502 (SUPERFAMILY)	no GO terms	no GO terms
TRUE	[INTERPRO, BLASTED, MAPPED]	AAEL003387		100000	5	2.06473e-90	71.46	5	P:GO:0006278; P:GO:0090502; F:GO:0003676; F:GO:0003964; F:GO:0004523	P:RNA-dependent DNA biosynthetic process; P:RNA phosphodiester bond hydrolysis, endonucleolytic; F:nucleic acid binding; F:RNA-directed DNA polymerase activity; F:RNA-DNA hybrid ribonuclease activity			Coil (COILS); IPR001965 (SMART); IPR019787 (PFAM); IPR013083 (G3DSA:3.30.40.GENE3D); mobidb-lite (MOBIDB_LITE); mobidb-lite (MOBIDB_LITE); IPR019787 (PROSITE_PROFILES); IPR011011 (SUPERFAMILY)	no GO terms	no GO terms
TRUE	[INTERPRO, BLASTED, MAPPED]	AAEL002995		100000	5	8.41719e-97	74.36	5	P:GO:0006278; P:GO:0090502; F:GO:0003676; F:GO:0003964; F:GO:0004523	P:RNA-dependent DNA biosynthetic process; P:RNA phosphodiester bond hydrolysis, endonucleolytic; F:nucleic acid binding; F:RNA-directed DNA polymerase activity; F:RNA-DNA hybrid ribonuclease activity			IPR000477 (PFAM); PTHR19446 (PANTHER); PTHR19446:SF425 (PANTHER)	no GO terms	no GO terms
TRUE	[INTERPRO, BLASTED, MAPPED]	AAEL002988		19521	1	6.13813e-95	65.4	3	P:GO:0090502; F:GO:0003676; F:GO:0004523	P:RNA phosphodiester bond hydrolysis, endonucleolytic; F:nucleic acid binding; F:RNA-DNA hybrid ribonuclease activity			no IPS match	no IPS match	no IPS match
TRUE	[INTERPRO, BLASTED, MAPPED]	AAEL002711		46341	5	0	76.42	2	P:GO:0006278; F:GO:0003964	P:RNA-dependent DNA biosynthetic process; F:RNA-directed DNA polymerase activity			mobidb-lite (MOBIDB_LITE); mobidb-lite (MOBIDB_LITE)	no GO terms	no GO terms
TRUE	[INTERPRO, BLASTED, MAPPED]	AAEL001492		100000	1	1.65764e-120	66.43	2	P:GO:0006278; F:GO:0003964	P:RNA-dependent DNA biosynthetic process; F:RNA-directed DNA polymerase activity			IPR000477 (PFAM); IPR036691 (G3DSA:3.60.10.GENE3D); IPR005135 (PFAM); PTHR19446:SF425 (PANTHER); PTHR19446 (PANTHER); IPR000477 (PROSITE_PROFILES); cd01650 (CDD); IPR043502 (SUPERFAMILY); IPR036691 (SUPERFAMILY)	no GO terms	no GO terms
TRUE	[INTERPRO, BLASTED, MAPPED, ANNOTATED]	AAEL001433		65588	1	0	55.79	2	F:GO:0003676; F:GO:0004523	F:nucleic acid binding; F:RNA-DNA hybrid ribonuclease activity	EC:3.1.30; EC:3.1.26; EC:3.1.26.4	Acting on ester bonds; Acting on ester bonds; Ribonuclease H	IPR000477 (PFAM); IPR005135 (PFAM); IPR002156 (PFAM); IPR036397 (G3DSA:3.30.420.GENE3D); IPR036691 (G3DSA:3.60.10.GENE3D); PTHR33332:SF6 (PANTHER); PTHR33332 (PANTHER); SIGNAL_PEPTIDE (PHOBIUS); SIGNAL_PEPTIDE_C_REGION (PHOBIUS); SIGNAL_PEPTIDE_N_REGION (PHOBIUS); NON_CYTOPLASMIC_DOMAIN (PHOBIUS); SIGNAL_PEPTIDE_H_REGION (PHOBIUS); IPR000477 (PROSITE_PROFILES); IPR002156 (PROSITE_PROFILES); cd090…	F:GO:0003676; F:GO:0004523	F:nucleic acid binding; F:RNA-DNA hybrid ribonuclease activity
TRUE	[INTERPRO, BLASTED, MAPPED]	AAEL001328		26433	1	4.70926e-96	52.12	3	P:GO:0090502; F:GO:0003676; F:GO:0004523	P:RNA phosphodiester bond hydrolysis, endonucleolytic; F:nucleic acid binding; F:RNA-DNA hybrid ribonuclease activity			IPR036691 (G3DSA:3.60.10.GENE3D); IPR000477 (PFAM); IPR005135 (PFAM); mobidb-lite (MOBIDB_LITE); PTHR19446:SF427 (PANTHER); PTHR19446 (PANTHER); IPR036691 (SUPERFAMILY)	no GO terms	no GO terms
TRUE	[INTERPRO, BLASTED, MAPPED]	AAEL000474		24684	1	5.15594e-91	67.43	2	C:GO:0016020; C:GO:0016021	C:membrane; C:integral component of membrane			CYTOPLASMIC_DOMAIN (PHOBIUS); TRANSMEMBRANE (PHOBIUS); NON_CYTOPLASMIC_DOMAIN (PHOBIUS); TMhelix (TMHMM)	no GO terms	no GO terms
TRUE	[INTERPRO, BLASTED, MAPPED]	AAEL000090		38390	1	1.16137e-85	77.45	3	P:GO:0090502; F:GO:0003676; F:GO:0004523	P:RNA phosphodiester bond hydrolysis, endonucleolytic; F:nucleic acid binding; F:RNA-DNA hybrid ribonuclease activity			no IPS match	no IPS match	no IPS match
TRUE	[INTERPRO, BLASTED, MAPPED, ANNOTATED]	AAEL028180		25071	1	0	98.66	3	P:GO:0090502; F:GO:0003676; F:GO:0004523	P:RNA phosphodiester bond hydrolysis, endonucleolytic; F:nucleic acid binding; F:RNA-DNA hybrid ribonuclease activity	EC:3.1.30; EC:3.1.26; EC:3.1.26.4	Acting on ester bonds; Acting on ester bonds; Ribonuclease H	IPR000477 (PFAM); IPR036691 (G3DSA:3.60.10.GENE3D); IPR036397 (G3DSA:3.30.420.GENE3D); IPR002156 (PFAM); IPR005135 (PFAM); PTHR19446 (PANTHER); PTHR19446:SF427 (PANTHER); IPR002156 (PROSITE_PROFILES); IPR000477 (PROSITE_PROFILES); cd01650 (CDD); cd09276 (CDD); IPR043502 (SUPERFAMILY); IPR012337 (SUPERFAMILY); IPR036691 (SUPERFAMILY)	F:GO:0003676; F:GO:0004523	F:nucleic acid binding; F:RNA-DNA hybrid ribonuclease activity
TRUE	[INTERPRO, BLASTED, MAPPED, ANNOTATED]	AAEL027536		12659	1	3.16056e-162	88.14	4	P:GO:0006278; F:GO:0003677; F:GO:0003964; F:GO:0008270	P:RNA-dependent DNA biosynthetic process; F:DNA binding; F:RNA-directed DNA polymerase activity; F:zinc ion binding	EC:2.7.7.49	RNA-directed DNA polymerase	G3DSA:4.10.60.10 (GENE3D); mobidb-lite (MOBIDB_LITE); mobidb-lite (MOBIDB_LITE); mobidb-lite (MOBIDB_LITE); IPR036875 (SUPERFAMILY)	F:GO:0003676; F:GO:0008270	F:nucleic acid binding; F:zinc ion binding
TRUE	[INTERPRO, BLASTED, MAPPED, ANNOTATED]	AAEL027494		74730	1	0	100	1	F:GO:0005524	F:ATP binding			Coil (COILS); IPR000477 (PFAM); IPR036691 (G3DSA:3.60.10.GENE3D); mobidb-lite (MOBIDB_LITE); mobidb-lite (MOBIDB_LITE); PTHR47027:SF5 (PANTHER); PTHR47027 (PANTHER); IPR000477 (PROSITE_PROFILES); cd01650 (CDD); IPR036691 (SUPERFAMILY); IPR043502 (SUPERFAMILY)	no GO terms	no GO terms
TRUE	[INTERPRO, BLASTED, MAPPED, ANNOTATED]	AAEL027273		100000	5	0	94.94	5	P:GO:0006278; P:GO:0015074; F:GO:0003677; F:GO:0003964; F:GO:0008270	P:RNA-dependent DNA biosynthetic process; P:DNA integration; F:DNA binding; F:RNA-directed DNA polymerase activity; F:zinc ion binding	EC:2.7.7.49	RNA-directed DNA polymerase	IPR036397 (G3DSA:3.30.420.GENE3D); IPR040676 (PFAM); G3DSA:3.10.10.10 (GENE3D); IPR005312 (PFAM); IPR008042 (PFAM); IPR041588 (PFAM); IPR043128 (G3DSA:3.30.70.GENE3D); IPR008737 (PFAM); mobidb-lite (MOBIDB_LITE); mobidb-lite (MOBIDB_LITE); mobidb-lite (MOBIDB_LITE); PTHR22955 (PANTHER); PTHR22955:SF60 (PANTHER); IPR001584 (PROSITE_PROFILES); cd01644 (CDD); cd00303 (CDD); IPR043502 (SUPERFAMILY); …	P:GO:0015074; F:GO:0003676	P:DNA integration; F:nucleic acid binding
TRUE	[INTERPRO, BLASTED, MAPPED, ANNOTATED]	AAEL026633		100000	5	0	100	5	P:GO:0016567; F:GO:0003723; F:GO:0004842; F:GO:0046872; C:GO:0030014	P:protein ubiquitination; F:RNA binding; F:ubiquitin-protein transferase activity; F:metal ion binding; C:CCR4-NOT complex			Coil (COILS); mobidb-lite (MOBIDB_LITE); mobidb-lite (MOBIDB_LITE); mobidb-lite (MOBIDB_LITE); mobidb-lite (MOBIDB_LITE); mobidb-lite (MOBIDB_LITE); mobidb-lite (MOBIDB_LITE)	no GO terms	no GO terms
TRUE	[INTERPRO, BLASTED, MAPPED, ANNOTATED]	AAEL026420		2949	5	0	63.27	1	C:GO:0016021	C:integral component of membrane			G3DSA:3.40.190.10 (GENE3D); PTHR42643 (PANTHER); PTHR42643:SF21 (PANTHER); TRANSMEMBRANE (PHOBIUS); NON_CYTOPLASMIC_DOMAIN (PHOBIUS); CYTOPLASMIC_DOMAIN (PHOBIUS); SSF53850 (SUPERFAMILY); TMhelix (TMHMM)	no GO terms	no GO terms
TRUE	[INTERPRO, BLASTED, MAPPED, ANNOTATED]	AAEL026410		100000	5	2.3049e-41	63.6	1	F:GO:0003676	F:nucleic acid binding			TRANSMEMBRANE (PHOBIUS); NON_CYTOPLASMIC_DOMAIN (PHOBIUS); TRANSMEMBRANE (PHOBIUS); CYTOPLASMIC_DOMAIN (PHOBIUS); NON_CYTOPLASMIC_DOMAIN (PHOBIUS); TRANSMEMBRANE (PHOBIUS); TRANSMEMBRANE (PHOBIUS); CYTOPLASMIC_DOMAIN (PHOBIUS); TRANSMEMBRANE (PHOBIUS); NON_CYTOPLASMIC_DOMAIN (PHOBIUS); TRANSMEMBRANE (PHOBIUS); CYTOPLASMIC_DOMAIN (PHOBIUS); TRANSMEMBRANE (PHOBIUS); CYTOPLASMIC_DOMAIN (PHOBIUS); NO…	no GO terms	no GO terms
TRUE	[INTERPRO, BLASTED, MAPPED, ANNOTATED]	AAEL026287		97644	1	0	96.73	3	P:GO:0090502; F:GO:0003676; F:GO:0004523	P:RNA phosphodiester bond hydrolysis, endonucleolytic; F:nucleic acid binding; F:RNA-DNA hybrid ribonuclease activity	EC:3.1.30; EC:3.1.26; EC:3.1.26.4	Acting on ester bonds; Acting on ester bonds; Ribonuclease H	IPR036691 (G3DSA:3.60.10.GENE3D); PTHR47510:SF2 (PANTHER); PTHR47510 (PANTHER); IPR036691 (SUPERFAMILY)	no GO terms	no GO terms
TRUE	[INTERPRO, BLASTED, MAPPED, ANNOTATED]	AAEL026237		76267	1	0	97.31	2	P:GO:0006278; F:GO:0003964	P:RNA-dependent DNA biosynthetic process; F:RNA-directed DNA polymerase activity	EC:2.7.7.49	RNA-directed DNA polymerase	IPR000477 (PFAM); PTHR19446 (PANTHER); PTHR19446:SF427 (PANTHER); IPR000477 (PROSITE_PROFILES); cd01650 (CDD); IPR043502 (SUPERFAMILY)	no GO terms	no GO terms
TRUE	[INTERPRO, BLASTED, MAPPED, ANNOTATED]	AAEL026118		81079	1	2.01188e-119	91.3	2	P:GO:0006278; F:GO:0003964	P:RNA-dependent DNA biosynthetic process; F:RNA-directed DNA polymerase activity	EC:2.7.7.49	RNA-directed DNA polymerase	PTHR19446:SF427 (PANTHER); PTHR19446 (PANTHER)	no GO terms	no GO terms
TRUE	[INTERPRO, BLASTED, MAPPED, ANNOTATED]	AAEL025977		100000	5	0	97.98	4	P:GO:0090502; F:GO:0003676; F:GO:0004523; C:GO:0016021	P:RNA phosphodiester bond hydrolysis, endonucleolytic; F:nucleic acid binding; F:RNA-DNA hybrid ribonuclease activity; C:integral component of membrane	EC:3.1.30; EC:3.1.26; EC:3.1.26.4	Acting on ester bonds; Acting on ester bonds; Ribonuclease H	IPR036691 (G3DSA:3.60.10.GENE3D); IPR002156 (PFAM); IPR036397 (G3DSA:3.30.420.GENE3D); IPR005135 (PFAM); IPR000477 (PFAM); PTHR19446 (PANTHER); PTHR19446:SF427 (PANTHER); IPR002156 (PROSITE_PROFILES); IPR000477 (PROSITE_PROFILES); cd01650 (CDD); cd09276 (CDD); IPR043502 (SUPERFAMILY); IPR012337 (SUPERFAMILY); IPR036691 (SUPERFAMILY)	F:GO:0003676; F:GO:0004523	F:nucleic acid binding; F:RNA-DNA hybrid ribonuclease activity
TRUE	[INTERPRO, BLASTED, MAPPED, ANNOTATED]	AAEL025562		2618	1	8.4044e-174	97.68	2	P:GO:0006508; F:GO:0004252	P:proteolysis; F:serine-type endopeptidase activity	EC:3.4.21	Acting on peptide bonds (peptidases)	IPR001254 (PFAM); IPR043504 (G3DSA:2.40.10.GENE3D); mobidb-lite (MOBIDB_LITE); mobidb-lite (MOBIDB_LITE); PTHR24260:SF91 (PANTHER); PTHR24260 (PANTHER); IPR001254 (PROSITE_PROFILES); IPR009003 (SUPERFAMILY)	P:GO:0006508; F:GO:0004252	P:proteolysis; F:serine-type endopeptidase activity
TRUE	[INTERPRO, BLASTED, MAPPED, ANNOTATED]	AAEL025333		43464	5	0	82.1	1	F:GO:0003676	F:nucleic acid binding			IPR013087 (SMART); G3DSA:3.30.160.60 (GENE3D); G3DSA:3.30.160.60 (GENE3D); mobidb-lite (MOBIDB_LITE); mobidb-lite (MOBIDB_LITE); mobidb-lite (MOBIDB_LITE); mobidb-lite (MOBIDB_LITE); mobidb-lite (MOBIDB_LITE); mobidb-lite (MOBIDB_LITE); PTHR19818:SF128 (PANTHER); PTHR19818 (PANTHER); IPR013087 (PROSITE_PATTERNS); IPR013087 (PROSITE_PROFILES); IPR036236 (SUPERFAMILY)	no GO terms	no GO terms
TRUE	[INTERPRO, BLASTED, MAPPED, ANNOTATED]	AAEL025268		100000	5	0	82.77	5	P:GO:0006278; P:GO:0015074; F:GO:0003676; F:GO:0003964; F:GO:0008270	P:RNA-dependent DNA biosynthetic process; P:DNA integration; F:nucleic acid binding; F:RNA-directed DNA polymerase activity; F:zinc ion binding	EC:2.7.7.49	RNA-directed DNA polymerase	IPR000477 (PFAM); IPR041588 (PFAM); IPR041577 (PFAM); IPR043128 (G3DSA:3.30.70.GENE3D); G3DSA:1.10.340.70 (GENE3D); IPR036397 (G3DSA:3.30.420.GENE3D); IPR043128 (G3DSA:3.30.70.GENE3D); G3DSA:3.10.10.10 (GENE3D); G3DSA:3.10.20.370 (GENE3D); IPR001584 (PFAM); mobidb-lite (MOBIDB_LITE); mobidb-lite (MOBIDB_LITE); mobidb-lite (MOBIDB_LITE); mobidb-lite (MOBIDB_LITE); PTHR24559:SF300 (PANTHER); PTHR24…	P:GO:0015074; F:GO:0003676; F:GO:0008270	P:DNA integration; F:nucleic acid binding; F:zinc ion binding
TRUE	[INTERPRO, BLASTED, MAPPED, ANNOTATED]	AAEL024627		100000	5	1.04082e-163	81.74	4	P:GO:0006278; F:GO:0003677; F:GO:0003964; F:GO:0008270	P:RNA-dependent DNA biosynthetic process; F:DNA binding; F:RNA-directed DNA polymerase activity; F:zinc ion binding	EC:2.7.7.49	RNA-directed DNA polymerase	Coil (COILS); mobidb-lite (MOBIDB_LITE); mobidb-lite (MOBIDB_LITE); mobidb-lite (MOBIDB_LITE)	no GO terms	no GO terms
TRUE	[INTERPRO, BLASTED, MAPPED, ANNOTATED]	AAEL024618		100000	5	1.38415e-137	86.78	1	C:GO:0016021	C:integral component of membrane			Coil (COILS); Coil (COILS); mobidb-lite (MOBIDB_LITE); mobidb-lite (MOBIDB_LITE); mobidb-lite (MOBIDB_LITE); mobidb-lite (MOBIDB_LITE); mobidb-lite (MOBIDB_LITE); IPR039906 (PANTHER)	no GO terms	no GO terms
TRUE	[INTERPRO, BLASTED, MAPPED, ANNOTATED]	AAEL024525		100000	5	5.11669e-138	90.09	4	P:GO:0007186; F:GO:0004930; F:GO:0042302; C:GO:0016021	P:G protein-coupled receptor signaling pathway; F:G protein-coupled receptor activity; F:structural constituent of cuticle; C:integral component of membrane			Coil (COILS); IPR000477 (PFAM); IPR036691 (G3DSA:3.60.10.GENE3D); PTHR19446 (PANTHER); PTHR19446:SF425 (PANTHER); IPR000477 (PROSITE_PROFILES); cd01650 (CDD); IPR043502 (SUPERFAMILY); IPR043502 (SUPERFAMILY); IPR036691 (SUPERFAMILY)	no GO terms	no GO terms
TRUE	[INTERPRO, BLASTED, MAPPED, ANNOTATED]	AAEL024395		2776	3	0	95.82	5	P:GO:0007186; P:GO:0007601; F:GO:0004930; F:GO:0005118; C:GO:0016021	P:G protein-coupled receptor signaling pathway; P:visual perception; F:G protein-coupled receptor activity; F:sevenless binding; C:integral component of membrane			IPR002956 (PRINTS); IPR017978 (PFAM); PTHR24060:SF138 (PANTHER); PTHR24060 (PANTHER); NON_CYTOPLASMIC_DOMAIN (PHOBIUS); TRANSMEMBRANE (PHOBIUS); NON_CYTOPLASMIC_DOMAIN (PHOBIUS); CYTOPLASMIC_DOMAIN (PHOBIUS); CYTOPLASMIC_DOMAIN (PHOBIUS); TRANSMEMBRANE (PHOBIUS); TRANSMEMBRANE (PHOBIUS); CYTOPLASMIC_DOMAIN (PHOBIUS); TRANSMEMBRANE (PHOBIUS); NON_CYTOPLASMIC_DOMAIN (PHOBIUS); TRANSMEMBRANE (PHOBIU…	P:GO:0007186; P:GO:0007601; F:GO:0004930; F:GO:0005118; C:GO:0016020; C:GO:0016021	P:G protein-coupled receptor signaling pathway; P:visual perception; F:G protein-coupled receptor activity; F:sevenless binding; C:membrane; C:integral component of membrane
TRUE	[INTERPRO, BLASTED, MAPPED, ANNOTATED]	AAEL024326		74222	1	0	98.9	5	P:GO:0006278; P:GO:0015074; F:GO:0003676; F:GO:0003964; F:GO:0008270	P:RNA-dependent DNA biosynthetic process; P:DNA integration; F:nucleic acid binding; F:RNA-directed DNA polymerase activity; F:zinc ion binding	EC:2.7.7.49	RNA-directed DNA polymerase	IPR001878 (SMART); IPR025724 (PFAM); IPR001584 (PFAM); IPR036397 (G3DSA:3.30.420.GENE3D); PF14223 (PFAM); IPR013103 (PFAM); mobidb-lite (MOBIDB_LITE); mobidb-lite (MOBIDB_LITE); mobidb-lite (MOBIDB_LITE); PTHR11439:SF265 (PANTHER); PTHR11439 (PANTHER); SIGNAL_PEPTIDE_H_REGION (PHOBIUS); SIGNAL_PEPTIDE (PHOBIUS); NON_CYTOPLASMIC_DOMAIN (PHOBIUS); SIGNAL_PEPTIDE_N_REGION (PHOBIUS); SIGNAL_PEPTIDE_C…	P:GO:0015074; F:GO:0003676; F:GO:0008270	P:DNA integration; F:nucleic acid binding; F:zinc ion binding
TRUE	[INTERPRO, BLASTED, MAPPED, ANNOTATED]	AAEL024283		100000	5	6.51182e-142	69.57	4	P:GO:0006508; P:GO:0015074; F:GO:0003676; F:GO:0004190	P:proteolysis; P:DNA integration; F:nucleic acid binding; F:aspartic-type endopeptidase activity	EC:3.4.23	Acting on peptide bonds (peptidases)	G3DSA:2.30.30.140 (GENE3D); G3DSA:1.10.340.70 (GENE3D); IPR041588 (PFAM); IPR043128 (G3DSA:3.30.70.GENE3D); IPR000477 (PFAM); G3DSA:3.10.20.370 (GENE3D); G3DSA:3.10.10.10 (GENE3D); IPR043128 (G3DSA:3.30.70.GENE3D); IPR036397 (G3DSA:3.30.420.GENE3D); G3DSA:1.10.10.2300 (GENE3D); IPR021109 (G3DSA:2.40.70.GENE3D); IPR041577 (PFAM); IPR001584 (PFAM); PTHR24559:SF306 (PANTHER); PTHR24559 (PANTHER); IP…	P:GO:0006508; P:GO:0015074; F:GO:0003676; F:GO:0004190	P:proteolysis; P:DNA integration; F:nucleic acid binding; F:aspartic-type endopeptidase activity
TRUE	[INTERPRO, BLASTED, MAPPED, ANNOTATED]	AAEL024153		100000	5	0	96.35	4	P:GO:0006278; F:GO:0003677; F:GO:0003964; F:GO:0008270	P:RNA-dependent DNA biosynthetic process; F:DNA binding; F:RNA-directed DNA polymerase activity; F:zinc ion binding	EC:2.7.7.49	RNA-directed DNA polymerase	IPR000477 (PFAM); IPR036691 (G3DSA:3.60.10.GENE3D); IPR005135 (PFAM); PTHR19446:SF427 (PANTHER); PTHR19446 (PANTHER); IPR000477 (PROSITE_PROFILES); cd01650 (CDD); IPR036691 (SUPERFAMILY); IPR043502 (SUPERFAMILY)	no GO terms	no GO terms
TRUE	[INTERPRO, BLASTED, MAPPED, ANNOTATED]	AAEL024064		90654	5	0	90.64	16	P:GO:0006278; P:GO:0007049; P:GO:0051013; P:GO:0051301; P:GO:0090502; F:GO:0003676; F:GO:0003964; F:GO:0004523; F:GO:0005524; F:GO:0008017; F:GO:0008568; F:GO:0016853; C:GO:0000922; C:GO:0005737; C:GO:0005813; C:GO:0005874	P:RNA-dependent DNA biosynthetic process; P:cell cycle; P:microtubule severing; P:cell division; P:RNA phosphodiester bond hydrolysis, endonucleolytic; F:nucleic acid binding; F:RNA-directed DNA polymerase activity; F:RNA-DNA hybrid ribonuclease activity; F:ATP binding; F:microtubule binding; F:microtubule-severing ATPase activity; F:isomerase activity; C:spindle pole; C:cytoplasm; C:centrosome; …	EC:3.1.30; EC:3.6.1.3; EC:5.6.1.1; EC:2.7.7.49; EC:3.1.26; EC:3.1.26.4; EC:3.6.1.15	Acting on ester bonds; Adenosinetriphosphatase; Microtubule-severing ATPase; RNA-directed DNA polymerase; Acting on ester bonds; Ribonuclease H; Nucleoside-triphosphate phosphatase	IPR000477 (PFAM); IPR036691 (G3DSA:3.60.10.GENE3D); IPR036397 (G3DSA:3.30.420.GENE3D); IPR002156 (PFAM); IPR005135 (PFAM); PTHR33332 (PANTHER); PTHR33332:SF6 (PANTHER); IPR002156 (PROSITE_PROFILES); IPR000477 (PROSITE_PROFILES); cd01650 (CDD); cd09276 (CDD); IPR043502 (SUPERFAMILY); IPR012337 (SUPERFAMILY); IPR036691 (SUPERFAMILY)	F:GO:0003676; F:GO:0004523	F:nucleic acid binding; F:RNA-DNA hybrid ribonuclease activity
TRUE	[INTERPRO, BLASTED, MAPPED, ANNOTATED]	AAEL024005		100000	5	0	84.17	4	P:GO:0006278; F:GO:0003677; F:GO:0003964; F:GO:0008270	P:RNA-dependent DNA biosynthetic process; F:DNA binding; F:RNA-directed DNA polymerase activity; F:zinc ion binding	EC:2.7.7.49	RNA-directed DNA polymerase	IPR036691 (G3DSA:3.60.10.GENE3D); IPR005135 (PFAM); IPR000477 (PFAM); PTHR19446 (PANTHER); PTHR19446:SF427 (PANTHER); IPR000477 (PROSITE_PROFILES); cd01650 (CDD); IPR043502 (SUPERFAMILY); IPR036691 (SUPERFAMILY)	no GO terms	no GO terms
TRUE	[INTERPRO, BLASTED, MAPPED, ANNOTATED]	AAEL023902		100000	5	0	89.41	5	P:GO:0006355; P:GO:1903508; F:GO:0030374; F:GO:0046983; C:GO:0005634	P:regulation of transcription, DNA-templated; P:positive regulation of nucleic acid-templated transcription; F:nuclear receptor transcription coactivator activity; F:protein dimerization activity; C:nucleus			Coil (COILS); mobidb-lite (MOBIDB_LITE); mobidb-lite (MOBIDB_LITE); mobidb-lite (MOBIDB_LITE); mobidb-lite (MOBIDB_LITE); mobidb-lite (MOBIDB_LITE); mobidb-lite (MOBIDB_LITE); mobidb-lite (MOBIDB_LITE); IPR017426 (PANTHER); PTHR10684:SF4 (PANTHER)	P:GO:0006355; F:GO:0030374; C:GO:0005634	P:regulation of transcription, DNA-templated; F:nuclear receptor transcription coactivator activity; C:nucleus
TRUE	[INTERPRO, BLASTED, MAPPED, ANNOTATED]	AAEL023611		100000	5	0	87.84	4	P:GO:0006278; F:GO:0003677; F:GO:0003964; F:GO:0008270	P:RNA-dependent DNA biosynthetic process; F:DNA binding; F:RNA-directed DNA polymerase activity; F:zinc ion binding	EC:2.7.7.49	RNA-directed DNA polymerase	Coil (COILS); mobidb-lite (MOBIDB_LITE); mobidb-lite (MOBIDB_LITE); mobidb-lite (MOBIDB_LITE); mobidb-lite (MOBIDB_LITE); mobidb-lite (MOBIDB_LITE); mobidb-lite (MOBIDB_LITE); mobidb-lite (MOBIDB_LITE); mobidb-lite (MOBIDB_LITE); mobidb-lite (MOBIDB_LITE); mobidb-lite (MOBIDB_LITE)	no GO terms	no GO terms
TRUE	[INTERPRO, BLASTED, MAPPED, ANNOTATED]	AAEL023585		39877	1	0	99.28	2	P:GO:0006278; F:GO:0003964	P:RNA-dependent DNA biosynthetic process; F:RNA-directed DNA polymerase activity	EC:2.7.7.49	RNA-directed DNA polymerase	IPR000477 (PFAM); IPR005135 (PFAM); IPR036691 (G3DSA:3.60.10.GENE3D); PTHR19446 (PANTHER); PTHR19446:SF427 (PANTHER); IPR000477 (PROSITE_PROFILES); cd01650 (CDD); IPR036691 (SUPERFAMILY); IPR043502 (SUPERFAMILY)	no GO terms	no GO terms
TRUE	[INTERPRO, BLASTED, MAPPED, ANNOTATED]	AAEL023561		100000	5	0	90.32	5	P:GO:0006278; P:GO:0015074; F:GO:0003677; F:GO:0003964; F:GO:0008270	P:RNA-dependent DNA biosynthetic process; P:DNA integration; F:DNA binding; F:RNA-directed DNA polymerase activity; F:zinc ion binding	EC:2.7.7.49	RNA-directed DNA polymerase	IPR001878 (SMART); IPR001584 (PFAM); IPR001878 (PFAM); IPR013103 (PFAM); IPR036397 (G3DSA:3.30.420.GENE3D); IPR025314 (PFAM); PF14223 (PFAM); G3DSA:4.10.60.10 (GENE3D); mobidb-lite (MOBIDB_LITE); mobidb-lite (MOBIDB_LITE); mobidb-lite (MOBIDB_LITE); mobidb-lite (MOBIDB_LITE); mobidb-lite (MOBIDB_LITE); mobidb-lite (MOBIDB_LITE); mobidb-lite (MOBIDB_LITE); PTHR11439:SF265 (PANTHER); PTHR11439 (PAN…	P:GO:0015074; F:GO:0003676; F:GO:0008270	P:DNA integration; F:nucleic acid binding; F:zinc ion binding
TRUE	[INTERPRO, BLASTED, MAPPED, ANNOTATED]	AAEL023523		40468	5	8.20403e-63	99.24	5	P:GO:0006979; P:GO:0030091; P:GO:0055114; F:GO:0033743; F:GO:0046872	P:response to oxidative stress; P:protein repair; P:oxidation-reduction process; F:peptide-methionine (R)-S-oxide reductase activity; F:metal ion binding	EC:1.8.4.12	Peptide-methionine (R)-S-oxide reductase	IPR005312 (PFAM); G3DSA:3.10.10.10 (GENE3D); IPR041588 (PFAM); IPR008737 (PFAM); IPR008042 (PFAM); IPR043128 (G3DSA:3.30.70.GENE3D); mobidb-lite (MOBIDB_LITE); mobidb-lite (MOBIDB_LITE); mobidb-lite (MOBIDB_LITE); PTHR22955 (PANTHER); PTHR22955:SF60 (PANTHER); cd01644 (CDD); IPR043502 (SUPERFAMILY)	no GO terms	no GO terms
TRUE	[INTERPRO, BLASTED, MAPPED, ANNOTATED]	AAEL023486		6287	1	4.09458e-42	86.36	7	P:GO:0006413; P:GO:0006452; P:GO:0045901; P:GO:0045905; F:GO:0003743; F:GO:0003746; F:GO:0043022	P:translational initiation; P:translational frameshifting; P:positive regulation of translational elongation; P:positive regulation of translational termination; F:translation initiation factor activity; F:translation elongation factor activity; F:ribosome binding			IPR020189 (SMART); G3DSA:2.40.50.140 (GENE3D); IPR020189 (PFAM); IPR001884 (PANTHER); cd04468 (CDD); IPR012340 (SUPERFAMILY)	P:GO:0045901; P:GO:0045905; F:GO:0003723; F:GO:0003746; F:GO:0043022	P:positive regulation of translational elongation; P:positive regulation of translational termination; F:RNA binding; F:translation elongation factor activity; F:ribosome binding
TRUE	[INTERPRO, BLASTED, MAPPED, ANNOTATED]	AAEL023379		100000	5	0	69.55	3	P:GO:0090502; F:GO:0003676; F:GO:0004523	P:RNA phosphodiester bond hydrolysis, endonucleolytic; F:nucleic acid binding; F:RNA-DNA hybrid ribonuclease activity	EC:3.1.30; EC:3.1.26; EC:3.1.26.4	Acting on ester bonds; Acting on ester bonds; Ribonuclease H	IPR000477 (PFAM); IPR036691 (G3DSA:3.60.10.GENE3D); mobidb-lite (MOBIDB_LITE); PTHR19446:SF411 (PANTHER); PTHR19446 (PANTHER); IPR000477 (PROSITE_PROFILES); cd09076 (CDD); cd01650 (CDD); IPR036691 (SUPERFAMILY); IPR043502 (SUPERFAMILY)	no GO terms	no GO terms
TRUE	[INTERPRO, BLASTED, MAPPED, ANNOTATED]	AAEL023266		100000	5	0	92.67	6	P:GO:0034765; P:GO:0035725; F:GO:0005244; F:GO:0005248; F:GO:0005509; C:GO:0001518	P:regulation of ion transmembrane transport; P:sodium ion transmembrane transport; F:voltage-gated ion channel activity; F:voltage-gated sodium channel activity; F:calcium ion binding; C:voltage-gated sodium channel complex			IPR001696 (PRINTS); IPR005821 (PFAM); G3DSA:1.10.238.10 (GENE3D); mobidb-lite (MOBIDB_LITE); mobidb-lite (MOBIDB_LITE); mobidb-lite (MOBIDB_LITE); PTHR10037:SF288 (PANTHER); IPR043203 (PANTHER); TRANSMEMBRANE (PHOBIUS); CYTOPLASMIC_DOMAIN (PHOBIUS); NON_CYTOPLASMIC_DOMAIN (PHOBIUS); IPR002048 (PROSITE_PROFILES); IPR011992 (SUPERFAMILY); TMhelix (TMHMM)	P:GO:0006811; P:GO:0006814; P:GO:0055085; F:GO:0005216; F:GO:0005248; F:GO:0005261; F:GO:0005509; C:GO:0001518; C:GO:0005886; C:GO:0016020	P:ion transport; P:sodium ion transport; P:transmembrane transport; F:ion channel activity; F:voltage-gated sodium channel activity; F:cation channel activity; F:calcium ion binding; C:voltage-gated sodium channel complex; C:plasma membrane; C:membrane
TRUE	[INTERPRO, BLASTED, MAPPED, ANNOTATED]	AAEL022819		55985	5	0	83.67	8	P:GO:0006886; P:GO:0016192; F:GO:0003676; F:GO:0005198; F:GO:0032051; C:GO:0030130; C:GO:0030132; C:GO:0071439	P:intracellular protein transport; P:vesicle-mediated transport; F:nucleic acid binding; F:structural molecule activity; F:clathrin light chain binding; C:clathrin coat of trans-Golgi network vesicle; C:clathrin coat of coated pit; C:clathrin complex			Coil (COILS); IPR000547 (SMART); IPR015348 (PFAM); IPR016341 (PIRSF); IPR011990 (G3DSA:1.25.40.GENE3D); IPR000547 (PFAM); PF13838 (PFAM); IPR016025 (G3DSA:2.130.10.GENE3D); IPR022365 (PFAM); PTHR10292:SF6 (PANTHER); PTHR10292 (PANTHER); IPR000547 (PROSITE_PROFILES); IPR000547 (PROSITE_PROFILES); IPR000547 (PROSITE_PROFILES); IPR000547 (PROSITE_PROFILES); IPR000547 (PROSITE_PROFILES); IPR000547 (P…	P:GO:0006886; P:GO:0016192; F:GO:0005198; F:GO:0005515; F:GO:0032051; C:GO:0030130; C:GO:0030132; C:GO:0071439	P:intracellular protein transport; P:vesicle-mediated transport; F:structural molecule activity; F:protein binding; F:clathrin light chain binding; C:clathrin coat of trans-Golgi network vesicle; C:clathrin coat of coated pit; C:clathrin complex
TRUE	[INTERPRO, BLASTED, MAPPED, ANNOTATED]	AAEL022662		7132	5	0	88.82	1	C:GO:0016021	C:integral component of membrane			mobidb-lite (MOBIDB_LITE)	no GO terms	no GO terms
TRUE	[INTERPRO, BLASTED, MAPPED, ANNOTATED]	AAEL022577		838	1	1.4148e-88	93.62	1	F:GO:0003723	F:RNA binding			IPR000504 (SMART); IPR000504 (PFAM); IPR012677 (G3DSA:3.30.70.GENE3D); mobidb-lite (MOBIDB_LITE); PTHR15241 (PANTHER); PTHR15241:SF16 (PANTHER); IPR000504 (PROSITE_PROFILES); IPR035979 (SUPERFAMILY)	F:GO:0003676	F:nucleic acid binding
TRUE	[INTERPRO, BLASTED, MAPPED, ANNOTATED]	AAEL022183		31400	1	0	87.63	2	P:GO:0006278; F:GO:0003964	P:RNA-dependent DNA biosynthetic process; F:RNA-directed DNA polymerase activity	EC:2.7.7.49	RNA-directed DNA polymerase	IPR000477 (PFAM); PTHR19446 (PANTHER); PTHR19446:SF427 (PANTHER); IPR000477 (PROSITE_PROFILES); cd01650 (CDD)	no GO terms	no GO terms
TRUE	[INTERPRO, BLASTED, MAPPED, ANNOTATED]	AAEL022076		100000	5	8.95343e-120	70.74	4	P:GO:0015074; P:GO:0090502; F:GO:0003676; F:GO:0004523	P:DNA integration; P:RNA phosphodiester bond hydrolysis, endonucleolytic; F:nucleic acid binding; F:RNA-DNA hybrid ribonuclease activity	EC:3.1.30; EC:3.1.26; EC:3.1.26.4	Acting on ester bonds; Acting on ester bonds; Ribonuclease H	G3DSA:3.10.20.370 (GENE3D); IPR001584 (PFAM); G3DSA:1.10.340.70 (GENE3D); IPR041373 (PFAM); IPR036397 (G3DSA:3.30.420.GENE3D); IPR041588 (PFAM); PTHR24559 (PANTHER); PTHR24559:SF275 (PANTHER); TRANSMEMBRANE (PHOBIUS); CYTOPLASMIC_DOMAIN (PHOBIUS); NON_CYTOPLASMIC_DOMAIN (PHOBIUS); IPR001584 (PROSITE_PROFILES); cd09274 (CDD); IPR012337 (SUPERFAMILY); IPR043502 (SUPERFAMILY)	P:GO:0015074; F:GO:0003676	P:DNA integration; F:nucleic acid binding
TRUE	[INTERPRO, BLASTED, MAPPED, ANNOTATED]	AAEL021839		100000	5	0	89.35	5	P:GO:0000209; P:GO:0006278; P:GO:0008592; F:GO:0003964; F:GO:0061630	P:protein polyubiquitination; P:RNA-dependent DNA biosynthetic process; P:regulation of Toll signaling pathway; F:RNA-directed DNA polymerase activity; F:ubiquitin protein ligase activity	EC:2.7.7.49	RNA-directed DNA polymerase	Coil (COILS); mobidb-lite (MOBIDB_LITE); PTHR21301:SF7 (PANTHER); PTHR21301 (PANTHER); IPR000477 (PROSITE_PROFILES); cd00304 (CDD); IPR043502 (SUPERFAMILY)	no GO terms	no GO terms
TRUE	[INTERPRO, BLASTED, MAPPED, ANNOTATED]	AAEL021520		100000	5	0	88.44	2	P:GO:0006278; F:GO:0003964	P:RNA-dependent DNA biosynthetic process; F:RNA-directed DNA polymerase activity	EC:2.7.7.49	RNA-directed DNA polymerase	Coil (COILS); IPR036691 (G3DSA:3.60.10.GENE3D); IPR000477 (PFAM); mobidb-lite (MOBIDB_LITE); mobidb-lite (MOBIDB_LITE); PTHR47027:SF5 (PANTHER); PTHR47027 (PANTHER); IPR000477 (PROSITE_PROFILES); cd01650 (CDD); cd09076 (CDD); IPR036691 (SUPERFAMILY); IPR043502 (SUPERFAMILY)	no GO terms	no GO terms
TRUE	[INTERPRO, BLASTED, MAPPED, ANNOTATED]	AAEL021376		100000	5	2.68059e-58	74.45	3	P:GO:0015074; F:GO:0003676; F:GO:0008270	P:DNA integration; F:nucleic acid binding; F:zinc ion binding			IPR043128 (G3DSA:3.30.70.GENE3D); IPR008042 (PFAM); IPR040676 (PFAM); G3DSA:3.10.10.10 (GENE3D); IPR000477 (PFAM); IPR001584 (PFAM); IPR036397 (G3DSA:3.30.420.GENE3D); PTHR22955:SF60 (PANTHER); PTHR22955 (PANTHER); IPR001584 (PROSITE_PROFILES); IPR012337 (SUPERFAMILY); IPR043502 (SUPERFAMILY)	P:GO:0015074; F:GO:0003676	P:DNA integration; F:nucleic acid binding
TRUE	[INTERPRO, BLASTED, MAPPED, ANNOTATED]	AAEL021301		100000	5	8.82721e-95	68.99	4	P:GO:0006278; F:GO:0003676; F:GO:0003964; F:GO:0004523	P:RNA-dependent DNA biosynthetic process; F:nucleic acid binding; F:RNA-directed DNA polymerase activity; F:RNA-DNA hybrid ribonuclease activity	EC:3.1.30; EC:2.7.7.49; EC:3.1.26; EC:3.1.26.4	Acting on ester bonds; RNA-directed DNA polymerase; Acting on ester bonds; Ribonuclease H	IPR036397 (G3DSA:3.30.420.GENE3D); IPR005135 (PFAM); IPR002156 (PFAM); IPR000477 (PFAM); IPR036691 (G3DSA:3.60.10.GENE3D); PTHR19446 (PANTHER); PTHR19446:SF427 (PANTHER); IPR002156 (PROSITE_PROFILES); IPR000477 (PROSITE_PROFILES); cd09276 (CDD); cd01650 (CDD); IPR043502 (SUPERFAMILY); IPR012337 (SUPERFAMILY); IPR036691 (SUPERFAMILY)	F:GO:0003676; F:GO:0004523	F:nucleic acid binding; F:RNA-DNA hybrid ribonuclease activity
TRUE	[INTERPRO, BLASTED, MAPPED, ANNOTATED]	AAEL020521		1380	1	3.09138e-169	98.31	1	F:GO:0005085	F:guanyl-nucleotide exchange factor activity			PTHR12845 (PANTHER); PTHR12845:SF5 (PANTHER); cd01221 (CDD)	no GO terms	no GO terms
TRUE	[INTERPRO, BLASTED, MAPPED, ANNOTATED]	AAEL020459		17348	1	1.32324e-142	100	3	P:GO:0006355; F:GO:0043565; C:GO:0005634	P:regulation of transcription, DNA-templated; F:sequence-specific DNA binding; C:nucleus			Coil (COILS); IPR020479 (PRINTS); IPR001356 (SMART); IPR001356 (PFAM); G3DSA:1.10.10.60 (GENE3D); PTHR24340 (PANTHER); PTHR24340:SF85 (PANTHER); IPR017970 (PROSITE_PATTERNS); IPR001356 (PROSITE_PROFILES); IPR001356 (CDD); IPR009057 (SUPERFAMILY)	P:GO:0006355; F:GO:0003677; F:GO:0043565	P:regulation of transcription, DNA-templated; F:DNA binding; F:sequence-specific DNA binding
TRUE	[INTERPRO, BLASTED, MAPPED, ANNOTATED]	AAEL020382		34899	1	0	100	4	P:GO:0019427; F:GO:0003987; F:GO:0005524; F:GO:0016208	P:acetyl-CoA biosynthetic process from acetate; F:acetate-CoA ligase activity; F:ATP binding; F:AMP binding	EC:6.2.1.1	Acetate--CoA ligase	G3DSA:3.30.300.30 (GENE3D); IPR025110 (PFAM); PTHR24095 (PANTHER); PTHR24095:SF126 (PANTHER); cd05966 (CDD); SSF56801 (SUPERFAMILY)	no GO terms	no GO terms
TRUE	[INTERPRO, BLASTED, MAPPED, ANNOTATED]	AAEL020258		21184	1	0	95.09	1	C:GO:0016021	C:integral component of membrane			Coil (COILS); Coil (COILS); Coil (COILS); IPR028047 (PFAM); G3DSA:2.180.10.10 (GENE3D); IPR022385 (TIGRFAM); mobidb-lite (MOBIDB_LITE); PTHR32305:SF15 (PANTHER); PTHR32305 (PANTHER); TRANSMEMBRANE (PHOBIUS); NON_CYTOPLASMIC_DOMAIN (PHOBIUS); CYTOPLASMIC_DOMAIN (PHOBIUS); SIGNAL_PEPTIDE (PHOBIUS); TRANSMEMBRANE (PHOBIUS); NON_CYTOPLASMIC_DOMAIN (PHOBIUS); CYTOPLASMIC_DOMAIN (PHOBIUS); SIGNAL_PEPTI…	no GO terms	no GO terms
TRUE	[INTERPRO, BLASTED, MAPPED, ANNOTATED]	AAEL019986		100000	5	0	97.68	4	P:GO:0090502; F:GO:0003676; F:GO:0004523; F:GO:0005549	P:RNA phosphodiester bond hydrolysis, endonucleolytic; F:nucleic acid binding; F:RNA-DNA hybrid ribonuclease activity; F:odorant binding	EC:3.1.30; EC:3.1.26; EC:3.1.26.4	Acting on ester bonds; Acting on ester bonds; Ribonuclease H	Coil (COILS); IPR036691 (G3DSA:3.60.10.GENE3D); IPR000477 (PFAM); mobidb-lite (MOBIDB_LITE); mobidb-lite (MOBIDB_LITE); PTHR47027:SF5 (PANTHER); PTHR47027 (PANTHER); IPR000477 (PROSITE_PROFILES); cd01650 (CDD); cd09076 (CDD); IPR043502 (SUPERFAMILY); IPR036691 (SUPERFAMILY)	no GO terms	no GO terms
TRUE	[INTERPRO, BLASTED, MAPPED, ANNOTATED]	AAEL019977		100000	5	0	83.12	3	P:GO:0007411; P:GO:0007417; F:GO:0005089	P:axon guidance; P:central nervous system development; F:Rho guanyl-nucleotide exchange factor activity			IPR000219 (SMART); IPR018159 (SMART); IPR000219 (PFAM); G3DSA:1.20.58.60 (GENE3D); IPR011993 (G3DSA:2.30.29.GENE3D); G3DSA:1.20.58.1940 (GENE3D); IPR002017 (PFAM); IPR035899 (G3DSA:1.20.900.GENE3D); mobidb-lite (MOBIDB_LITE); mobidb-lite (MOBIDB_LITE); IPR028570 (PTHR22826:PANTHER); PTHR22826 (PANTHER); IPR000219 (PROSITE_PROFILES); cd00176 (CDD); IPR000219 (CDD); IPR035899 (SUPERFAMILY); SSF5072…	P:GO:0007411; P:GO:0007417; F:GO:0005085; F:GO:0005089; F:GO:0005515	P:axon guidance; P:central nervous system development; F:guanyl-nucleotide exchange factor activity; F:Rho guanyl-nucleotide exchange factor activity; F:protein binding
TRUE	[INTERPRO, BLASTED, MAPPED, ANNOTATED]	AAEL019974		100000	5	1.38439e-169	92.41	4	P:GO:1902476; F:GO:0003676; F:GO:0005254; C:GO:0034707	P:chloride transmembrane transport; F:nucleic acid binding; F:chloride channel activity; C:chloride channel complex			IPR000477 (PFAM); PTHR19446 (PANTHER); PTHR19446:SF425 (PANTHER); IPR000477 (PROSITE_PROFILES)	no GO terms	no GO terms
TRUE	[INTERPRO, BLASTED, MAPPED, ANNOTATED]	AAEL019934		100000	5	0	76.38	16	P:GO:0000122; P:GO:0006334; P:GO:0007596; P:GO:0038111; P:GO:0044267; P:GO:0045652; P:GO:0060968; P:GO:0090502; F:GO:0003677; F:GO:0003682; F:GO:0004523; F:GO:0046982; C:GO:0000788; C:GO:0005654; C:GO:0005700; C:GO:0035059	P:negative regulation of transcription by RNA polymerase II; P:nucleosome assembly; P:blood coagulation; P:interleukin-7-mediated signaling pathway; P:cellular protein metabolic process; P:regulation of megakaryocyte differentiation; P:regulation of gene silencing; P:RNA phosphodiester bond hydrolysis, endonucleolytic; F:DNA binding; F:chromatin binding; F:RNA-DNA hybrid ribonuclease activity; F:…	EC:3.1.30; EC:3.1.26; EC:3.1.26.4	Acting on ester bonds; Acting on ester bonds; Ribonuclease H	IPR005135 (PFAM); IPR036691 (G3DSA:3.60.10.GENE3D); IPR036397 (G3DSA:3.30.420.GENE3D); IPR002156 (PFAM); IPR000477 (PFAM); PTHR19446:SF427 (PANTHER); PTHR19446 (PANTHER); IPR002156 (PROSITE_PROFILES); IPR000477 (PROSITE_PROFILES); cd01650 (CDD); cd09276 (CDD); IPR043502 (SUPERFAMILY); IPR012337 (SUPERFAMILY); IPR036691 (SUPERFAMILY)	F:GO:0003676; F:GO:0004523	F:nucleic acid binding; F:RNA-DNA hybrid ribonuclease activity
TRUE	[INTERPRO, BLASTED, MAPPED, ANNOTATED]	AAEL019863		100000	5	0	91.9	5	P:GO:0006278; F:GO:0003677; F:GO:0003964; F:GO:0004523; F:GO:0008270	P:RNA-dependent DNA biosynthetic process; F:DNA binding; F:RNA-directed DNA polymerase activity; F:RNA-DNA hybrid ribonuclease activity; F:zinc ion binding	EC:3.1.30; EC:2.7.7.49; EC:3.1.26; EC:3.1.26.4	Acting on ester bonds; RNA-directed DNA polymerase; Acting on ester bonds; Ribonuclease H	IPR002156 (PFAM); IPR036397 (G3DSA:3.30.420.GENE3D); IPR000477 (PFAM); PTHR19446:SF427 (PANTHER); PTHR19446 (PANTHER); NON_CYTOPLASMIC_DOMAIN (PHOBIUS); CYTOPLASMIC_DOMAIN (PHOBIUS); TRANSMEMBRANE (PHOBIUS); IPR000477 (PROSITE_PROFILES); IPR002156 (PROSITE_PROFILES); cd09276 (CDD); cd01650 (CDD); IPR043502 (SUPERFAMILY); IPR012337 (SUPERFAMILY); TMhelix (TMHMM)	F:GO:0003676; F:GO:0004523	F:nucleic acid binding; F:RNA-DNA hybrid ribonuclease activity
TRUE	[INTERPRO, BLASTED, MAPPED, ANNOTATED]	AAEL019833		72449	1	6.91867e-105	94.06	2	P:GO:0006278; F:GO:0003964	P:RNA-dependent DNA biosynthetic process; F:RNA-directed DNA polymerase activity	EC:2.7.7.49	RNA-directed DNA polymerase	mobidb-lite (MOBIDB_LITE); mobidb-lite (MOBIDB_LITE); mobidb-lite (MOBIDB_LITE)	no GO terms	no GO terms
TRUE	[INTERPRO, BLASTED, MAPPED, ANNOTATED]	AAEL019830		100000	5	0	96.52	7	P:GO:0006278; P:GO:0018108; F:GO:0003677; F:GO:0003964; F:GO:0004715; F:GO:0005524; F:GO:0008270	P:RNA-dependent DNA biosynthetic process; P:peptidyl-tyrosine phosphorylation; F:DNA binding; F:RNA-directed DNA polymerase activity; F:non-membrane spanning protein tyrosine kinase activity; F:ATP binding; F:zinc ion binding	EC:2.7.10; EC:2.7.10.2; EC:2.7.7.49	Transferring phosphorus-containing groups; Non-specific protein-tyrosine kinase; RNA-directed DNA polymerase	IPR036691 (G3DSA:3.60.10.GENE3D); IPR000477 (PFAM); IPR005135 (PFAM); PTHR19446 (PANTHER); PTHR19446:SF427 (PANTHER); IPR000477 (PROSITE_PROFILES); cd01650 (CDD); IPR043502 (SUPERFAMILY); IPR036691 (SUPERFAMILY)	no GO terms	no GO terms
TRUE	[INTERPRO, BLASTED, MAPPED, ANNOTATED]	AAEL019813		100000	5	0	98.3	4	P:GO:0006278; F:GO:0003677; F:GO:0003964; F:GO:0008270	P:RNA-dependent DNA biosynthetic process; F:DNA binding; F:RNA-directed DNA polymerase activity; F:zinc ion binding	EC:2.7.7.49	RNA-directed DNA polymerase	IPR005135 (PFAM); IPR036691 (G3DSA:3.60.10.GENE3D); PTHR47510 (PANTHER); IPR036691 (SUPERFAMILY)	no GO terms	no GO terms
TRUE	[INTERPRO, BLASTED, MAPPED, ANNOTATED]	AAEL019771		100000	5	0	91.84	4	P:GO:0006278; F:GO:0003677; F:GO:0003964; F:GO:0008270	P:RNA-dependent DNA biosynthetic process; F:DNA binding; F:RNA-directed DNA polymerase activity; F:zinc ion binding	EC:2.7.7.49	RNA-directed DNA polymerase	IPR036691 (G3DSA:3.60.10.GENE3D); IPR005135 (PFAM); IPR000477 (PFAM); PTHR19446 (PANTHER); PTHR19446:SF427 (PANTHER); IPR000477 (PROSITE_PROFILES); cd01650 (CDD); IPR043502 (SUPERFAMILY); IPR036691 (SUPERFAMILY)	no GO terms	no GO terms
TRUE	[INTERPRO, BLASTED, MAPPED, ANNOTATED]	AAEL019755		100000	5	0	92.76	6	P:GO:0006278; P:GO:0090502; F:GO:0003677; F:GO:0003964; F:GO:0004523; F:GO:0008270	P:RNA-dependent DNA biosynthetic process; P:RNA phosphodiester bond hydrolysis, endonucleolytic; F:DNA binding; F:RNA-directed DNA polymerase activity; F:RNA-DNA hybrid ribonuclease activity; F:zinc ion binding	EC:3.1.30; EC:2.7.7.49; EC:3.1.26; EC:3.1.26.4	Acting on ester bonds; RNA-directed DNA polymerase; Acting on ester bonds; Ribonuclease H	Coil (COILS); Coil (COILS); mobidb-lite (MOBIDB_LITE)	no GO terms	no GO terms
TRUE	[INTERPRO, BLASTED, MAPPED, ANNOTATED]	AAEL019696		100000	5	0	79.93	5	P:GO:0032501; F:GO:0003774; F:GO:0003779; F:GO:0005524; C:GO:0016459	P:multicellular organismal process; F:motor activity; F:actin binding; F:ATP binding; C:myosin complex	EC:3.6.1.15	Nucleoside-triphosphate phosphatase	Coil (COILS); IPR001609 (PRINTS); IPR001609 (SMART); IPR000048 (SMART); G3DSA:3.30.70.3240 (GENE3D); G3DSA:1.20.5.190 (GENE3D); IPR000048 (PFAM); IPR036961 (G3DSA:3.40.850.GENE3D); G3DSA:1.20.120.720 (GENE3D); G3DSA:1.20.58.530 (GENE3D); IPR001609 (PFAM); IPR036961 (G3DSA:3.40.850.GENE3D); PTHR13140 (PANTHER); PTHR13140:SF561 (PANTHER); TRANSMEMBRANE (PHOBIUS); NON_CYTOPLASMIC_DOMAIN (PHOBIUS); C…	F:GO:0003774; F:GO:0005515; F:GO:0005524; C:GO:0016459	F:motor activity; F:protein binding; F:ATP binding; C:myosin complex
TRUE	[INTERPRO, BLASTED, MAPPED, ANNOTATED]	AAEL019625		100000	5	0	96.42	4	P:GO:0006278; F:GO:0003677; F:GO:0003964; F:GO:0008270	P:RNA-dependent DNA biosynthetic process; F:DNA binding; F:RNA-directed DNA polymerase activity; F:zinc ion binding	EC:2.7.7.49	RNA-directed DNA polymerase	IPR005135 (PFAM); IPR000477 (PFAM); IPR036691 (G3DSA:3.60.10.GENE3D); PTHR19446 (PANTHER); PTHR19446:SF427 (PANTHER); IPR000477 (PROSITE_PROFILES); cd01650 (CDD); IPR036691 (SUPERFAMILY); IPR043502 (SUPERFAMILY)	no GO terms	no GO terms
TRUE	[INTERPRO, BLASTED, MAPPED, ANNOTATED]	AAEL019588		100000	5	0	67.06	3	P:GO:0090502; F:GO:0003676; F:GO:0004523	P:RNA phosphodiester bond hydrolysis, endonucleolytic; F:nucleic acid binding; F:RNA-DNA hybrid ribonuclease activity	EC:3.1.30; EC:3.1.26; EC:3.1.26.4	Acting on ester bonds; Acting on ester bonds; Ribonuclease H	IPR000477 (PFAM); IPR036691 (G3DSA:3.60.10.GENE3D); IPR005135 (PFAM); IPR036397 (G3DSA:3.30.420.GENE3D); IPR002156 (PFAM); PTHR33332 (PANTHER); PTHR33332:SF6 (PANTHER); IPR000477 (PROSITE_PROFILES); IPR002156 (PROSITE_PROFILES); cd01650 (CDD); cd09276 (CDD); IPR012337 (SUPERFAMILY); IPR043502 (SUPERFAMILY); IPR036691 (SUPERFAMILY)	F:GO:0003676; F:GO:0004523	F:nucleic acid binding; F:RNA-DNA hybrid ribonuclease activity
TRUE	[INTERPRO, BLASTED, MAPPED, ANNOTATED]	AAEL019538		100000	5	1.1195e-81	97.19	2	F:GO:0030215; C:GO:0016020	F:semaphorin receptor binding; C:membrane			IPR000477 (PFAM); IPR005135 (PFAM); IPR036691 (G3DSA:3.60.10.GENE3D); PTHR19446 (PANTHER); PTHR19446:SF427 (PANTHER); IPR000477 (PROSITE_PROFILES); cd01650 (CDD); IPR036691 (SUPERFAMILY); IPR043502 (SUPERFAMILY)	no GO terms	no GO terms
TRUE	[INTERPRO, BLASTED, MAPPED, ANNOTATED]	AAEL019481		100000	5	0	97.13	1	F:GO:0003676	F:nucleic acid binding			Coil (COILS); IPR013087 (SMART); G3DSA:3.30.160.60 (GENE3D); IPR013087 (PFAM); G3DSA:3.30.160.60 (GENE3D); G3DSA:3.30.160.60 (GENE3D); G3DSA:3.30.160.60 (GENE3D); mobidb-lite (MOBIDB_LITE); mobidb-lite (MOBIDB_LITE); mobidb-lite (MOBIDB_LITE); mobidb-lite (MOBIDB_LITE); mobidb-lite (MOBIDB_LITE); mobidb-lite (MOBIDB_LITE); mobidb-lite (MOBIDB_LITE); mobidb-lite (MOBIDB_LITE); PTHR24393 (PANTHER);…	no GO terms	no GO terms
TRUE	[INTERPRO, BLASTED, MAPPED, ANNOTATED]	AAEL019473		100000	5	0	96.65	4	P:GO:0006278; F:GO:0003677; F:GO:0003964; F:GO:0008270	P:RNA-dependent DNA biosynthetic process; F:DNA binding; F:RNA-directed DNA polymerase activity; F:zinc ion binding	EC:2.7.7.49	RNA-directed DNA polymerase	IPR036691 (G3DSA:3.60.10.GENE3D); IPR005135 (PFAM); IPR000477 (PFAM); PTHR19446:SF427 (PANTHER); PTHR19446 (PANTHER); IPR000477 (PROSITE_PROFILES); cd01650 (CDD); IPR043502 (SUPERFAMILY); IPR036691 (SUPERFAMILY)	no GO terms	no GO terms
TRUE	[INTERPRO, BLASTED, MAPPED, ANNOTATED]	AAEL019449		100000	5	0	74.2	5	P:GO:0006355; F:GO:0003676; F:GO:0003700; F:GO:0004523; C:GO:0005634	P:regulation of transcription, DNA-templated; F:nucleic acid binding; F:DNA-binding transcription factor activity; F:RNA-DNA hybrid ribonuclease activity; C:nucleus	EC:3.1.30; EC:3.1.26; EC:3.1.26.4	Acting on ester bonds; Acting on ester bonds; Ribonuclease H	IPR000477 (PFAM); IPR002156 (PFAM); IPR036397 (G3DSA:3.30.420.GENE3D); PTHR19446 (PANTHER); PTHR19446:SF427 (PANTHER); IPR000477 (PROSITE_PROFILES); IPR002156 (PROSITE_PROFILES); cd01650 (CDD); cd09276 (CDD); IPR012337 (SUPERFAMILY); IPR043502 (SUPERFAMILY)	F:GO:0003676; F:GO:0004523	F:nucleic acid binding; F:RNA-DNA hybrid ribonuclease activity
TRUE	[INTERPRO, BLASTED, MAPPED, ANNOTATED]	AAEL019442		1241	1	4.26512e-138	100	1	F:GO:0008080	F:N-acetyltransferase activity	EC:2.3.1.5	Arylamine N-acetyltransferase	IPR000182 (PFAM); G3DSA:3.40.630.30 (GENE3D); PTHR23091:SF282 (PANTHER); PTHR23091 (PANTHER); IPR000182 (PROSITE_PROFILES); cd04301 (CDD); IPR016181 (SUPERFAMILY)	F:GO:0008080	F:N-acetyltransferase activity
TRUE	[INTERPRO, BLASTED, MAPPED, ANNOTATED]	AAEL018320		100000	5	0	89.7	6	P:GO:0006278; P:GO:0090502; F:GO:0003677; F:GO:0003964; F:GO:0004523; F:GO:0008270	P:RNA-dependent DNA biosynthetic process; P:RNA phosphodiester bond hydrolysis, endonucleolytic; F:DNA binding; F:RNA-directed DNA polymerase activity; F:RNA-DNA hybrid ribonuclease activity; F:zinc ion binding	EC:3.1.30; EC:2.7.7.49; EC:3.1.26; EC:3.1.26.4	Acting on ester bonds; RNA-directed DNA polymerase; Acting on ester bonds; Ribonuclease H	mobidb-lite (MOBIDB_LITE); mobidb-lite (MOBIDB_LITE); mobidb-lite (MOBIDB_LITE); mobidb-lite (MOBIDB_LITE); mobidb-lite (MOBIDB_LITE); mobidb-lite (MOBIDB_LITE); mobidb-lite (MOBIDB_LITE); mobidb-lite (MOBIDB_LITE); mobidb-lite (MOBIDB_LITE); mobidb-lite (MOBIDB_LITE); mobidb-lite (MOBIDB_LITE); mobidb-lite (MOBIDB_LITE); mobidb-lite (MOBIDB_LITE); mobidb-lite (MOBIDB_LITE); mobidb-lite (MOBIDB_L…	no GO terms	no GO terms
TRUE	[INTERPRO, BLASTED, MAPPED, ANNOTATED]	AAEL018314		100000	5	0	99.12	4	P:GO:0006278; F:GO:0003677; F:GO:0003964; F:GO:0008270	P:RNA-dependent DNA biosynthetic process; F:DNA binding; F:RNA-directed DNA polymerase activity; F:zinc ion binding	EC:2.7.7.49	RNA-directed DNA polymerase	Coil (COILS); mobidb-lite (MOBIDB_LITE); mobidb-lite (MOBIDB_LITE); mobidb-lite (MOBIDB_LITE); mobidb-lite (MOBIDB_LITE); mobidb-lite (MOBIDB_LITE); mobidb-lite (MOBIDB_LITE); mobidb-lite (MOBIDB_LITE); mobidb-lite (MOBIDB_LITE); mobidb-lite (MOBIDB_LITE); mobidb-lite (MOBIDB_LITE); mobidb-lite (MOBIDB_LITE); mobidb-lite (MOBIDB_LITE); mobidb-lite (MOBIDB_LITE); mobidb-lite (MOBIDB_LITE); mobidb-…	no GO terms	no GO terms
TRUE	[INTERPRO, BLASTED, MAPPED, ANNOTATED]	AAEL018120		100000	5	0	73.92	3	P:GO:0016310; F:GO:0000166; F:GO:0004672	P:phosphorylation; F:nucleotide binding; F:protein kinase activity			IPR000477 (PFAM); PTHR19446:SF427 (PANTHER); PTHR19446 (PANTHER); IPR000477 (PROSITE_PROFILES); cd01650 (CDD); IPR043502 (SUPERFAMILY)	no GO terms	no GO terms
TRUE	[INTERPRO, BLASTED, MAPPED, ANNOTATED]	AAEL018110		21216	1	0	93.97	2	P:GO:0006278; F:GO:0003964	P:RNA-dependent DNA biosynthetic process; F:RNA-directed DNA polymerase activity	EC:2.7.7.49	RNA-directed DNA polymerase	IPR000477 (PFAM); IPR036691 (G3DSA:3.60.10.GENE3D); IPR005135 (PFAM); PTHR19446:SF427 (PANTHER); PTHR19446 (PANTHER); IPR000477 (PROSITE_PROFILES); cd01650 (CDD); IPR043502 (SUPERFAMILY); IPR036691 (SUPERFAMILY)	no GO terms	no GO terms
TRUE	[INTERPRO, BLASTED, MAPPED, ANNOTATED]	AAEL017445		100000	5	1.72687e-68	94.9	5	P:GO:0006355; P:GO:0015074; F:GO:0003700; F:GO:0043565; C:GO:0005634	P:regulation of transcription, DNA-templated; P:DNA integration; F:DNA-binding transcription factor activity; F:sequence-specific DNA binding; C:nucleus			G3DSA:1.10.340.70 (GENE3D); IPR041577 (PFAM); IPR001584 (PFAM); IPR021109 (G3DSA:2.40.70.GENE3D); IPR043128 (G3DSA:3.30.70.GENE3D); IPR036397 (G3DSA:3.30.420.GENE3D); IPR000477 (PFAM); IPR041588 (PFAM); G3DSA:3.10.10.10 (GENE3D); IPR043128 (G3DSA:3.30.70.GENE3D); G3DSA:3.10.20.370 (GENE3D); PTHR24559 (PANTHER); PTHR24559:SF256 (PANTHER); IPR001584 (PROSITE_PROFILES); IPR000477 (PROSITE_PROFILES);…	P:GO:0015074; F:GO:0003676	P:DNA integration; F:nucleic acid binding
TRUE	[INTERPRO, BLASTED, MAPPED, ANNOTATED]	AAEL017419		13870	1	3.55044e-46	100	2	F:GO:0003676; F:GO:0008270	F:nucleic acid binding; F:zinc ion binding			mobidb-lite (MOBIDB_LITE); mobidb-lite (MOBIDB_LITE); mobidb-lite (MOBIDB_LITE); mobidb-lite (MOBIDB_LITE)	no GO terms	no GO terms
TRUE	[INTERPRO, BLASTED, MAPPED, ANNOTATED]	AAEL017391		80366	1	0	100	8	P:GO:0006355; P:GO:0016573; P:GO:1903508; F:GO:0003713; F:GO:0004402; F:GO:0008270; C:GO:0000123; C:GO:0042025	P:regulation of transcription, DNA-templated; P:histone acetylation; P:positive regulation of nucleic acid-templated transcription; F:transcription coactivator activity; F:histone acetyltransferase activity; F:zinc ion binding; C:histone acetyltransferase complex; C:host cell nucleus	EC:2.3.1.5; EC:2.3.1.48	Arylamine N-acetyltransferase; Histone acetyltransferase	mobidb-lite (MOBIDB_LITE); mobidb-lite (MOBIDB_LITE); mobidb-lite (MOBIDB_LITE); mobidb-lite (MOBIDB_LITE)	no GO terms	no GO terms
TRUE	[INTERPRO, BLASTED, MAPPED, ANNOTATED]	AAEL017316		1967	1	0	100	1	C:GO:0016021	C:integral component of membrane			CYTOPLASMIC_DOMAIN (PHOBIUS); NON_CYTOPLASMIC_DOMAIN (PHOBIUS); CYTOPLASMIC_DOMAIN (PHOBIUS); TRANSMEMBRANE (PHOBIUS); TRANSMEMBRANE (PHOBIUS); NON_CYTOPLASMIC_DOMAIN (PHOBIUS); TRANSMEMBRANE (PHOBIUS); TRANSMEMBRANE (PHOBIUS); CYTOPLASMIC_DOMAIN (PHOBIUS); TMhelix (TMHMM); TMhelix (TMHMM); TMhelix (TMHMM)	no GO terms	no GO terms
TRUE	[INTERPRO, BLASTED, MAPPED, ANNOTATED]	AAEL016984		8646	1	0	100	6	P:GO:0006006; P:GO:0006096; P:GO:0055114; F:GO:0004365; F:GO:0050661; F:GO:0051287	P:glucose metabolic process; P:glycolytic process; P:oxidation-reduction process; F:glyceraldehyde-3-phosphate dehydrogenase (NAD+) (phosphorylating) activity; F:NADP binding; F:NAD binding	EC:1.2.1.59; EC:1.2.1.12	Glyceraldehyde-3-phosphate dehydrogenase (NAD(P)(+)) (phosphorylating); Glyceraldehyde-3-phosphate dehydrogenase (phosphorylating)	IPR020831 (PRINTS); IPR020828 (SMART); IPR020829 (PFAM); IPR020831 (PIRSF); G3DSA:3.40.50.720 (GENE3D); IPR006424 (TIGRFAM); IPR020828 (PFAM); G3DSA:3.30.360.10 (GENE3D); IPR020831 (PANTHER); PTHR10836:SF79 (PANTHER); IPR020830 (PROSITE_PATTERNS); IPR036291 (SUPERFAMILY); SSF55347 (SUPERFAMILY)	P:GO:0006006; P:GO:0055114; F:GO:0016620; F:GO:0050661; F:GO:0051287	P:glucose metabolic process; P:oxidation-reduction process; F:oxidoreductase activity, acting on the aldehyde or oxo group of donors, NAD or NADP as acceptor; F:NADP binding; F:NAD binding
TRUE	[INTERPRO, BLASTED, MAPPED, ANNOTATED]	AAEL015180		100000	5	6.72602e-167	80.66	6	P:GO:0006278; P:GO:0008610; P:GO:0055114; F:GO:0003964; F:GO:0005506; F:GO:0016491	P:RNA-dependent DNA biosynthetic process; P:lipid biosynthetic process; P:oxidation-reduction process; F:RNA-directed DNA polymerase activity; F:iron ion binding; F:oxidoreductase activity	EC:2.7.7.49	RNA-directed DNA polymerase	IPR005135 (PFAM); IPR000477 (PFAM); IPR036691 (G3DSA:3.60.10.GENE3D); PTHR19446:SF427 (PANTHER); PTHR19446 (PANTHER); IPR000477 (PROSITE_PROFILES); cd01650 (CDD); IPR036691 (SUPERFAMILY); IPR043502 (SUPERFAMILY)	no GO terms	no GO terms
TRUE	[INTERPRO, BLASTED, MAPPED, ANNOTATED]	AAEL014978		10822	1	2.72787e-91	96.51	1	F:GO:0042302	F:structural constituent of cuticle			CYTOPLASMIC_DOMAIN (PHOBIUS); TRANSMEMBRANE (PHOBIUS); NON_CYTOPLASMIC_DOMAIN (PHOBIUS); TMhelix (TMHMM)	no GO terms	no GO terms
TRUE	[INTERPRO, BLASTED, MAPPED, ANNOTATED]	AAEL014959		50992	1	4.19411e-175	96.93	2	P:GO:0006278; F:GO:0003964	P:RNA-dependent DNA biosynthetic process; F:RNA-directed DNA polymerase activity	EC:2.7.7.49	RNA-directed DNA polymerase	Coil (COILS); mobidb-lite (MOBIDB_LITE); PTHR13585 (PANTHER)	no GO terms	no GO terms
TRUE	[INTERPRO, BLASTED, MAPPED, ANNOTATED]	AAEL014931		100000	5	0	96.61	3	P:GO:0034128; P:GO:0048678; F:GO:0035591	P:negative regulation of MyD88-independent toll-like receptor signaling pathway; P:response to axon injury; F:signaling adaptor activity			IPR001660 (SMART); IPR000157 (PFAM); IPR001660 (PFAM); IPR035897 (G3DSA:3.40.50.GENE3D); IPR013761 (G3DSA:1.10.150.GENE3D); IPR013761 (G3DSA:1.10.150.GENE3D); IPR011989 (G3DSA:1.25.10.GENE3D); mobidb-lite (MOBIDB_LITE); IPR039184 (PANTHER); IPR001660 (PROSITE_PROFILES); cd09502 (CDD); cd09501 (CDD); IPR013761 (SUPERFAMILY); IPR013761 (SUPERFAMILY); IPR016024 (SUPERFAMILY); IPR035897 (SUPERFAMILY)	P:GO:0007165; P:GO:0034128; P:GO:0048678; F:GO:0005515; F:GO:0035591	P:signal transduction; P:negative regulation of MyD88-independent toll-like receptor signaling pathway; P:response to axon injury; F:protein binding; F:signaling adaptor activity
TRUE	[INTERPRO, BLASTED, MAPPED, ANNOTATED]	AAEL014828		6719	5	0	72.22	1	C:GO:0016021	C:integral component of membrane			Coil (COILS); IPR022048 (PFAM); mobidb-lite (MOBIDB_LITE); mobidb-lite (MOBIDB_LITE); CYTOPLASMIC_DOMAIN (PHOBIUS); SIGNAL_PEPTIDE (PHOBIUS); SIGNAL_PEPTIDE_H_REGION (PHOBIUS); SIGNAL_PEPTIDE_C_REGION (PHOBIUS); SIGNAL_PEPTIDE_N_REGION (PHOBIUS); TRANSMEMBRANE (PHOBIUS); NON_CYTOPLASMIC_DOMAIN (PHOBIUS); SignalP-TM (SIGNALP_GRAM_POSITIVE); SignalP-noTM (SIGNALP_EUK); TMhelix (TMHMM)	no GO terms	no GO terms
TRUE	[INTERPRO, BLASTED, MAPPED, ANNOTATED]	AAEL014768		49879	1	0	97.18	7	P:GO:0006537; P:GO:0055114; F:GO:0005506; F:GO:0010181; F:GO:0016040; F:GO:0050660; F:GO:0051538	P:glutamate biosynthetic process; P:oxidation-reduction process; F:iron ion binding; F:FMN binding; F:glutamate synthase (NADH) activity; F:flavin adenine dinucleotide binding; F:3 iron, 4 sulfur cluster binding	EC:1.4.1.14	Glutamate synthase (NADH)	PR00419 (PRINTS); IPR023753 (PFAM); IPR013785 (G3DSA:3.20.20.GENE3D); IPR036188 (G3DSA:3.50.50.GENE3D); IPR036188 (G3DSA:3.50.50.GENE3D); IPR002489 (PFAM); IPR009051 (G3DSA:1.10.1060.GENE3D); IPR006005 (TIGRFAM); IPR036485 (G3DSA:2.160.20.GENE3D); IPR028261 (PFAM); PTHR11938:SF133 (PANTHER); PTHR11938 (PANTHER); IPR002489 (CDD); SSF51971 (SUPERFAMILY); IPR036485 (SUPERFAMILY); IPR009051 (SUPERFAM…	P:GO:0006537; P:GO:0055114; F:GO:0003824; F:GO:0016491; F:GO:0016639; F:GO:0051536	P:glutamate biosynthetic process; P:oxidation-reduction process; F:catalytic activity; F:oxidoreductase activity; F:oxidoreductase activity, acting on the CH-NH2 group of donors, NAD or NADP as acceptor; F:iron-sulfur cluster binding
TRUE	[INTERPRO, BLASTED, MAPPED, ANNOTATED]	AAEL014589		1857	1	1.93552e-175	99.29	1	F:GO:0005509	F:calcium ion binding			IPR002048 (SMART); G3DSA:1.10.238.10 (GENE3D); IPR002048 (PFAM); IPR002048 (PFAM); G3DSA:1.10.238.10 (GENE3D); G3DSA:1.10.238.10 (GENE3D); IPR002048 (PFAM); mobidb-lite (MOBIDB_LITE); mobidb-lite (MOBIDB_LITE); PTHR10827 (PANTHER); PTHR10827:SF56 (PANTHER); IPR018247 (PROSITE_PATTERNS); IPR018247 (PROSITE_PATTERNS); IPR018247 (PROSITE_PATTERNS); IPR018247 (PROSITE_PATTERNS); SIGNAL_PEPTIDE_N_REGI…	F:GO:0005509	F:calcium ion binding
TRUE	[INTERPRO, BLASTED, MAPPED, ANNOTATED]	AAEL014527		96021	1	0	99.05	2	P:GO:0006278; F:GO:0003964	P:RNA-dependent DNA biosynthetic process; F:RNA-directed DNA polymerase activity	EC:2.7.7.49	RNA-directed DNA polymerase	PTHR14336:SF6 (PANTHER); PTHR14336:SF6 (PANTHER); PTHR14336:SF6 (PANTHER); PTHR14336 (PANTHER); PTHR14336 (PANTHER)	no GO terms	no GO terms
TRUE	[INTERPRO, BLASTED, MAPPED, ANNOTATED]	AAEL014433		5684	1	5.98352e-90	99.51	1	C:GO:0016021	C:integral component of membrane			IPR012464 (PFAM); PTHR21879:SF18 (PANTHER); IPR012464 (PANTHER); NON_CYTOPLASMIC_DOMAIN (PHOBIUS); TRANSMEMBRANE (PHOBIUS); CYTOPLASMIC_DOMAIN (PHOBIUS); CYTOPLASMIC_DOMAIN (PHOBIUS); TRANSMEMBRANE (PHOBIUS); TMhelix (TMHMM); TMhelix (TMHMM)	no GO terms	no GO terms
TRUE	[INTERPRO, BLASTED, MAPPED, ANNOTATED]	AAEL014413		20898	1	0	93.79	5	P:GO:0055114; F:GO:0005506; F:GO:0016705; F:GO:0020037; C:GO:0016021	P:oxidation-reduction process; F:iron ion binding; F:oxidoreductase activity, acting on paired donors, with incorporation or reduction of molecular oxygen; F:heme binding; C:integral component of membrane			IPR001128 (PRINTS); IPR002401 (PRINTS); IPR001128 (PFAM); IPR036396 (G3DSA:1.10.630.GENE3D); PTHR24303:SF28 (PANTHER); PTHR24303 (PANTHER); IPR036396 (SUPERFAMILY)	P:GO:0055114; F:GO:0005506; F:GO:0016705; F:GO:0020037	P:oxidation-reduction process; F:iron ion binding; F:oxidoreductase activity, acting on paired donors, with incorporation or reduction of molecular oxygen; F:heme binding
TRUE	[INTERPRO, BLASTED, MAPPED, ANNOTATED]	AAEL013997		6130	1	0	100	2	P:GO:0007165; F:GO:0005515	P:signal transduction; F:protein binding			Coil (COILS); IPR001632 (PRINTS); IPR020472 (PRINTS); IPR001680 (SMART); IPR015943 (G3DSA:2.130.10.GENE3D); PIRSF002394 (PIRSF); IPR001680 (PFAM); PTHR19850:SF28 (PANTHER); IPR016346 (PANTHER); IPR019775 (PROSITE_PATTERNS); IPR019775 (PROSITE_PATTERNS); IPR019775 (PROSITE_PATTERNS); IPR001680 (PROSITE_PROFILES); IPR001680 (PROSITE_PROFILES); IPR001680 (PROSITE_PROFILES); IPR001680 (PROSITE_PROFIL…	P:GO:0007165; F:GO:0005515	P:signal transduction; F:protein binding
TRUE	[INTERPRO, BLASTED, MAPPED, ANNOTATED]	AAEL013875		39402	1	3.79151e-97	86.5	1	C:GO:0016021	C:integral component of membrane			CYTOPLASMIC_DOMAIN (PHOBIUS); TRANSMEMBRANE (PHOBIUS); NON_CYTOPLASMIC_DOMAIN (PHOBIUS); TMhelix (TMHMM)	no GO terms	no GO terms
TRUE	[INTERPRO, BLASTED, MAPPED, ANNOTATED]	AAEL013845		34318	1	0	80.74	2	P:GO:0006278; F:GO:0003964	P:RNA-dependent DNA biosynthetic process; F:RNA-directed DNA polymerase activity	EC:2.7.7.49	RNA-directed DNA polymerase	no IPS match	no IPS match	no IPS match
TRUE	[INTERPRO, BLASTED, MAPPED, ANNOTATED]	AAEL013823		100000	5	0	75.32	5	P:GO:0006468; F:GO:0004683; F:GO:0005516; F:GO:0005524; C:GO:0016021	P:protein phosphorylation; F:calmodulin-dependent protein kinase activity; F:calmodulin binding; F:ATP binding; C:integral component of membrane	EC:2.7.11.17	Calcium/calmodulin-dependent protein kinase	IPR000719 (SMART); IPR000719 (PFAM); G3DSA:3.10.450.50 (GENE3D); IPR013543 (PFAM); G3DSA:1.10.510.10 (GENE3D); G3DSA:3.30.200.20 (GENE3D); PTHR24347:SF403 (PANTHER); PTHR24347 (PANTHER); PTHR24347:SF403 (PANTHER); PTHR24347 (PANTHER); IPR008271 (PROSITE_PATTERNS); IPR017441 (PROSITE_PATTERNS); CYTOPLASMIC_DOMAIN (PHOBIUS); TRANSMEMBRANE (PHOBIUS); NON_CYTOPLASMIC_DOMAIN (PHOBIUS); IPR000719 (PROS…	P:GO:0006468; F:GO:0004672; F:GO:0004683; F:GO:0005516; F:GO:0005524	P:protein phosphorylation; F:protein kinase activity; F:calmodulin-dependent protein kinase activity; F:calmodulin binding; F:ATP binding
TRUE	[INTERPRO, BLASTED, MAPPED, ANNOTATED]	AAEL013729		100000	5	0	96.44	7	P:GO:0006278; P:GO:0006468; P:GO:0035556; F:GO:0003964; F:GO:0004674; F:GO:0005524; F:GO:0046872	P:RNA-dependent DNA biosynthetic process; P:protein phosphorylation; P:intracellular signal transduction; F:RNA-directed DNA polymerase activity; F:protein serine/threonine kinase activity; F:ATP binding; F:metal ion binding	EC:2.7.7.49	RNA-directed DNA polymerase	Coil (COILS); Coil (COILS); Coil (COILS); Coil (COILS); IPR000719 (SMART); IPR000961 (SMART); IPR000719 (PFAM); IPR031597 (PFAM); G3DSA:3.30.200.20 (GENE3D); G3DSA:1.10.510.10 (GENE3D); IPR017892 (PFAM); mobidb-lite (MOBIDB_LITE); mobidb-lite (MOBIDB_LITE); mobidb-lite (MOBIDB_LITE); mobidb-lite (MOBIDB_LITE); PTHR22988 (PANTHER); PTHR22988:SF66 (PANTHER); IPR008271 (PROSITE_PATTERNS); IPR000961 …	P:GO:0006468; F:GO:0004672; F:GO:0004674; F:GO:0005524	P:protein phosphorylation; F:protein kinase activity; F:protein serine/threonine kinase activity; F:ATP binding
TRUE	[INTERPRO, BLASTED, MAPPED, ANNOTATED]	AAEL013713		100000	5	8.21372e-166	77.07	4	P:GO:0006508; F:GO:0003676; F:GO:0004252; F:GO:0004523	P:proteolysis; F:nucleic acid binding; F:serine-type endopeptidase activity; F:RNA-DNA hybrid ribonuclease activity	EC:3.1.30; EC:3.4.21; EC:3.1.26; EC:3.1.26.4	Acting on ester bonds; Acting on peptide bonds (peptidases); Acting on ester bonds; Ribonuclease H	IPR036691 (G3DSA:3.60.10.GENE3D); IPR005135 (PFAM); IPR036397 (G3DSA:3.30.420.GENE3D); IPR002156 (PFAM); IPR000477 (PFAM); PTHR33332 (PANTHER); PTHR33332:SF6 (PANTHER); IPR002156 (PROSITE_PROFILES); IPR000477 (PROSITE_PROFILES); cd09276 (CDD); cd01650 (CDD); IPR036691 (SUPERFAMILY); IPR043502 (SUPERFAMILY); IPR012337 (SUPERFAMILY)	F:GO:0003676; F:GO:0004523	F:nucleic acid binding; F:RNA-DNA hybrid ribonuclease activity
TRUE	[INTERPRO, BLASTED, MAPPED, ANNOTATED]	AAEL013596		100000	5	0	99.31	2	P:GO:0006278; F:GO:0003964	P:RNA-dependent DNA biosynthetic process; F:RNA-directed DNA polymerase activity	EC:2.7.7.49	RNA-directed DNA polymerase	Coil (COILS); Coil (COILS); IPR000980 (PRINTS); PR00678 (PRINTS); IPR000980 (SMART); IPR032498 (PFAM); IPR036860 (G3DSA:3.30.505.GENE3D); IPR000980 (PFAM); mobidb-lite (MOBIDB_LITE); mobidb-lite (MOBIDB_LITE); PTHR10155:SF10 (PANTHER); PTHR10155 (PANTHER); IPR000980 (PROSITE_PROFILES); IPR000980 (PROSITE_PROFILES); cd12923 (CDD); IPR035022 (CDD); IPR035020 (CDD); IPR036860 (SUPERFAMILY); IPR03686…	no GO terms	no GO terms
TRUE	[INTERPRO, BLASTED, MAPPED, ANNOTATED]	AAEL013575		100000	5	8.49236e-117	97.35	4	P:GO:0006278; F:GO:0003964; C:GO:0005634; C:GO:0005737	P:RNA-dependent DNA biosynthetic process; F:RNA-directed DNA polymerase activity; C:nucleus; C:cytoplasm	EC:2.7.7.49	RNA-directed DNA polymerase	Coil (COILS); IPR005135 (PFAM); IPR000477 (PFAM); IPR036691 (G3DSA:3.60.10.GENE3D); PTHR19446:SF409 (PANTHER); PTHR19446 (PANTHER); IPR000477 (PROSITE_PROFILES); cd01650 (CDD); cd09077 (CDD); IPR043502 (SUPERFAMILY); IPR036691 (SUPERFAMILY)	no GO terms	no GO terms
TRUE	[INTERPRO, BLASTED, MAPPED, ANNOTATED]	AAEL013484		28326	1	5.43457e-134	90.42	1	C:GO:0016021	C:integral component of membrane			CYTOPLASMIC_DOMAIN (PHOBIUS); NON_CYTOPLASMIC_DOMAIN (PHOBIUS); TRANSMEMBRANE (PHOBIUS); CYTOPLASMIC_DOMAIN (PHOBIUS); TRANSMEMBRANE (PHOBIUS); TMhelix (TMHMM); TMhelix (TMHMM)	no GO terms	no GO terms
TRUE	[INTERPRO, BLASTED, MAPPED, ANNOTATED]	AAEL013278		36876	1	0	81.89	2	P:GO:0006278; F:GO:0003964	P:RNA-dependent DNA biosynthetic process; F:RNA-directed DNA polymerase activity	EC:2.7.7.49	RNA-directed DNA polymerase	IPR036691 (G3DSA:3.60.10.GENE3D); PTHR47510:SF2 (PANTHER); PTHR47510 (PANTHER); IPR036691 (SUPERFAMILY)	no GO terms	no GO terms
TRUE	[INTERPRO, BLASTED, MAPPED, ANNOTATED]	AAEL013275		32707	1	0	95.61	2	P:GO:0006606; F:GO:0008536	P:protein import into nucleus; F:Ran GTPase binding			IPR011989 (G3DSA:1.25.10.GENE3D); IPR040122 (PANTHER); PTHR10527:SF1 (PANTHER); IPR016024 (SUPERFAMILY)	P:GO:0006606	P:protein import into nucleus
TRUE	[INTERPRO, BLASTED, MAPPED, ANNOTATED]	AAEL013252		16319	1	3.12787e-61	100	10	P:GO:0006895; P:GO:0032456; P:GO:0042742; P:GO:0090382; F:GO:0003924; F:GO:0005525; C:GO:0005802; C:GO:0005829; C:GO:0045335; C:GO:0055037	P:Golgi to endosome transport; P:endocytic recycling; P:defense response to bacterium; P:phagosome maturation; F:GTPase activity; F:GTP binding; C:trans-Golgi network; C:cytosol; C:phagocytic vesicle; C:recycling endosome	EC:3.6.1.15	Nucleoside-triphosphate phosphatase	no IPS match	no IPS match	no IPS match
TRUE	[INTERPRO, BLASTED, MAPPED, ANNOTATED]	AAEL013251		45845	1	0	99.43	2	P:GO:0006278; F:GO:0003964	P:RNA-dependent DNA biosynthetic process; F:RNA-directed DNA polymerase activity	EC:2.7.7.49	RNA-directed DNA polymerase	IPR000477 (PFAM); PTHR19446 (PANTHER); PTHR19446:SF427 (PANTHER); IPR000477 (PROSITE_PROFILES); cd01650 (CDD); IPR043502 (SUPERFAMILY)	no GO terms	no GO terms
TRUE	[INTERPRO, BLASTED, MAPPED, ANNOTATED]	AAEL013249		35418	1	0	100	2	F:GO:0003723; F:GO:0005515	F:RNA binding; F:protein binding			Coil (COILS); IPR003890 (SMART); IPR016021 (G3DSA:1.25.40.GENE3D); IPR003890 (PFAM); mobidb-lite (MOBIDB_LITE); mobidb-lite (MOBIDB_LITE); mobidb-lite (MOBIDB_LITE); mobidb-lite (MOBIDB_LITE); mobidb-lite (MOBIDB_LITE); mobidb-lite (MOBIDB_LITE); mobidb-lite (MOBIDB_LITE); PTHR23253 (PANTHER); PTHR23253:SF9 (PANTHER); IPR016024 (SUPERFAMILY)	F:GO:0003723; F:GO:0005515	F:RNA binding; F:protein binding
TRUE	[INTERPRO, BLASTED, MAPPED, ANNOTATED]	AAEL012960		16923	1	0	100	5	P:GO:0006606; F:GO:0005515; F:GO:0061608; C:GO:0005737; C:GO:0042025	P:protein import into nucleus; F:protein binding; F:nuclear import signal receptor activity; C:cytoplasm; C:host cell nucleus			IPR000225 (SMART); IPR011989 (G3DSA:1.25.10.GENE3D); IPR036975 (G3DSA:1.20.5.GENE3D); IPR000225 (PFAM); IPR002652 (PFAM); IPR024931 (PIRSF); IPR032413 (PFAM); PTHR23316 (PANTHER); PTHR23316:SF11 (PANTHER); IPR002652 (PROSITE_PROFILES); IPR000225 (PROSITE_PROFILES); IPR000225 (PROSITE_PROFILES); IPR000225 (PROSITE_PROFILES); IPR016024 (SUPERFAMILY)	P:GO:0006606; F:GO:0005515; F:GO:0061608; C:GO:0005737; C:GO:0042025	P:protein import into nucleus; F:protein binding; F:nuclear import signal receptor activity; C:cytoplasm; C:host cell nucleus
TRUE	[INTERPRO, BLASTED, MAPPED, ANNOTATED]	AAEL012929		40585	1	0	79.3	2	P:GO:0006278; F:GO:0003964	P:RNA-dependent DNA biosynthetic process; F:RNA-directed DNA polymerase activity	EC:2.7.7.49	RNA-directed DNA polymerase	Coil (COILS); SIGNAL_PEPTIDE_C_REGION (PHOBIUS); CYTOPLASMIC_DOMAIN (PHOBIUS); SIGNAL_PEPTIDE_H_REGION (PHOBIUS); SIGNAL_PEPTIDE (PHOBIUS); TRANSMEMBRANE (PHOBIUS); NON_CYTOPLASMIC_DOMAIN (PHOBIUS); SIGNAL_PEPTIDE_N_REGION (PHOBIUS)	no GO terms	no GO terms
TRUE	[INTERPRO, BLASTED, MAPPED, ANNOTATED]	AAEL012827		12294	1	0	99.47	3	P:GO:0006457; F:GO:0005524; F:GO:0051082	P:protein folding; F:ATP binding; F:unfolded protein binding			IPR020575 (PRINTS); IPR003594 (SMART); IPR001404 (PIRSF); G3DSA:3.30.70.2140 (GENE3D); IPR003594 (PFAM); G3DSA:3.30.230.80 (GENE3D); IPR001404 (PFAM); IPR037196 (G3DSA:1.20.120.GENE3D); IPR036890 (G3DSA:3.30.565.GENE3D); G3DSA:3.40.50.11260 (GENE3D); mobidb-lite (MOBIDB_LITE); mobidb-lite (MOBIDB_LITE); mobidb-lite (MOBIDB_LITE); mobidb-lite (MOBIDB_LITE); PTHR11528:SF96 (PANTHER); IPR001404 (PAN…	P:GO:0006457; F:GO:0005524; F:GO:0051082	P:protein folding; F:ATP binding; F:unfolded protein binding
TRUE	[INTERPRO, BLASTED, MAPPED, ANNOTATED]	AAEL012751		100000	5	0	80.53	5	P:GO:0006869; P:GO:0042157; F:GO:0008289; F:GO:0019901; C:GO:0005576	P:lipid transport; P:lipoprotein metabolic process; F:lipid binding; F:protein kinase binding; C:extracellular region			G3DSA:1.20.120.20 (GENE3D); G3DSA:1.20.5.1230 (GENE3D); IPR000074 (PFAM); PTHR18976:SF11 (PANTHER); PTHR18976:SF11 (PANTHER); PTHR18976 (PANTHER); PTHR18976 (PANTHER); SSF58113 (SUPERFAMILY); SSF58113 (SUPERFAMILY); SSF58113 (SUPERFAMILY); SSF58113 (SUPERFAMILY); SSF58113 (SUPERFAMILY)	P:GO:0006869; P:GO:0042157; F:GO:0008289; C:GO:0005576	P:lipid transport; P:lipoprotein metabolic process; F:lipid binding; C:extracellular region
TRUE	[INTERPRO, BLASTED, MAPPED, ANNOTATED]	AAEL012580		2869	1	0	95.08	4	P:GO:0055114; F:GO:0016491; F:GO:0050661; F:GO:0051287	P:oxidation-reduction process; F:oxidoreductase activity; F:NADP binding; F:NAD binding			G3DSA:3.40.50.720 (GENE3D); IPR015815 (PIRSF); IPR013328 (G3DSA:1.10.1040.GENE3D); IPR006115 (PFAM); IPR029154 (PFAM); PTHR43580:SF2 (PANTHER); PTHR43580 (PANTHER); IPR008927 (SUPERFAMILY); IPR036291 (SUPERFAMILY)	P:GO:0055114; F:GO:0016491; F:GO:0050661; F:GO:0051287	P:oxidation-reduction process; F:oxidoreductase activity; F:NADP binding; F:NAD binding
TRUE	[INTERPRO, BLASTED, MAPPED, ANNOTATED]	AAEL012511		869	1	2.46321e-38	100	3	P:GO:0006487; C:GO:0016021; C:GO:0034998	P:protein N-linked glycosylation; C:integral component of membrane; C:oligosaccharyltransferase I complex			IPR007915 (PFAM); IPR007915 (PANTHER); PTHR13636:SF0 (PANTHER); TRANSMEMBRANE (PHOBIUS); NON_CYTOPLASMIC_DOMAIN (PHOBIUS); CYTOPLASMIC_DOMAIN (PHOBIUS); TRANSMEMBRANE (PHOBIUS); NON_CYTOPLASMIC_DOMAIN (PHOBIUS); TMhelix (TMHMM); TMhelix (TMHMM)	P:GO:0006487; C:GO:0034998	P:protein N-linked glycosylation; C:oligosaccharyltransferase I complex
TRUE	[INTERPRO, BLASTED, MAPPED, ANNOTATED]	AAEL012388		14972	1	3.18871e-69	99.55	1	F:GO:0003676	F:nucleic acid binding			Coil (COILS); IPR013087 (SMART); G3DSA:3.30.160.60 (GENE3D); PF12874 (PFAM); IPR013087 (PFAM); mobidb-lite (MOBIDB_LITE); mobidb-lite (MOBIDB_LITE); mobidb-lite (MOBIDB_LITE); mobidb-lite (MOBIDB_LITE); mobidb-lite (MOBIDB_LITE); PTHR23110 (PANTHER); PTHR23110:SF10 (PANTHER); IPR013087 (PROSITE_PATTERNS); IPR013087 (PROSITE_PATTERNS); IPR013087 (PROSITE_PROFILES); IPR013087 (PROSITE_PROFILES); IP…	no GO terms	no GO terms
TRUE	[INTERPRO, BLASTED, MAPPED, ANNOTATED]	AAEL012279		6334	1	6.71574e-53	100	5	P:GO:0001732; F:GO:0003743; C:GO:0005852; C:GO:0016282; C:GO:0033290	P:formation of cytoplasmic translation initiation complex; F:translation initiation factor activity; C:eukaryotic translation initiation factor 3 complex; C:eukaryotic 43S preinitiation complex; C:eukaryotic 48S preinitiation complex			CYTOPLASMIC_DOMAIN (PHOBIUS); SIGNAL_PEPTIDE_N_REGION (PHOBIUS); TRANSMEMBRANE (PHOBIUS); SIGNAL_PEPTIDE_H_REGION (PHOBIUS); CYTOPLASMIC_DOMAIN (PHOBIUS); NON_CYTOPLASMIC_DOMAIN (PHOBIUS); NON_CYTOPLASMIC_DOMAIN (PHOBIUS); TRANSMEMBRANE (PHOBIUS); TRANSMEMBRANE (PHOBIUS); SIGNAL_PEPTIDE_C_REGION (PHOBIUS); SIGNAL_PEPTIDE (PHOBIUS); TMhelix (TMHMM)	no GO terms	no GO terms
TRUE	[INTERPRO, BLASTED, MAPPED, ANNOTATED]	AAEL012169		5916	1	3.23219e-49	79.65	1	C:GO:0016021	C:integral component of membrane			TRANSMEMBRANE (PHOBIUS); TRANSMEMBRANE (PHOBIUS); NON_CYTOPLASMIC_DOMAIN (PHOBIUS); CYTOPLASMIC_DOMAIN (PHOBIUS); NON_CYTOPLASMIC_DOMAIN (PHOBIUS); TMhelix (TMHMM); TMhelix (TMHMM)	no GO terms	no GO terms
TRUE	[INTERPRO, BLASTED, MAPPED, ANNOTATED]	AAEL012134		65738	5	0	90.64	4	P:GO:0090502; F:GO:0000977; F:GO:0004523; F:GO:0032422	P:RNA phosphodiester bond hydrolysis, endonucleolytic; F:RNA polymerase II transcription regulatory region sequence-specific DNA binding; F:RNA-DNA hybrid ribonuclease activity; F:purine-rich negative regulatory element binding	EC:3.1.30; EC:3.1.26; EC:3.1.26.4	Acting on ester bonds; Acting on ester bonds; Ribonuclease H	IPR000477 (PFAM); PTHR47027 (PANTHER); PTHR47027:SF5 (PANTHER); IPR000477 (PROSITE_PROFILES); cd01650 (CDD); IPR043502 (SUPERFAMILY)	no GO terms	no GO terms
TRUE	[INTERPRO, BLASTED, MAPPED, ANNOTATED]	AAEL012114		59800	1	2.99484e-61	98.13	3	P:GO:0015074; F:GO:0003676; F:GO:0005509	P:DNA integration; F:nucleic acid binding; F:calcium ion binding			IPR041588 (PFAM); IPR000477 (PFAM); IPR036397 (G3DSA:3.30.420.GENE3D); IPR043128 (G3DSA:3.30.70.GENE3D); IPR041577 (PFAM); IPR001584 (PFAM); G3DSA:3.10.20.370 (GENE3D); G3DSA:1.10.340.70 (GENE3D); IPR043128 (G3DSA:3.30.70.GENE3D); PTHR24559:SF275 (PANTHER); PTHR24559 (PANTHER); IPR000477 (PROSITE_PROFILES); IPR001584 (PROSITE_PROFILES); cd09274 (CDD); cd01647 (CDD); IPR012337 (SUPERFAMILY); IPR04…	P:GO:0015074; F:GO:0003676	P:DNA integration; F:nucleic acid binding
TRUE	[INTERPRO, BLASTED, MAPPED, ANNOTATED]	AAEL011995		5406	1	0	100	2	P:GO:0045454; C:GO:0016021	P:cell redox homeostasis; C:integral component of membrane			IPR036249 (G3DSA:3.40.30.GENE3D); IPR013766 (PFAM); PTHR25462 (PANTHER); PTHR25462:SF267 (PANTHER); NON_CYTOPLASMIC_DOMAIN (PHOBIUS); NON_CYTOPLASMIC_DOMAIN (PHOBIUS); TRANSMEMBRANE (PHOBIUS); CYTOPLASMIC_DOMAIN (PHOBIUS); CYTOPLASMIC_DOMAIN (PHOBIUS); TRANSMEMBRANE (PHOBIUS); TRANSMEMBRANE (PHOBIUS); IPR013766 (PROSITE_PROFILES); IPR037463 (CDD); IPR036249 (SUPERFAMILY); TMhelix (TMHMM); TMhelix…	no GO terms	no GO terms
TRUE	[INTERPRO, BLASTED, MAPPED, ANNOTATED]	AAEL011903		12563	1	0	100	3	F:GO:0003676; F:GO:0008270; C:GO:0005634	F:nucleic acid binding; F:zinc ion binding; C:nucleus			IPR013087 (SMART); G3DSA:3.30.160.60 (GENE3D); G3DSA:3.30.160.60 (GENE3D); G3DSA:3.30.160.60 (GENE3D); IPR013087 (PFAM); mobidb-lite (MOBIDB_LITE); PTHR23226 (PANTHER); PTHR23226:SF223 (PANTHER); IPR013087 (PROSITE_PATTERNS); IPR013087 (PROSITE_PATTERNS); IPR013087 (PROSITE_PATTERNS); IPR013087 (PROSITE_PROFILES); IPR013087 (PROSITE_PROFILES); IPR013087 (PROSITE_PROFILES); IPR036236 (SUPERFAMILY)…	no GO terms	no GO terms
TRUE	[INTERPRO, BLASTED, MAPPED, ANNOTATED]	AAEL011900		100000	5	0	79.13	5	P:GO:0006278; P:GO:0090502; F:GO:0003676; F:GO:0003964; F:GO:0004523	P:RNA-dependent DNA biosynthetic process; P:RNA phosphodiester bond hydrolysis, endonucleolytic; F:nucleic acid binding; F:RNA-directed DNA polymerase activity; F:RNA-DNA hybrid ribonuclease activity	EC:3.1.30; EC:2.7.7.49; EC:3.1.26; EC:3.1.26.4	Acting on ester bonds; RNA-directed DNA polymerase; Acting on ester bonds; Ribonuclease H	IPR005135 (PFAM); IPR036691 (G3DSA:3.60.10.GENE3D); PTHR33273 (PANTHER); IPR036691 (SUPERFAMILY)	no GO terms	no GO terms
TRUE	[INTERPRO, BLASTED, MAPPED, ANNOTATED]	AAEL011644		100000	5	1.18794e-69	75.11	4	P:GO:0008152; F:GO:0003676; F:GO:0003824; F:GO:0008270	P:metabolic process; F:nucleic acid binding; F:catalytic activity; F:zinc ion binding			mobidb-lite (MOBIDB_LITE); IPR036875 (SUPERFAMILY)	F:GO:0003676; F:GO:0008270	F:nucleic acid binding; F:zinc ion binding
TRUE	[INTERPRO, BLASTED, MAPPED, ANNOTATED]	AAEL011606		16235	1	1.41273e-45	96.61	2	P:GO:0007005; C:GO:0031305	P:mitochondrion organization; C:integral component of mitochondrial inner membrane			SignalP-noTM (SIGNALP_EUK)	no GO terms	no GO terms
TRUE	[INTERPRO, BLASTED, MAPPED, ANNOTATED]	AAEL011478		91012	5	0	69.92	3	P:GO:0090502; F:GO:0003676; F:GO:0004523	P:RNA phosphodiester bond hydrolysis, endonucleolytic; F:nucleic acid binding; F:RNA-DNA hybrid ribonuclease activity	EC:3.1.30; EC:3.1.26; EC:3.1.26.4	Acting on ester bonds; Acting on ester bonds; Ribonuclease H	IPR036397 (G3DSA:3.30.420.GENE3D); IPR000477 (PFAM); PTHR19446 (PANTHER); PTHR19446:SF425 (PANTHER); IPR000477 (PROSITE_PROFILES); IPR002156 (PROSITE_PROFILES); cd09276 (CDD); cd01650 (CDD); IPR012337 (SUPERFAMILY); IPR043502 (SUPERFAMILY)	F:GO:0003676; F:GO:0004523	F:nucleic acid binding; F:RNA-DNA hybrid ribonuclease activity
TRUE	[INTERPRO, BLASTED, MAPPED, ANNOTATED]	AAEL011444		1367	1	8.44772e-36	100	1	F:GO:0042302	F:structural constituent of cuticle			IPR000618 (PRINTS); IPR000618 (PFAM); PTHR10380:SF210 (PANTHER); PTHR10380 (PANTHER); IPR031311 (PROSITE_PATTERNS); IPR000618 (PROSITE_PROFILES); TMhelix (TMHMM)	F:GO:0042302	F:structural constituent of cuticle
TRUE	[INTERPRO, BLASTED, MAPPED, ANNOTATED]	AAEL011370		11056	1	0	93.4	1	F:GO:0003676	F:nucleic acid binding			IPR013087 (SMART); G3DSA:3.30.160.60 (GENE3D); G3DSA:3.30.160.60 (GENE3D); PF12874 (PFAM); G3DSA:3.30.160.60 (GENE3D); G3DSA:3.30.160.60 (GENE3D); IPR013087 (PFAM); G3DSA:3.30.160.60 (GENE3D); mobidb-lite (MOBIDB_LITE); mobidb-lite (MOBIDB_LITE); PTHR23226:SF176 (PANTHER); PTHR23226:SF176 (PANTHER); PTHR23226 (PANTHER); PTHR23226 (PANTHER); IPR013087 (PROSITE_PATTERNS); IPR013087 (PROSITE_PATTERN…	no GO terms	no GO terms
TRUE	[INTERPRO, BLASTED, MAPPED, ANNOTATED]	AAEL011083		88156	1	0	99.4	1	F:GO:0008270	F:zinc ion binding			mobidb-lite (MOBIDB_LITE); mobidb-lite (MOBIDB_LITE); mobidb-lite (MOBIDB_LITE); mobidb-lite (MOBIDB_LITE); mobidb-lite (MOBIDB_LITE); mobidb-lite (MOBIDB_LITE); mobidb-lite (MOBIDB_LITE); mobidb-lite (MOBIDB_LITE); mobidb-lite (MOBIDB_LITE); mobidb-lite (MOBIDB_LITE); mobidb-lite (MOBIDB_LITE); mobidb-lite (MOBIDB_LITE); mobidb-lite (MOBIDB_LITE); mobidb-lite (MOBIDB_LITE); mobidb-lite (MOBIDB_L…	no GO terms	no GO terms
TRUE	[INTERPRO, BLASTED, MAPPED, ANNOTATED]	AAEL010941		41355	1	5.50846e-98	99.23	4	P:GO:1902476; F:GO:0005254; C:GO:0005886; C:GO:0034707	P:chloride transmembrane transport; F:chloride channel activity; C:plasma membrane; C:chloride channel complex			IPR005135 (PFAM); IPR036691 (G3DSA:3.60.10.GENE3D); PTHR36191:SF1 (PANTHER); PTHR36191 (PANTHER); IPR036691 (SUPERFAMILY)	no GO terms	no GO terms
TRUE	[INTERPRO, BLASTED, MAPPED, ANNOTATED]	AAEL010905		100000	5	4.46143e-163	74.91	5	P:GO:0030001; P:GO:0055085; F:GO:0005515; F:GO:0046873; C:GO:0016021	P:metal ion transport; P:transmembrane transport; F:protein binding; F:metal ion transmembrane transporter activity; C:integral component of membrane			IPR011990 (G3DSA:1.25.40.GENE3D)	F:GO:0005515	F:protein binding
TRUE	[INTERPRO, BLASTED, MAPPED, ANNOTATED]	AAEL010800		100000	5	2.24906e-96	85.98	5	P:GO:0006278; F:GO:0003677; F:GO:0003964; F:GO:0005515; F:GO:0008270	P:RNA-dependent DNA biosynthetic process; F:DNA binding; F:RNA-directed DNA polymerase activity; F:protein binding; F:zinc ion binding	EC:2.7.7.49	RNA-directed DNA polymerase	IPR002110 (PRINTS); IPR002110 (SMART); IPR036770 (G3DSA:1.25.40.GENE3D); IPR036770 (G3DSA:1.25.40.GENE3D); IPR036770 (G3DSA:1.25.40.GENE3D); IPR036770 (G3DSA:1.25.40.GENE3D); IPR002110 (PFAM); IPR020683 (PFAM); IPR036770 (G3DSA:1.25.40.GENE3D); PTHR24123 (PANTHER); PTHR24123:SF86 (PANTHER); IPR020683 (PROSITE_PROFILES); IPR002110 (PROSITE_PROFILES); IPR002110 (PROSITE_PROFILES); IPR002110 (PROSIT…	F:GO:0005515	F:protein binding
TRUE	[INTERPRO, BLASTED, MAPPED, ANNOTATED]	AAEL010681		3291	1	0	84.88	4	P:GO:0006836; P:GO:0055085; F:GO:0005328; C:GO:0016021	P:neurotransmitter transport; P:transmembrane transport; F:neurotransmitter:sodium symporter activity; C:integral component of membrane			IPR000175 (PRINTS); IPR000175 (PFAM); IPR000175 (PANTHER); PTHR11616:SF265 (PANTHER); IPR000175 (PROSITE_PATTERNS); TRANSMEMBRANE (PHOBIUS); NON_CYTOPLASMIC_DOMAIN (PHOBIUS); TRANSMEMBRANE (PHOBIUS); CYTOPLASMIC_DOMAIN (PHOBIUS); TRANSMEMBRANE (PHOBIUS); CYTOPLASMIC_DOMAIN (PHOBIUS); NON_CYTOPLASMIC_DOMAIN (PHOBIUS); TRANSMEMBRANE (PHOBIUS); NON_CYTOPLASMIC_DOMAIN (PHOBIUS); IPR000175 (PROSITE_PR…	C:GO:0016021	C:integral component of membrane
TRUE	[INTERPRO, BLASTED, MAPPED, ANNOTATED]	AAEL010679		25252	1	7.39567e-126	86.39	2	P:GO:0006278; F:GO:0003964	P:RNA-dependent DNA biosynthetic process; F:RNA-directed DNA polymerase activity	EC:2.7.7.49	RNA-directed DNA polymerase	TRANSMEMBRANE (PHOBIUS); CYTOPLASMIC_DOMAIN (PHOBIUS); TRANSMEMBRANE (PHOBIUS); CYTOPLASMIC_DOMAIN (PHOBIUS); NON_CYTOPLASMIC_DOMAIN (PHOBIUS); TMhelix (TMHMM); TMhelix (TMHMM)	no GO terms	no GO terms
TRUE	[INTERPRO, BLASTED, MAPPED, ANNOTATED]	AAEL010659		16065	1	3.96242e-85	98.56	1	F:GO:0046872	F:metal ion binding			IPR001436 (PRINTS); IPR001436 (PIRSF); IPR008978 (G3DSA:2.60.40.GENE3D); IPR002068 (PFAM); PTHR45640:SF23 (PANTHER); PTHR45640 (PANTHER); IPR002068 (PROSITE_PROFILES); cd06526 (CDD); IPR008978 (SUPERFAMILY)	no GO terms	no GO terms
TRUE	[INTERPRO, BLASTED, MAPPED, ANNOTATED]	AAEL010626		100000	5	0	98.06	7	P:GO:0006278; P:GO:0007218; F:GO:0003677; F:GO:0003964; F:GO:0004983; F:GO:0008270; C:GO:0016021	P:RNA-dependent DNA biosynthetic process; P:neuropeptide signaling pathway; F:DNA binding; F:RNA-directed DNA polymerase activity; F:neuropeptide Y receptor activity; F:zinc ion binding; C:integral component of membrane	EC:2.7.7.49	RNA-directed DNA polymerase	Coil (COILS); IPR001965 (SMART); IPR043128 (G3DSA:3.30.70.GENE3D); IPR008042 (PFAM); IPR013083 (G3DSA:3.30.40.GENE3D); IPR005312 (PFAM); IPR019787 (PFAM); G3DSA:3.10.10.10 (GENE3D); mobidb-lite (MOBIDB_LITE); mobidb-lite (MOBIDB_LITE); mobidb-lite (MOBIDB_LITE); PTHR22955 (PANTHER); PTHR22955:SF60 (PANTHER); TRANSMEMBRANE (PHOBIUS); CYTOPLASMIC_DOMAIN (PHOBIUS); NON_CYTOPLASMIC_DOMAIN (PHOBIUS); …	no GO terms	no GO terms
TRUE	[INTERPRO, BLASTED, MAPPED, ANNOTATED]	AAEL010565		41746	1	0	93.9	4	P:GO:0006355; F:GO:0003700; F:GO:0043565; C:GO:0005634	P:regulation of transcription, DNA-templated; F:DNA-binding transcription factor activity; F:sequence-specific DNA binding; C:nucleus			IPR001766 (PRINTS); IPR001766 (SMART); IPR001766 (PFAM); IPR036388 (G3DSA:1.10.10.GENE3D); mobidb-lite (MOBIDB_LITE); mobidb-lite (MOBIDB_LITE); mobidb-lite (MOBIDB_LITE); mobidb-lite (MOBIDB_LITE); mobidb-lite (MOBIDB_LITE); PTHR45881 (PANTHER); IPR030456 (PROSITE_PATTERNS); IPR001766 (PROSITE_PROFILES); IPR036390 (SUPERFAMILY)	P:GO:0006355; F:GO:0003700; F:GO:0043565	P:regulation of transcription, DNA-templated; F:DNA-binding transcription factor activity; F:sequence-specific DNA binding
TRUE	[INTERPRO, BLASTED, MAPPED, ANNOTATED]	AAEL010533		43619	1	0	100	3	P:GO:0007165; F:GO:0004114; F:GO:0046872	P:signal transduction; F:3',5'-cyclic-nucleotide phosphodiesterase activity; F:metal ion binding	EC:3.1.4.17	3',5'-cyclic-nucleotide phosphodiesterase	IPR023088 (PRINTS); IPR002073 (PFAM); IPR036971 (G3DSA:1.10.1300.GENE3D); PTHR11347 (PANTHER); PTHR11347:SF199 (PANTHER); IPR023174 (PROSITE_PATTERNS); IPR002073 (PROSITE_PROFILES); IPR003607 (CDD); SSF109604 (SUPERFAMILY)	P:GO:0007165; F:GO:0004114; F:GO:0008081	P:signal transduction; F:3',5'-cyclic-nucleotide phosphodiesterase activity; F:phosphoric diester hydrolase activity
TRUE	[INTERPRO, BLASTED, MAPPED, ANNOTATED]	AAEL010433		100000	5	0	73.47	3	P:GO:0090502; F:GO:0003676; F:GO:0004523	P:RNA phosphodiester bond hydrolysis, endonucleolytic; F:nucleic acid binding; F:RNA-DNA hybrid ribonuclease activity	EC:3.1.30; EC:3.1.26; EC:3.1.26.4	Acting on ester bonds; Acting on ester bonds; Ribonuclease H	mobidb-lite (MOBIDB_LITE); mobidb-lite (MOBIDB_LITE); mobidb-lite (MOBIDB_LITE); mobidb-lite (MOBIDB_LITE); mobidb-lite (MOBIDB_LITE); mobidb-lite (MOBIDB_LITE); mobidb-lite (MOBIDB_LITE); mobidb-lite (MOBIDB_LITE); mobidb-lite (MOBIDB_LITE); mobidb-lite (MOBIDB_LITE); mobidb-lite (MOBIDB_LITE); mobidb-lite (MOBIDB_LITE); mobidb-lite (MOBIDB_LITE); mobidb-lite (MOBIDB_LITE); mobidb-lite (MOBIDB_L…	no GO terms	no GO terms
TRUE	[INTERPRO, BLASTED, MAPPED, ANNOTATED]	AAEL010344		64853	1	0	98.74	3	P:GO:0090502; F:GO:0003676; F:GO:0004523	P:RNA phosphodiester bond hydrolysis, endonucleolytic; F:nucleic acid binding; F:RNA-DNA hybrid ribonuclease activity	EC:3.1.30; EC:3.1.26; EC:3.1.26.4	Acting on ester bonds; Acting on ester bonds; Ribonuclease H	IPR005135 (PFAM); IPR002156 (PFAM); IPR036691 (G3DSA:3.60.10.GENE3D); IPR000477 (PFAM); IPR036397 (G3DSA:3.30.420.GENE3D); PTHR33332:SF6 (PANTHER); PTHR33332 (PANTHER); IPR002156 (PROSITE_PROFILES); IPR000477 (PROSITE_PROFILES); cd01650 (CDD); cd09276 (CDD); IPR036691 (SUPERFAMILY); IPR012337 (SUPERFAMILY); IPR043502 (SUPERFAMILY)	F:GO:0003676; F:GO:0004523	F:nucleic acid binding; F:RNA-DNA hybrid ribonuclease activity
TRUE	[INTERPRO, BLASTED, MAPPED, ANNOTATED]	AAEL010340		13177	1	5.9669e-32	100	2	P:GO:0000381; F:GO:0003723	P:regulation of alternative mRNA splicing, via spliceosome; F:RNA binding			no IPS match	no IPS match	no IPS match
TRUE	[INTERPRO, BLASTED, MAPPED, ANNOTATED]	AAEL010324		2145	2	3.77282e-142	77.62	1	C:GO:0016020	C:membrane			PTHR11506:SF35 (PANTHER); IPR002000 (PANTHER)	C:GO:0016020	C:membrane
TRUE	[INTERPRO, BLASTED, MAPPED, ANNOTATED]	AAEL010037		2208	1	0	95.57	3	P:GO:0005975; F:GO:0000287; F:GO:0016868	P:carbohydrate metabolic process; F:magnesium ion binding; F:intramolecular transferase activity, phosphotransferases			IPR005841 (PRINTS); G3DSA:3.30.310.50 (GENE3D); IPR005845 (PFAM); IPR005846 (PFAM); G3DSA:3.40.120.10 (GENE3D); IPR005844 (PFAM); IPR005843 (PFAM); G3DSA:3.40.120.10 (GENE3D); G3DSA:3.40.120.10 (GENE3D); PTHR22573 (PANTHER); IPR016066 (PROSITE_PATTERNS); IPR016055 (SUPERFAMILY); IPR016055 (SUPERFAMILY); IPR016055 (SUPERFAMILY); IPR036900 (SUPERFAMILY)	P:GO:0005975; P:GO:0071704; F:GO:0000287; F:GO:0016868	P:carbohydrate metabolic process; P:organic substance metabolic process; F:magnesium ion binding; F:intramolecular transferase activity, phosphotransferases
TRUE	[INTERPRO, BLASTED, MAPPED, ANNOTATED]	AAEL010021		65997	1	1.681e-146	97.33	5	P:GO:0006468; P:GO:0006508; F:GO:0004190; F:GO:0004674; F:GO:0005524	P:protein phosphorylation; P:proteolysis; F:aspartic-type endopeptidase activity; F:protein serine/threonine kinase activity; F:ATP binding	EC:3.4.23	Acting on peptide bonds (peptidases)	IPR041577 (PFAM); IPR043128 (G3DSA:3.30.70.GENE3D); G3DSA:3.10.10.10 (GENE3D); IPR021109 (G3DSA:2.40.70.GENE3D); IPR043128 (G3DSA:3.30.70.GENE3D); G3DSA:3.10.20.370 (GENE3D); IPR018061 (PFAM); IPR000477 (PFAM); PTHR24559 (PANTHER); PTHR24559:SF269 (PANTHER); IPR001969 (PROSITE_PATTERNS); TRANSMEMBRANE (PHOBIUS); CYTOPLASMIC_DOMAIN (PHOBIUS); NON_CYTOPLASMIC_DOMAIN (PHOBIUS); IPR000477 (PROSITE_PR…	P:GO:0006508; F:GO:0004190	P:proteolysis; F:aspartic-type endopeptidase activity
TRUE	[INTERPRO, BLASTED, MAPPED, ANNOTATED]	AAEL009974		32605	1	1.90561e-55	79.37	2	F:GO:0003924; F:GO:0005525	F:GTPase activity; F:GTP binding	EC:3.6.1.15	Nucleoside-triphosphate phosphatase	NON_CYTOPLASMIC_DOMAIN (PHOBIUS); SIGNAL_PEPTIDE_H_REGION (PHOBIUS); SIGNAL_PEPTIDE (PHOBIUS); SIGNAL_PEPTIDE_C_REGION (PHOBIUS); SIGNAL_PEPTIDE_N_REGION (PHOBIUS)	no GO terms	no GO terms
TRUE	[INTERPRO, BLASTED, MAPPED, ANNOTATED]	AAEL009946		7989	1	2.75369e-176	92.7	2	P:GO:0006457; F:GO:0051082	P:protein folding; F:unfolded protein binding			IPR001623 (PRINTS); IPR002939 (PFAM); G3DSA:2.60.260.20 (GENE3D); IPR001623 (PFAM); IPR036869 (G3DSA:1.10.287.GENE3D); PTHR44298 (PANTHER); IPR018253 (PROSITE_PATTERNS); IPR001623 (PROSITE_PROFILES); IPR001623 (CDD); IPR008971 (SUPERFAMILY); IPR036869 (SUPERFAMILY)	P:GO:0006457; F:GO:0051082	P:protein folding; F:unfolded protein binding
TRUE	[INTERPRO, BLASTED, MAPPED, ANNOTATED]	AAEL009864		100000	5	2.61292e-131	89.1	1	C:GO:0016021	C:integral component of membrane			IPR005135 (PFAM); IPR000477 (PFAM); IPR036691 (G3DSA:3.60.10.GENE3D); PTHR19446:SF427 (PANTHER); PTHR19446 (PANTHER); IPR000477 (PROSITE_PROFILES); cd01650 (CDD); IPR043502 (SUPERFAMILY); IPR036691 (SUPERFAMILY)	no GO terms	no GO terms
TRUE	[INTERPRO, BLASTED, MAPPED, ANNOTATED]	AAEL009681		41906	5	7.92375e-111	77.22	7	P:GO:0006508; P:GO:0015074; F:GO:0003676; F:GO:0004190; F:GO:0004252; F:GO:0005509; C:GO:0016021	P:proteolysis; P:DNA integration; F:nucleic acid binding; F:aspartic-type endopeptidase activity; F:serine-type endopeptidase activity; F:calcium ion binding; C:integral component of membrane	EC:3.4.21; EC:3.4.23	Acting on peptide bonds (peptidases); Acting on peptide bonds (peptidases)	Coil (COILS); G3DSA:1.10.340.70 (GENE3D); IPR043128 (G3DSA:3.30.70.GENE3D); IPR041577 (PFAM); IPR041588 (PFAM); IPR000477 (PFAM); G3DSA:3.10.10.10 (GENE3D); IPR036397 (G3DSA:3.30.420.GENE3D); G3DSA:3.10.20.370 (GENE3D); IPR001584 (PFAM); IPR021109 (G3DSA:2.40.70.GENE3D); IPR043128 (G3DSA:3.30.70.GENE3D); PTHR24559:SF269 (PANTHER); PTHR24559 (PANTHER); PTHR24559 (PANTHER); IPR001969 (PROSITE_PATTE…	P:GO:0006508; P:GO:0015074; F:GO:0003676; F:GO:0004190	P:proteolysis; P:DNA integration; F:nucleic acid binding; F:aspartic-type endopeptidase activity
TRUE	[INTERPRO, BLASTED, MAPPED, ANNOTATED]	AAEL009679		82681	5	1.88455e-63	76.98	4	P:GO:0006644; P:GO:0050482; F:GO:0004623; C:GO:0005576	P:phospholipid metabolic process; P:arachidonic acid secretion; F:phospholipase A2 activity; C:extracellular region	EC:3.1.1.1; EC:3.1.1.4	Carboxylesterase; Phospholipase A(2)	IPR000477 (PFAM); PTHR47027:SF5 (PANTHER); PTHR47027 (PANTHER)	no GO terms	no GO terms
TRUE	[INTERPRO, BLASTED, MAPPED, ANNOTATED]	AAEL009678		50593	1	0	100	2	P:GO:0032012; F:GO:0005086	P:regulation of ARF protein signal transduction; F:ARF guanyl-nucleotide exchange factor activity			mobidb-lite (MOBIDB_LITE); mobidb-lite (MOBIDB_LITE); mobidb-lite (MOBIDB_LITE); PTHR10663:SF316 (PANTHER); PTHR10663 (PANTHER); NON_CYTOPLASMIC_DOMAIN (PHOBIUS); CYTOPLASMIC_DOMAIN (PHOBIUS); TRANSMEMBRANE (PHOBIUS)	no GO terms	no GO terms
TRUE	[INTERPRO, BLASTED, MAPPED, ANNOTATED]	AAEL009574		100000	5	0	89.61	2	P:GO:0006278; F:GO:0003964	P:RNA-dependent DNA biosynthetic process; F:RNA-directed DNA polymerase activity	EC:2.7.7.49	RNA-directed DNA polymerase	Coil (COILS); IPR000477 (PFAM); IPR005135 (PFAM); IPR036691 (G3DSA:3.60.10.GENE3D); PTHR19446 (PANTHER); PTHR19446:SF409 (PANTHER); IPR000477 (PROSITE_PROFILES); cd09077 (CDD); cd01650 (CDD); IPR043502 (SUPERFAMILY); IPR036691 (SUPERFAMILY)	no GO terms	no GO terms
TRUE	[INTERPRO, BLASTED, MAPPED, ANNOTATED]	AAEL009423		22718	1	3.91071e-180	93.69	1	C:GO:0016021	C:integral component of membrane			IPR002159 (PRINTS); IPR002159 (PFAM); IPR002159 (PANTHER); PTHR11923:SF95 (PANTHER)	C:GO:0016020	C:membrane
TRUE	[INTERPRO, BLASTED, MAPPED, ANNOTATED]	AAEL009407		24477	5	0	93.05	3	P:GO:0006278; F:GO:0003964; F:GO:0005515	P:RNA-dependent DNA biosynthetic process; F:RNA-directed DNA polymerase activity; F:protein binding	EC:2.7.7.49	RNA-directed DNA polymerase	Coil (COILS); IPR006594 (SMART); IPR013144 (SMART); IPR006595 (SMART); IPR024964 (PFAM); PTHR12170:SF5 (PANTHER); PTHR12170 (PANTHER); IPR006594 (PROSITE_PROFILES); IPR006595 (PROSITE_PROFILES)	F:GO:0005515	F:protein binding
TRUE	[INTERPRO, BLASTED, MAPPED, ANNOTATED]	AAEL009171		72521	5	0	98.12	7	P:GO:0006278; P:GO:0006355; P:GO:0006986; F:GO:0003677; F:GO:0003700; F:GO:0003964; F:GO:0008270	P:RNA-dependent DNA biosynthetic process; P:regulation of transcription, DNA-templated; P:response to unfolded protein; F:DNA binding; F:DNA-binding transcription factor activity; F:RNA-directed DNA polymerase activity; F:zinc ion binding	EC:2.7.7.49	RNA-directed DNA polymerase	IPR005135 (PFAM); IPR036691 (G3DSA:3.60.10.GENE3D); IPR000477 (PFAM); PTHR19446 (PANTHER); PTHR19446:SF427 (PANTHER); IPR000477 (PROSITE_PROFILES); cd01650 (CDD); IPR036691 (SUPERFAMILY); IPR043502 (SUPERFAMILY)	no GO terms	no GO terms
TRUE	[INTERPRO, BLASTED, MAPPED, ANNOTATED]	AAEL008938		12189	1	2.77966e-136	90.22	1	F:GO:0003723	F:RNA binding			mobidb-lite (MOBIDB_LITE); mobidb-lite (MOBIDB_LITE); mobidb-lite (MOBIDB_LITE); mobidb-lite (MOBIDB_LITE)	no GO terms	no GO terms
TRUE	[INTERPRO, BLASTED, MAPPED, ANNOTATED]	AAEL008827		100000	5	0	93.64	4	P:GO:0015074; P:GO:0090502; F:GO:0003676; F:GO:0004523	P:DNA integration; P:RNA phosphodiester bond hydrolysis, endonucleolytic; F:nucleic acid binding; F:RNA-DNA hybrid ribonuclease activity	EC:3.1.30; EC:3.1.26; EC:3.1.26.4	Acting on ester bonds; Acting on ester bonds; Ribonuclease H	Coil (COILS); G3DSA:3.10.10.10 (GENE3D); IPR005312 (PFAM); IPR008042 (PFAM); IPR040676 (PFAM); IPR041588 (PFAM); IPR036397 (G3DSA:3.30.420.GENE3D); IPR043128 (G3DSA:3.30.70.GENE3D); mobidb-lite (MOBIDB_LITE); mobidb-lite (MOBIDB_LITE); mobidb-lite (MOBIDB_LITE); mobidb-lite (MOBIDB_LITE); PTHR22955 (PANTHER); PTHR22955:SF60 (PANTHER); IPR001584 (PROSITE_PROFILES); cd01644 (CDD); IPR043502 (SUPERF…	P:GO:0015074; F:GO:0003676	P:DNA integration; F:nucleic acid binding
TRUE	[INTERPRO, BLASTED, MAPPED, ANNOTATED]	AAEL008647		49183	1	0	98.91	3	P:GO:0090502; F:GO:0003676; F:GO:0004523	P:RNA phosphodiester bond hydrolysis, endonucleolytic; F:nucleic acid binding; F:RNA-DNA hybrid ribonuclease activity	EC:3.1.30; EC:3.1.26; EC:3.1.26.4	Acting on ester bonds; Acting on ester bonds; Ribonuclease H	IPR000477 (PFAM); IPR002156 (PFAM); IPR036397 (G3DSA:3.30.420.GENE3D); IPR036691 (G3DSA:3.60.10.GENE3D); IPR005135 (PFAM); PTHR33332 (PANTHER); PTHR33332:SF6 (PANTHER); IPR002156 (PROSITE_PROFILES); IPR000477 (PROSITE_PROFILES); cd01650 (CDD); cd09276 (CDD); IPR012337 (SUPERFAMILY); IPR036691 (SUPERFAMILY)	F:GO:0003676; F:GO:0004523	F:nucleic acid binding; F:RNA-DNA hybrid ribonuclease activity
TRUE	[INTERPRO, BLASTED, MAPPED, ANNOTATED]	AAEL008510		64532	1	0	98.68	3	P:GO:0090502; F:GO:0003676; F:GO:0004523	P:RNA phosphodiester bond hydrolysis, endonucleolytic; F:nucleic acid binding; F:RNA-DNA hybrid ribonuclease activity	EC:3.1.30; EC:3.1.26; EC:3.1.26.4	Acting on ester bonds; Acting on ester bonds; Ribonuclease H	IPR036397 (G3DSA:3.30.420.GENE3D); IPR036691 (G3DSA:3.60.10.GENE3D); IPR000477 (PFAM); IPR002156 (PFAM); IPR005135 (PFAM); PTHR33332 (PANTHER); PTHR33332:SF6 (PANTHER); IPR000477 (PROSITE_PROFILES); IPR002156 (PROSITE_PROFILES); cd09276 (CDD); cd01650 (CDD); IPR036691 (SUPERFAMILY); IPR043502 (SUPERFAMILY); IPR012337 (SUPERFAMILY)	F:GO:0003676; F:GO:0004523	F:nucleic acid binding; F:RNA-DNA hybrid ribonuclease activity
TRUE	[INTERPRO, BLASTED, MAPPED, ANNOTATED]	AAEL008466		100000	5	4.88033e-175	70.09	2	P:GO:0006278; F:GO:0003964	P:RNA-dependent DNA biosynthetic process; F:RNA-directed DNA polymerase activity	EC:2.7.7.49	RNA-directed DNA polymerase	IPR000477 (PFAM); PTHR19446 (PANTHER); PTHR19446:SF425 (PANTHER); IPR000477 (PROSITE_PROFILES); cd01650 (CDD); IPR043502 (SUPERFAMILY)	no GO terms	no GO terms
TRUE	[INTERPRO, BLASTED, MAPPED, ANNOTATED]	AAEL008431		41314	1	0	99.71	5	P:GO:0010738; P:GO:0015074; F:GO:0003723; F:GO:0034237; C:GO:0005739	P:regulation of protein kinase A signaling; P:DNA integration; F:RNA binding; F:protein kinase A regulatory subunit binding; C:mitochondrion			IPR036397 (G3DSA:3.30.420.GENE3D); G3DSA:3.10.20.370 (GENE3D); G3DSA:1.10.10.2300 (GENE3D); IPR001584 (PFAM); G3DSA:3.10.10.10 (GENE3D); IPR043128 (G3DSA:3.30.70.GENE3D); IPR000477 (PFAM); IPR041577 (PFAM); G3DSA:1.10.340.70 (GENE3D); IPR043128 (G3DSA:3.30.70.GENE3D); G3DSA:2.30.30.140 (GENE3D); IPR041588 (PFAM); PTHR24559 (PANTHER); PTHR24559:SF306 (PANTHER); IPR000477 (PROSITE_PROFILES); IPR001…	P:GO:0015074; F:GO:0003676	P:DNA integration; F:nucleic acid binding
TRUE	[INTERPRO, BLASTED, MAPPED, ANNOTATED]	AAEL008379		44349	5	3.31032e-71	76.16	3	P:GO:0000165; F:GO:0004707; F:GO:0005524	P:MAPK cascade; F:MAP kinase activity; F:ATP binding	EC:2.7.11.24	Mitogen-activated protein kinase	IPR000477 (PFAM); mobidb-lite (MOBIDB_LITE); PTHR47027 (PANTHER); PTHR47027:SF5 (PANTHER); IPR000477 (PROSITE_PROFILES); cd01650 (CDD); IPR043502 (SUPERFAMILY)	no GO terms	no GO terms
TRUE	[INTERPRO, BLASTED, MAPPED, ANNOTATED]	AAEL008365		1934	1	0	99.7	2	F:GO:0005515; C:GO:0016021	F:protein binding; C:integral component of membrane			IPR003591 (SMART); IPR032675 (G3DSA:3.80.10.GENE3D); IPR001611 (PFAM); PTHR24373 (PANTHER); TRANSMEMBRANE (PHOBIUS); CYTOPLASMIC_DOMAIN (PHOBIUS); TRANSMEMBRANE (PHOBIUS); CYTOPLASMIC_DOMAIN (PHOBIUS); NON_CYTOPLASMIC_DOMAIN (PHOBIUS); SignalP-noTM (SIGNALP_EUK); SSF52058 (SUPERFAMILY); TMhelix (TMHMM)	F:GO:0005515	F:protein binding
TRUE	[INTERPRO, BLASTED, MAPPED, ANNOTATED]	AAEL008164		9173	1	0	100	2	F:GO:0003723; C:GO:1990904	F:RNA binding; C:ribonucleoprotein complex			IPR002343 (PRINTS); IPR000504 (SMART); IPR012677 (G3DSA:3.30.70.GENE3D); IPR006548 (TIGRFAM); IPR012677 (G3DSA:3.30.70.GENE3D); IPR000504 (PFAM); IPR012677 (G3DSA:3.30.70.GENE3D); PTHR10352 (PANTHER); PTHR10352:SF27 (PANTHER); IPR000504 (PROSITE_PROFILES); IPR000504 (PROSITE_PROFILES); IPR000504 (PROSITE_PROFILES); cd12377 (CDD); IPR034775 (CDD); IPR035979 (SUPERFAMILY); IPR035979 (SUPERFAMILY)	F:GO:0003676; F:GO:0003723; C:GO:1990904	F:nucleic acid binding; F:RNA binding; C:ribonucleoprotein complex
TRUE	[INTERPRO, BLASTED, MAPPED, ANNOTATED]	AAEL007736		3227	1	0	100	4	P:GO:0006355; F:GO:0003700; F:GO:0043565; C:GO:0005634	P:regulation of transcription, DNA-templated; F:DNA-binding transcription factor activity; F:sequence-specific DNA binding; C:nucleus			IPR001766 (PRINTS); IPR001766 (SMART); IPR036388 (G3DSA:1.10.10.GENE3D); IPR001766 (PFAM); mobidb-lite (MOBIDB_LITE); mobidb-lite (MOBIDB_LITE); mobidb-lite (MOBIDB_LITE); PTHR11829:SF360 (PANTHER); PTHR11829 (PANTHER); PTHR11829:SF360 (PANTHER); IPR018122 (PROSITE_PATTERNS); IPR030456 (PROSITE_PATTERNS); IPR001766 (PROSITE_PROFILES); IPR001766 (CDD); IPR036390 (SUPERFAMILY)	P:GO:0006355; F:GO:0003700; F:GO:0043565	P:regulation of transcription, DNA-templated; F:DNA-binding transcription factor activity; F:sequence-specific DNA binding
TRUE	[INTERPRO, BLASTED, MAPPED, ANNOTATED]	AAEL007685		3367	1	6.41312e-73	100	1	F:GO:0046872	F:metal ion binding			G3DSA:4.10.1000.10 (GENE3D); IPR041686 (PFAM); PTHR15725:SF0 (PANTHER); PTHR15725 (PANTHER); IPR000571 (PROSITE_PROFILES); IPR000571 (PROSITE_PROFILES); IPR000571 (PROSITE_PROFILES)	F:GO:0046872	F:metal ion binding
TRUE	[INTERPRO, BLASTED, MAPPED, ANNOTATED]	AAEL007633		76854	5	0	84.7	2	F:GO:0016810; C:GO:0005737	F:hydrolase activity, acting on carbon-nitrogen (but not peptide) bonds; C:cytoplasm			IPR006680 (PFAM); G3DSA:3.20.20.140 (GENE3D); mobidb-lite (MOBIDB_LITE); PTHR11647 (PANTHER); PTHR11647:SF1 (PANTHER); IPR011059 (SUPERFAMILY)	F:GO:0016787; F:GO:0016810	F:hydrolase activity; F:hydrolase activity, acting on carbon-nitrogen (but not peptide) bonds
TRUE	[INTERPRO, BLASTED, MAPPED, ANNOTATED]	AAEL007518		100000	5	0	86.15	3	F:GO:0005488; F:GO:0016747; C:GO:0016021	F:binding; F:transferase activity, transferring acyl groups other than amino-acyl groups; C:integral component of membrane			IPR036691 (G3DSA:3.60.10.GENE3D); IPR005135 (PFAM); IPR000477 (PFAM); PTHR19446:SF427 (PANTHER); PTHR19446 (PANTHER); IPR000477 (PROSITE_PROFILES); cd01650 (CDD); IPR043502 (SUPERFAMILY); IPR036691 (SUPERFAMILY)	no GO terms	no GO terms
TRUE	[INTERPRO, BLASTED, MAPPED, ANNOTATED]	AAEL007392		10567	5	0	94.16	7	P:GO:0006278; P:GO:0006605; F:GO:0003677; F:GO:0003964; F:GO:0008270; C:GO:0005742; C:GO:0016021	P:RNA-dependent DNA biosynthetic process; P:protein targeting; F:DNA binding; F:RNA-directed DNA polymerase activity; F:zinc ion binding; C:mitochondrial outer membrane translocase complex; C:integral component of membrane	EC:2.7.7.49	RNA-directed DNA polymerase	IPR000477 (PFAM); PTHR33332 (PANTHER); IPR000477 (PROSITE_PROFILES)	no GO terms	no GO terms
TRUE	[INTERPRO, BLASTED, MAPPED, ANNOTATED]	AAEL007385		8427	1	2.67755e-83	83.13	6	P:GO:0006826; P:GO:0006879; P:GO:0055114; F:GO:0004322; F:GO:0008199; C:GO:0005576	P:iron ion transport; P:cellular iron ion homeostasis; P:oxidation-reduction process; F:ferroxidase activity; F:ferric iron binding; C:extracellular region	EC:1.16.3.1; EC:1.16.3	Ferroxidase; Oxidizing metal ions	IPR008331 (PFAM); IPR012347 (G3DSA:1.20.1260.GENE3D); PTHR11431:SF43 (PANTHER); IPR001519 (PANTHER); IPR009040 (PROSITE_PROFILES); IPR009078 (SUPERFAMILY)	P:GO:0006826; P:GO:0006879; F:GO:0008199	P:iron ion transport; P:cellular iron ion homeostasis; F:ferric iron binding
TRUE	[INTERPRO, BLASTED, MAPPED, ANNOTATED]	AAEL007322		63691	1	0	99.4	2	P:GO:0006278; F:GO:0003964	P:RNA-dependent DNA biosynthetic process; F:RNA-directed DNA polymerase activity	EC:2.7.7.49	RNA-directed DNA polymerase	IPR000477 (PFAM); IPR036691 (G3DSA:3.60.10.GENE3D); IPR005135 (PFAM); PTHR19446 (PANTHER); PTHR19446:SF427 (PANTHER); IPR000477 (PROSITE_PROFILES); cd01650 (CDD); IPR043502 (SUPERFAMILY); IPR036691 (SUPERFAMILY)	no GO terms	no GO terms
TRUE	[INTERPRO, BLASTED, MAPPED, ANNOTATED]	AAEL007143		100000	5	0	88.74	5	P:GO:0006278; P:GO:0015074; F:GO:0003677; F:GO:0003964; F:GO:0008270	P:RNA-dependent DNA biosynthetic process; P:DNA integration; F:DNA binding; F:RNA-directed DNA polymerase activity; F:zinc ion binding	EC:2.7.7.49	RNA-directed DNA polymerase	Coil (COILS); Coil (COILS); Coil (COILS); IPR001965 (SMART); IPR043128 (G3DSA:3.30.70.GENE3D); IPR008042 (PFAM); IPR040676 (PFAM); IPR001584 (PFAM); IPR036397 (G3DSA:3.30.420.GENE3D); IPR013083 (G3DSA:3.30.40.GENE3D); G3DSA:3.10.10.10 (GENE3D); IPR005312 (PFAM); IPR019787 (PFAM); IPR041588 (PFAM); mobidb-lite (MOBIDB_LITE); mobidb-lite (MOBIDB_LITE); mobidb-lite (MOBIDB_LITE); mobidb-lite (MOBIDB…	P:GO:0015074; F:GO:0003676; F:GO:0008270	P:DNA integration; F:nucleic acid binding; F:zinc ion binding
TRUE	[INTERPRO, BLASTED, MAPPED, ANNOTATED]	AAEL006990		38667	1	7.50609e-174	96.14	2	P:GO:0006278; F:GO:0003964	P:RNA-dependent DNA biosynthetic process; F:RNA-directed DNA polymerase activity	EC:2.7.7.49	RNA-directed DNA polymerase	IPR000477 (PFAM); PTHR19446 (PANTHER); PTHR19446:SF427 (PANTHER); IPR000477 (PROSITE_PROFILES); cd01650 (CDD); IPR043502 (SUPERFAMILY); TMhelix (TMHMM)	no GO terms	no GO terms
TRUE	[INTERPRO, BLASTED, MAPPED, ANNOTATED]	AAEL006636		100000	5	0	94.36	7	P:GO:0006278; P:GO:0007218; F:GO:0003677; F:GO:0003964; F:GO:0004983; F:GO:0008270; C:GO:0016021	P:RNA-dependent DNA biosynthetic process; P:neuropeptide signaling pathway; F:DNA binding; F:RNA-directed DNA polymerase activity; F:neuropeptide Y receptor activity; F:zinc ion binding; C:integral component of membrane	EC:2.7.7.49	RNA-directed DNA polymerase	IPR000477 (PFAM); PTHR33332:SF6 (PANTHER); PTHR33332 (PANTHER); IPR000477 (PROSITE_PROFILES); cd01650 (CDD); IPR043502 (SUPERFAMILY)	no GO terms	no GO terms
TRUE	[INTERPRO, BLASTED, MAPPED, ANNOTATED]	AAEL006575		51694	1	0	98.81	2	P:GO:0006278; F:GO:0003964	P:RNA-dependent DNA biosynthetic process; F:RNA-directed DNA polymerase activity	EC:2.7.7.49	RNA-directed DNA polymerase	IPR000477 (PFAM); PTHR19446 (PANTHER); PTHR19446:SF427 (PANTHER); IPR000477 (PROSITE_PROFILES); cd01650 (CDD); IPR043502 (SUPERFAMILY)	no GO terms	no GO terms
TRUE	[INTERPRO, BLASTED, MAPPED, ANNOTATED]	AAEL006420		10148	1	0	86.89	4	P:GO:0006278; F:GO:0003677; F:GO:0003964; F:GO:0008270	P:RNA-dependent DNA biosynthetic process; F:DNA binding; F:RNA-directed DNA polymerase activity; F:zinc ion binding	EC:2.7.7.49	RNA-directed DNA polymerase	G3DSA:4.10.60.10 (GENE3D); IPR036875 (SUPERFAMILY)	F:GO:0003676; F:GO:0008270	F:nucleic acid binding; F:zinc ion binding
TRUE	[INTERPRO, BLASTED, MAPPED, ANNOTATED]	AAEL006320		51088	1	0	99.68	6	P:GO:0015074; P:GO:0035335; F:GO:0003676; F:GO:0004725; F:GO:0008270; C:GO:0016021	P:DNA integration; P:peptidyl-tyrosine dephosphorylation; F:nucleic acid binding; F:protein tyrosine phosphatase activity; F:zinc ion binding; C:integral component of membrane	EC:3.1.3.16; EC:3.1.3.48	Protein-serine/threonine phosphatase; Protein-tyrosine-phosphatase	Coil (COILS); IPR001878 (SMART); IPR021109 (G3DSA:2.40.70.GENE3D); G3DSA:3.10.10.10 (GENE3D); IPR043128 (G3DSA:3.30.70.GENE3D); IPR000477 (PFAM); G3DSA:4.10.60.10 (GENE3D); IPR041588 (PFAM); IPR043128 (G3DSA:3.30.70.GENE3D); IPR041577 (PFAM); IPR001584 (PFAM); G3DSA:3.10.20.370 (GENE3D); G3DSA:1.10.340.70 (GENE3D); IPR036397 (G3DSA:3.30.420.GENE3D); mobidb-lite (MOBIDB_LITE); mobidb-lite (MOBIDB_…	P:GO:0015074; F:GO:0003676; F:GO:0008270	P:DNA integration; F:nucleic acid binding; F:zinc ion binding
TRUE	[INTERPRO, BLASTED, MAPPED, ANNOTATED]	AAEL006091		92305	5	0	70.35	2	P:GO:0006278; F:GO:0003964	P:RNA-dependent DNA biosynthetic process; F:RNA-directed DNA polymerase activity	EC:2.7.7.49	RNA-directed DNA polymerase	IPR000477 (PFAM); PTHR21301:SF7 (PANTHER); PTHR21301 (PANTHER); IPR000477 (PROSITE_PROFILES); cd00304 (CDD)	no GO terms	no GO terms
TRUE	[INTERPRO, BLASTED, MAPPED, ANNOTATED]	AAEL006032		96491	5	0	99.6	2	F:GO:0003677; F:GO:0008270	F:DNA binding; F:zinc ion binding			Coil (COILS); IPR002653 (SMART); IPR003323 (PFAM); IPR002653 (PFAM); mobidb-lite (MOBIDB_LITE); mobidb-lite (MOBIDB_LITE); mobidb-lite (MOBIDB_LITE); mobidb-lite (MOBIDB_LITE); mobidb-lite (MOBIDB_LITE); mobidb-lite (MOBIDB_LITE); mobidb-lite (MOBIDB_LITE); PTHR13367 (PANTHER); PTHR13367:SF27 (PANTHER); IPR002653 (PROSITE_PROFILES); IPR002653 (PROSITE_PROFILES); IPR003323 (PROSITE_PROFILES)	F:GO:0003677; F:GO:0008270	F:DNA binding; F:zinc ion binding
TRUE	[INTERPRO, BLASTED, MAPPED, ANNOTATED]	AAEL005961		2858	5	0	92.95	3	F:GO:0005524; C:GO:0005737; C:GO:0005856	F:ATP binding; C:cytoplasm; C:cytoskeleton			IPR004000 (PRINTS); IPR004000 (SMART); G3DSA:3.30.420.40 (GENE3D); G3DSA:3.30.420.40 (GENE3D); G3DSA:3.90.640.10 (GENE3D); IPR004000 (PFAM); PTHR11937:SF397 (PANTHER); IPR004000 (PANTHER); IPR004001 (PROSITE_PATTERNS); IPR020902 (PROSITE_PATTERNS); cd00012 (CDD); IPR043129 (SUPERFAMILY); IPR043129 (SUPERFAMILY)	no GO terms	no GO terms
TRUE	[INTERPRO, BLASTED, MAPPED, ANNOTATED]	AAEL005879		65659	1	0	99.72	4	P:GO:0007155; F:GO:0005198; F:GO:0051015; C:GO:0015629	P:cell adhesion; F:structural molecule activity; F:actin filament binding; C:actin cytoskeleton			Coil (COILS); Coil (COILS); G3DSA:1.20.120.230 (GENE3D); G3DSA:1.20.120.230 (GENE3D); IPR006077 (PFAM); G3DSA:1.20.120.230 (GENE3D); G3DSA:1.20.120.230 (GENE3D); G3DSA:1.20.120.810 (GENE3D); IPR017997 (PANTHER); PTHR46180:SF1 (PANTHER); IPR000633 (PROSITE_PATTERNS); IPR000633 (PROSITE_PATTERNS); IPR036723 (SUPERFAMILY); IPR036723 (SUPERFAMILY); IPR036723 (SUPERFAMILY); IPR036723 (SUPERFAMILY); IP…	P:GO:0007155; F:GO:0003779; F:GO:0005198; F:GO:0051015; C:GO:0015629	P:cell adhesion; F:actin binding; F:structural molecule activity; F:actin filament binding; C:actin cytoskeleton
TRUE	[INTERPRO, BLASTED, MAPPED, ANNOTATED]	AAEL005762		87809	1	0	100	2	F:GO:0005515; C:GO:0016021	F:protein binding; C:integral component of membrane			IPR003591 (SMART); IPR032675 (G3DSA:3.80.10.GENE3D); IPR001611 (PFAM); IPR001611 (PFAM); PTHR24373 (PANTHER); SIGNAL_PEPTIDE (PHOBIUS); SIGNAL_PEPTIDE_H_REGION (PHOBIUS); SIGNAL_PEPTIDE_N_REGION (PHOBIUS); SIGNAL_PEPTIDE_C_REGION (PHOBIUS); NON_CYTOPLASMIC_DOMAIN (PHOBIUS); IPR001611 (PROSITE_PROFILES); IPR001611 (PROSITE_PROFILES); IPR001611 (PROSITE_PROFILES); IPR001611 (PROSITE_PROFILES); IPR0…	F:GO:0005515	F:protein binding
TRUE	[INTERPRO, BLASTED, MAPPED, ANNOTATED]	AAEL005726		100000	5	0	99.14	8	P:GO:0006278; P:GO:0006397; P:GO:0035556; P:GO:0043547; F:GO:0003964; F:GO:0005085; F:GO:0005096; C:GO:0005634	P:RNA-dependent DNA biosynthetic process; P:mRNA processing; P:intracellular signal transduction; P:positive regulation of GTPase activity; F:RNA-directed DNA polymerase activity; F:guanyl-nucleotide exchange factor activity; F:GTPase activator activity; C:nucleus	EC:2.7.7.49	RNA-directed DNA polymerase	Coil (COILS); IPR003107 (SMART); G3DSA:1.25.40.1040 (GENE3D); IPR008847 (PFAM); mobidb-lite (MOBIDB_LITE); PTHR19980 (PANTHER); IPR011990 (SUPERFAMILY)	P:GO:0006396; P:GO:0006397; F:GO:0005515; C:GO:0005634	P:RNA processing; P:mRNA processing; F:protein binding; C:nucleus
TRUE	[INTERPRO, BLASTED, MAPPED, ANNOTATED]	AAEL005677		9876	1	0	99.12	1	F:GO:0003676	F:nucleic acid binding			Coil (COILS); IPR013087 (SMART); G3DSA:3.30.160.60 (GENE3D); mobidb-lite (MOBIDB_LITE); mobidb-lite (MOBIDB_LITE); mobidb-lite (MOBIDB_LITE); IPR013087 (PROSITE_PATTERNS); IPR013087 (PROSITE_PATTERNS)	no GO terms	no GO terms
TRUE	[INTERPRO, BLASTED, MAPPED, ANNOTATED]	AAEL005646		12616	1	8.18241e-92	79.31	1	F:GO:0008270	F:zinc ion binding			no IPS match	no IPS match	no IPS match
TRUE	[INTERPRO, BLASTED, MAPPED, ANNOTATED]	AAEL005612		100000	5	1.14041e-144	74.71	4	P:GO:0006278; F:GO:0003676; F:GO:0003964; F:GO:0008270	P:RNA-dependent DNA biosynthetic process; F:nucleic acid binding; F:RNA-directed DNA polymerase activity; F:zinc ion binding	EC:2.7.7.49	RNA-directed DNA polymerase	IPR001878 (SMART); IPR021109 (G3DSA:2.40.70.GENE3D); IPR005312 (PFAM); mobidb-lite (MOBIDB_LITE); mobidb-lite (MOBIDB_LITE); PTHR22955 (PANTHER); PTHR22955:SF60 (PANTHER); IPR001878 (PROSITE_PROFILES)	F:GO:0003676; F:GO:0008270	F:nucleic acid binding; F:zinc ion binding
TRUE	[INTERPRO, BLASTED, MAPPED, ANNOTATED]	AAEL005510		76730	1	0	98.2	3	P:GO:0090502; F:GO:0003676; F:GO:0004523	P:RNA phosphodiester bond hydrolysis, endonucleolytic; F:nucleic acid binding; F:RNA-DNA hybrid ribonuclease activity	EC:3.1.30; EC:3.1.26; EC:3.1.26.4	Acting on ester bonds; Acting on ester bonds; Ribonuclease H	IPR036691 (G3DSA:3.60.10.GENE3D); IPR005135 (PFAM); IPR000477 (PFAM); mobidb-lite (MOBIDB_LITE); mobidb-lite (MOBIDB_LITE); mobidb-lite (MOBIDB_LITE); mobidb-lite (MOBIDB_LITE); PTHR19446:SF425 (PANTHER); PTHR19446 (PANTHER); TRANSMEMBRANE (PHOBIUS); NON_CYTOPLASMIC_DOMAIN (PHOBIUS); CYTOPLASMIC_DOMAIN (PHOBIUS); IPR000477 (PROSITE_PROFILES); cd01650 (CDD); cd09077 (CDD); IPR043502 (SUPERFAMILY);…	no GO terms	no GO terms
TRUE	[INTERPRO, BLASTED, MAPPED, ANNOTATED]	AAEL005471		1916	1	1.80883e-28	100	4	P:GO:0006605; P:GO:0071806; F:GO:0015450; C:GO:0016021	P:protein targeting; P:protein transmembrane transport; F:P-P-bond-hydrolysis-driven protein transmembrane transporter activity; C:integral component of membrane	EC:7.4.2.3; EC:7.4.2.4	Mitochondrial protein-transporting ATPase; Chloroplast protein-transporting ATPase	IPR023391 (G3DSA:1.20.5.GENE3D); IPR001901 (PFAM); IPR008158 (TIGRFAM); PTHR12309 (PANTHER); IPR001901 (PROSITE_PATTERNS); TRANSMEMBRANE (PHOBIUS); NON_CYTOPLASMIC_DOMAIN (PHOBIUS); CYTOPLASMIC_DOMAIN (PHOBIUS); IPR001901 (HAMAP); IPR023391 (SUPERFAMILY); TMhelix (TMHMM)	P:GO:0006605; P:GO:0006886; P:GO:0015031; F:GO:0015450; C:GO:0016020	P:protein targeting; P:intracellular protein transport; P:protein transport; F:P-P-bond-hydrolysis-driven protein transmembrane transporter activity; C:membrane
TRUE	[INTERPRO, BLASTED, MAPPED, ANNOTATED]	AAEL005460		100000	5	9.95801e-131	60.12	5	P:GO:0006508; P:GO:0015074; F:GO:0003676; F:GO:0004190; F:GO:0016798	P:proteolysis; P:DNA integration; F:nucleic acid binding; F:aspartic-type endopeptidase activity; F:hydrolase activity, acting on glycosyl bonds	EC:3.4.23	Acting on peptide bonds (peptidases)	Coil (COILS); IPR036397 (G3DSA:3.30.420.GENE3D); IPR021109 (G3DSA:2.40.70.GENE3D); G3DSA:3.10.20.370 (GENE3D); IPR043128 (G3DSA:3.30.70.GENE3D); IPR000477 (PFAM); G3DSA:3.10.10.10 (GENE3D); IPR041588 (PFAM); IPR043128 (G3DSA:3.30.70.GENE3D); IPR001584 (PFAM); G3DSA:1.10.340.70 (GENE3D); IPR041577 (PFAM); PTHR24559:SF269 (PANTHER); PTHR24559 (PANTHER); PTHR24559:SF269 (PANTHER); IPR001969 (PROSITE…	P:GO:0006508; P:GO:0015074; F:GO:0003676; F:GO:0004190	P:proteolysis; P:DNA integration; F:nucleic acid binding; F:aspartic-type endopeptidase activity
TRUE	[INTERPRO, BLASTED, MAPPED, ANNOTATED]	AAEL005432		15627	1	0	85.62	1	P:GO:0007160	P:cell-matrix adhesion			IPR005533 (SMART); IPR005533 (PFAM); IPR001846 (PFAM); PTHR13802:SF55 (PANTHER); PTHR13802 (PANTHER); IPR005533 (PROSITE_PROFILES); IPR001846 (PROSITE_PROFILES); SignalP-noTM (SIGNALP_EUK)	no GO terms	no GO terms
TRUE	[INTERPRO, BLASTED, MAPPED, ANNOTATED]	AAEL005315		59751	1	2.40896e-70	98.94	1	C:GO:0016021	C:integral component of membrane			TRANSMEMBRANE (PHOBIUS); SIGNAL_PEPTIDE (PHOBIUS); SIGNAL_PEPTIDE_H_REGION (PHOBIUS); NON_CYTOPLASMIC_DOMAIN (PHOBIUS); SIGNAL_PEPTIDE_N_REGION (PHOBIUS); SIGNAL_PEPTIDE_C_REGION (PHOBIUS); CYTOPLASMIC_DOMAIN (PHOBIUS)	no GO terms	no GO terms
TRUE	[INTERPRO, BLASTED, MAPPED, ANNOTATED]	AAEL005271		83028	1	0	95.56	2	P:GO:0006278; F:GO:0003964	P:RNA-dependent DNA biosynthetic process; F:RNA-directed DNA polymerase activity	EC:2.7.7.49	RNA-directed DNA polymerase	Coil (COILS); IPR000477 (PFAM); IPR036691 (G3DSA:3.60.10.GENE3D); PTHR47027 (PANTHER); PTHR47027:SF5 (PANTHER); IPR000477 (PROSITE_PROFILES); cd01650 (CDD); cd09076 (CDD); IPR043502 (SUPERFAMILY); IPR036691 (SUPERFAMILY)	no GO terms	no GO terms
TRUE	[INTERPRO, BLASTED, MAPPED, ANNOTATED]	AAEL005252		850	1	1.20814e-70	98.72	5	P:GO:0007218; P:GO:0045823; F:GO:0005184; F:GO:0071858; C:GO:0005576	P:neuropeptide signaling pathway; P:positive regulation of heart contraction; F:neuropeptide hormone activity; F:corazonin receptor binding; C:extracellular region			no IPS match	no IPS match	no IPS match
TRUE	[INTERPRO, BLASTED, MAPPED, ANNOTATED]	AAEL005224		5692	1	3.32087e-42	98.68	1	C:GO:0016021	C:integral component of membrane			IPR019184 (PFAM); IPR019184 (PANTHER); PTHR13531:SF0 (PANTHER); TRANSMEMBRANE (PHOBIUS); TRANSMEMBRANE (PHOBIUS); CYTOPLASMIC_DOMAIN (PHOBIUS); NON_CYTOPLASMIC_DOMAIN (PHOBIUS); NON_CYTOPLASMIC_DOMAIN (PHOBIUS); TMhelix (TMHMM)	no GO terms	no GO terms
TRUE	[INTERPRO, BLASTED, MAPPED, ANNOTATED]	AAEL005149		100000	5	0	96.33	5	P:GO:0006278; P:GO:0090502; F:GO:0003676; F:GO:0003964; F:GO:0004523	P:RNA-dependent DNA biosynthetic process; P:RNA phosphodiester bond hydrolysis, endonucleolytic; F:nucleic acid binding; F:RNA-directed DNA polymerase activity; F:RNA-DNA hybrid ribonuclease activity	EC:3.1.30; EC:2.7.7.49; EC:3.1.26; EC:3.1.26.4	Acting on ester bonds; RNA-directed DNA polymerase; Acting on ester bonds; Ribonuclease H	IPR002156 (PFAM); IPR005135 (PFAM); IPR036691 (G3DSA:3.60.10.GENE3D); IPR000477 (PFAM); IPR036397 (G3DSA:3.30.420.GENE3D); PTHR33332 (PANTHER); PTHR33332:SF6 (PANTHER); IPR000477 (PROSITE_PROFILES); IPR002156 (PROSITE_PROFILES); cd01650 (CDD); cd09276 (CDD); IPR012337 (SUPERFAMILY); IPR043502 (SUPERFAMILY); IPR036691 (SUPERFAMILY)	F:GO:0003676; F:GO:0004523	F:nucleic acid binding; F:RNA-DNA hybrid ribonuclease activity
TRUE	[INTERPRO, BLASTED, MAPPED, ANNOTATED]	AAEL005034		2220	1	6.45542e-99	88.37	5	P:GO:0015671; F:GO:0005344; F:GO:0019825; F:GO:0020037; F:GO:0046872	P:oxygen transport; F:oxygen carrier activity; F:oxygen binding; F:heme binding; F:metal ion binding			IPR000971 (PFAM); IPR012292 (G3DSA:1.10.490.GENE3D); PTHR47217 (PANTHER); IPR000971 (PROSITE_PROFILES); cd01040 (CDD); IPR009050 (SUPERFAMILY)	F:GO:0019825; F:GO:0020037	F:oxygen binding; F:heme binding
TRUE	[INTERPRO, BLASTED, MAPPED, ANNOTATED]	AAEL004974		100000	5	0	98.77	6	P:GO:0006278; P:GO:0006869; F:GO:0003677; F:GO:0003964; F:GO:0005319; F:GO:0008270	P:RNA-dependent DNA biosynthetic process; P:lipid transport; F:DNA binding; F:RNA-directed DNA polymerase activity; F:lipid transporter activity; F:zinc ion binding	EC:2.7.7.49	RNA-directed DNA polymerase	IPR015255 (SMART); IPR001747 (PFAM); IPR009454 (PFAM); IPR015255 (PFAM); IPR015817 (G3DSA:2.20.50.GENE3D); IPR011030 (G3DSA:1.25.10.GENE3D); mobidb-lite (MOBIDB_LITE); mobidb-lite (MOBIDB_LITE); PTHR23345 (PANTHER); PTHR23345:SF15 (PANTHER); IPR001747 (PROSITE_PROFILES); IPR015819 (SUPERFAMILY); IPR011030 (SUPERFAMILY)	P:GO:0006869; F:GO:0005319	P:lipid transport; F:lipid transporter activity
TRUE	[INTERPRO, BLASTED, MAPPED, ANNOTATED]	AAEL004970		1838	1	0	99.67	3	P:GO:0006071; P:GO:0016310; F:GO:0004371	P:glycerol metabolic process; P:phosphorylation; F:glycerone kinase activity	EC:2.7.1.29	Glycerone kinase	G3DSA:3.30.1180.20 (GENE3D); G3DSA:3.40.50.10440 (GENE3D); IPR004006 (PFAM); PTHR28629 (PANTHER); IPR004006 (PROSITE_PROFILES); SSF82549 (SUPERFAMILY)	P:GO:0006071; F:GO:0004371	P:glycerol metabolic process; F:glycerone kinase activity
TRUE	[INTERPRO, BLASTED, MAPPED, ANNOTATED]	AAEL004964		100000	5	0	86.94	3	P:GO:0006278; F:GO:0003964; F:GO:0005488	P:RNA-dependent DNA biosynthetic process; F:RNA-directed DNA polymerase activity; F:binding	EC:2.7.7.49	RNA-directed DNA polymerase	IPR000477 (PFAM); PTHR19446:SF427 (PANTHER); PTHR19446 (PANTHER); IPR000477 (PROSITE_PROFILES); cd01650 (CDD); IPR043502 (SUPERFAMILY)	no GO terms	no GO terms
TRUE	[INTERPRO, BLASTED, MAPPED, ANNOTATED]	AAEL004947		34284	5	2.98706e-114	80.09	6	P:GO:0006633; F:GO:0102336; F:GO:0102337; F:GO:0102338; F:GO:0102756; C:GO:0016021	P:fatty acid biosynthetic process; F:3-oxo-arachidoyl-CoA synthase activity; F:3-oxo-cerotoyl-CoA synthase activity; F:3-oxo-lignoceronyl-CoA synthase activity; F:very-long-chain 3-ketoacyl-CoA synthase activity; C:integral component of membrane	EC:2.3.1.199	Very-long-chain 3-oxoacyl-CoA synthase	IPR002076 (PFAM); IPR002076 (PANTHER); PTHR11157:SF116 (PANTHER); CYTOPLASMIC_DOMAIN (PHOBIUS); TRANSMEMBRANE (PHOBIUS); NON_CYTOPLASMIC_DOMAIN (PHOBIUS); TMhelix (TMHMM); TMhelix (TMHMM)	C:GO:0016021	C:integral component of membrane
TRUE	[INTERPRO, BLASTED, MAPPED, ANNOTATED]	AAEL004913		90593	1	1.80191e-180	93.99	2	P:GO:0006278; F:GO:0003964	P:RNA-dependent DNA biosynthetic process; F:RNA-directed DNA polymerase activity	EC:2.7.7.49	RNA-directed DNA polymerase	IPR000477 (PFAM); PTHR19446 (PANTHER); PTHR19446:SF427 (PANTHER); IPR000477 (PROSITE_PROFILES)	no GO terms	no GO terms
TRUE	[INTERPRO, BLASTED, MAPPED, ANNOTATED]	AAEL004668		21925	5	0	91.72	5	P:GO:0006278; F:GO:0003677; F:GO:0003964; F:GO:0005525; F:GO:0008270	P:RNA-dependent DNA biosynthetic process; F:DNA binding; F:RNA-directed DNA polymerase activity; F:GTP binding; F:zinc ion binding	EC:2.7.7.49	RNA-directed DNA polymerase	IPR036691 (G3DSA:3.60.10.GENE3D); IPR005135 (PFAM); PTHR47510 (PANTHER); IPR036691 (SUPERFAMILY)	no GO terms	no GO terms
TRUE	[INTERPRO, BLASTED, MAPPED, ANNOTATED]	AAEL004533		100000	5	0	79.08	5	P:GO:0006278; P:GO:0015074; F:GO:0003677; F:GO:0003964; F:GO:0008270	P:RNA-dependent DNA biosynthetic process; P:DNA integration; F:DNA binding; F:RNA-directed DNA polymerase activity; F:zinc ion binding	EC:2.7.7.49	RNA-directed DNA polymerase	Coil (COILS); IPR001965 (SMART); G3DSA:3.10.10.10 (GENE3D); IPR036397 (G3DSA:3.30.420.GENE3D); IPR043128 (G3DSA:3.30.70.GENE3D); IPR008042 (PFAM); IPR005312 (PFAM); IPR013083 (G3DSA:3.30.40.GENE3D); PTHR22955:SF60 (PANTHER); PTHR22955 (PANTHER); IPR019786 (PROSITE_PATTERNS); IPR001584 (PROSITE_PROFILES); IPR019787 (PROSITE_PROFILES); cd15489 (CDD); IPR012337 (SUPERFAMILY); IPR011011 (SUPERFAMILY)…	P:GO:0015074; F:GO:0003676	P:DNA integration; F:nucleic acid binding
TRUE	[INTERPRO, BLASTED, MAPPED, ANNOTATED]	AAEL004495		43544	1	0	93.85	3	P:GO:0090502; F:GO:0003676; F:GO:0004523	P:RNA phosphodiester bond hydrolysis, endonucleolytic; F:nucleic acid binding; F:RNA-DNA hybrid ribonuclease activity	EC:3.1.30; EC:3.1.26; EC:3.1.26.4	Acting on ester bonds; Acting on ester bonds; Ribonuclease H	mobidb-lite (MOBIDB_LITE); mobidb-lite (MOBIDB_LITE); CYTOPLASMIC_DOMAIN (PHOBIUS); NON_CYTOPLASMIC_DOMAIN (PHOBIUS); TRANSMEMBRANE (PHOBIUS)	no GO terms	no GO terms
TRUE	[INTERPRO, BLASTED, MAPPED, ANNOTATED]	AAEL004379		75336	5	0	93.66	4	P:GO:0006508; P:GO:0046854; F:GO:0004190; F:GO:0004430	P:proteolysis; P:phosphatidylinositol phosphorylation; F:aspartic-type endopeptidase activity; F:1-phosphatidylinositol 4-kinase activity	EC:3.4.23; EC:2.7.1.67	Acting on peptide bonds (peptidases); 1-phosphatidylinositol 4-kinase	G3DSA:3.10.20.370 (GENE3D); IPR041577 (PFAM); IPR000477 (PFAM); G3DSA:3.10.10.10 (GENE3D); IPR043128 (G3DSA:3.30.70.GENE3D); IPR043128 (G3DSA:3.30.70.GENE3D); PTHR24559 (PANTHER); PTHR24559:SF300 (PANTHER); IPR001969 (PROSITE_PATTERNS); IPR001995 (PROSITE_PROFILES); IPR000477 (PROSITE_PROFILES); cd09274 (CDD); cd01647 (CDD); IPR043502 (SUPERFAMILY)	P:GO:0006508; F:GO:0004190	P:proteolysis; F:aspartic-type endopeptidase activity
TRUE	[INTERPRO, BLASTED, MAPPED, ANNOTATED]	AAEL004236		100000	5	0	77.27	4	P:GO:0016567; P:GO:0071596; F:GO:0008270; F:GO:0061630	P:protein ubiquitination; P:ubiquitin-dependent protein catabolic process via the N-end rule pathway; F:zinc ion binding; F:ubiquitin protein ligase activity			Coil (COILS); IPR000477 (PFAM); IPR036691 (G3DSA:3.60.10.GENE3D); IPR005135 (PFAM); mobidb-lite (MOBIDB_LITE); mobidb-lite (MOBIDB_LITE); PTHR19446 (PANTHER); PTHR19446:SF409 (PANTHER); IPR000477 (PROSITE_PROFILES); cd09077 (CDD); cd01650 (CDD); IPR036691 (SUPERFAMILY); IPR043502 (SUPERFAMILY)	no GO terms	no GO terms
TRUE	[INTERPRO, BLASTED, MAPPED, ANNOTATED]	AAEL004212		54263	5	0	87.35	2	P:GO:0006278; F:GO:0003964	P:RNA-dependent DNA biosynthetic process; F:RNA-directed DNA polymerase activity	EC:2.7.7.49	RNA-directed DNA polymerase	TRANSMEMBRANE (PHOBIUS); NON_CYTOPLASMIC_DOMAIN (PHOBIUS); CYTOPLASMIC_DOMAIN (PHOBIUS); TMhelix (TMHMM)	no GO terms	no GO terms
TRUE	[INTERPRO, BLASTED, MAPPED, ANNOTATED]	AAEL003953		100000	5	8.31515e-114	66.49	3	P:GO:0006278; F:GO:0003964; F:GO:0005488	P:RNA-dependent DNA biosynthetic process; F:RNA-directed DNA polymerase activity; F:binding	EC:2.7.7.49	RNA-directed DNA polymerase	Coil (COILS); IPR000477 (PFAM); IPR005135 (PFAM); IPR036691 (G3DSA:3.60.10.GENE3D); PTHR19446 (PANTHER); PTHR19446:SF409 (PANTHER); IPR000477 (PROSITE_PROFILES); cd09077 (CDD); cd01650 (CDD); IPR036691 (SUPERFAMILY); IPR043502 (SUPERFAMILY)	no GO terms	no GO terms
TRUE	[INTERPRO, BLASTED, MAPPED, ANNOTATED]	AAEL003861		100000	5	4.79617e-143	90.83	1	F:GO:0003676	F:nucleic acid binding			no IPS match	no IPS match	no IPS match
TRUE	[INTERPRO, BLASTED, MAPPED, ANNOTATED]	AAEL003777		100000	5	0	78.24	1	P:GO:0006914	P:autophagy			Coil (COILS); Coil (COILS); IPR026885 (PFAM); mobidb-lite (MOBIDB_LITE); IPR026849 (PANTHER)	P:GO:0006914	P:autophagy
TRUE	[INTERPRO, BLASTED, MAPPED, ANNOTATED]	AAEL003548		39437	5	0	79.03	3	P:GO:1902358; F:GO:0008271; C:GO:0016021	P:sulfate transmembrane transport; F:secondary active sulfate transmembrane transporter activity; C:integral component of membrane			IPR036513 (G3DSA:3.30.750.GENE3D); IPR002645 (PFAM); IPR011547 (PFAM); IPR001902 (PANTHER); PTHR11814:SF189 (PANTHER); TRANSMEMBRANE (PHOBIUS); TRANSMEMBRANE (PHOBIUS); TRANSMEMBRANE (PHOBIUS); TRANSMEMBRANE (PHOBIUS); CYTOPLASMIC_DOMAIN (PHOBIUS); NON_CYTOPLASMIC_DOMAIN (PHOBIUS); NON_CYTOPLASMIC_DOMAIN (PHOBIUS); TRANSMEMBRANE (PHOBIUS); CYTOPLASMIC_DOMAIN (PHOBIUS); CYTOPLASMIC_DOMAIN (PHOBIUS…	P:GO:0008272; P:GO:0055085; F:GO:0008271; F:GO:0015116; C:GO:0016020; C:GO:0016021	P:sulfate transport; P:transmembrane transport; F:secondary active sulfate transmembrane transporter activity; F:sulfate transmembrane transporter activity; C:membrane; C:integral component of membrane
TRUE	[INTERPRO, BLASTED, MAPPED, ANNOTATED]	AAEL003545		26655	5	0	89.32	1	C:GO:0016021	C:integral component of membrane			IPR002018 (PFAM); IPR029058 (G3DSA:3.40.50.GENE3D); PTHR11559 (PANTHER); PTHR11559:SF377 (PANTHER); IPR019819 (PROSITE_PATTERNS); IPR029058 (SUPERFAMILY)	no GO terms	no GO terms
TRUE	[INTERPRO, BLASTED, MAPPED, ANNOTATED]	AAEL003420		80221	5	0	85.26	1	C:GO:0016021	C:integral component of membrane			G3DSA:1.10.287.70 (GENE3D); G3DSA:3.40.190.10 (GENE3D); G3DSA:3.40.190.10 (GENE3D); PTHR42643:SF20 (PANTHER); PTHR42643 (PANTHER); PTHR42643:SF20 (PANTHER); PTHR42643 (PANTHER); CYTOPLASMIC_DOMAIN (PHOBIUS); TRANSMEMBRANE (PHOBIUS); NON_CYTOPLASMIC_DOMAIN (PHOBIUS); SIGNAL_PEPTIDE (PHOBIUS); TRANSMEMBRANE (PHOBIUS); SIGNAL_PEPTIDE_N_REGION (PHOBIUS); TRANSMEMBRANE (PHOBIUS); SIGNAL_PEPTIDE_H_REGI…	no GO terms	no GO terms
TRUE	[INTERPRO, BLASTED, MAPPED, ANNOTATED]	AAEL003026		100000	5	0	84	5	P:GO:0006278; P:GO:0090502; F:GO:0003676; F:GO:0003964; F:GO:0004523	P:RNA-dependent DNA biosynthetic process; P:RNA phosphodiester bond hydrolysis, endonucleolytic; F:nucleic acid binding; F:RNA-directed DNA polymerase activity; F:RNA-DNA hybrid ribonuclease activity	EC:3.1.30; EC:2.7.7.49; EC:3.1.26; EC:3.1.26.4	Acting on ester bonds; RNA-directed DNA polymerase; Acting on ester bonds; Ribonuclease H	IPR036691 (G3DSA:3.60.10.GENE3D); IPR005135 (PFAM); IPR000477 (PFAM); PTHR19446 (PANTHER); PTHR19446:SF427 (PANTHER); IPR000477 (PROSITE_PROFILES); cd01650 (CDD); IPR043502 (SUPERFAMILY); IPR036691 (SUPERFAMILY)	no GO terms	no GO terms
TRUE	[INTERPRO, BLASTED, MAPPED, ANNOTATED]	AAEL002998		100000	5	0	90.89	3	P:GO:0006278; F:GO:0003964; C:GO:0016021	P:RNA-dependent DNA biosynthetic process; F:RNA-directed DNA polymerase activity; C:integral component of membrane	EC:2.7.7.49	RNA-directed DNA polymerase	Coil (COILS); IPR005135 (PFAM); IPR000477 (PFAM); IPR036691 (G3DSA:3.60.10.GENE3D); PTHR19446 (PANTHER); PTHR19446:SF425 (PANTHER); IPR000477 (PROSITE_PROFILES); cd01650 (CDD); IPR036691 (SUPERFAMILY); IPR043502 (SUPERFAMILY)	no GO terms	no GO terms
TRUE	[INTERPRO, BLASTED, MAPPED, ANNOTATED]	AAEL002978		69989	1	0	99.14	7	P:GO:0006508; P:GO:0015074; F:GO:0003676; F:GO:0004177; F:GO:0008235; F:GO:0030145; C:GO:0005737	P:proteolysis; P:DNA integration; F:nucleic acid binding; F:aminopeptidase activity; F:metalloexopeptidase activity; F:manganese ion binding; C:cytoplasm	EC:3.4.11	Acting on peptide bonds (peptidases)	Coil (COILS); Coil (COILS); IPR040676 (PFAM); IPR001584 (PFAM); IPR036397 (G3DSA:3.30.420.GENE3D); IPR041588 (PFAM); IPR005312 (PFAM); IPR008737 (PFAM); IPR008042 (PFAM); PTHR22955:SF60 (PANTHER); PTHR22955 (PANTHER); IPR001584 (PROSITE_PROFILES); cd01644 (CDD); cd00303 (CDD); IPR012337 (SUPERFAMILY); IPR043502 (SUPERFAMILY)	P:GO:0015074; F:GO:0003676	P:DNA integration; F:nucleic acid binding
TRUE	[INTERPRO, BLASTED, MAPPED, ANNOTATED]	AAEL002756		63273	5	2.91737e-147	85.74	1	C:GO:0016021	C:integral component of membrane			IPR043128 (G3DSA:3.30.70.GENE3D); G3DSA:3.10.10.10 (GENE3D); IPR000477 (PFAM); IPR041577 (PFAM); IPR043128 (G3DSA:3.30.70.GENE3D); PTHR24559:SF269 (PANTHER); PTHR24559 (PANTHER); IPR000477 (PROSITE_PROFILES); cd01647 (CDD); IPR043502 (SUPERFAMILY)	no GO terms	no GO terms
TRUE	[INTERPRO, BLASTED, MAPPED, ANNOTATED]	AAEL002701		6806	5	2.52954e-59	84.66	3	P:GO:0006278; F:GO:0003964; C:GO:0016020	P:RNA-dependent DNA biosynthetic process; F:RNA-directed DNA polymerase activity; C:membrane	EC:2.7.7.49	RNA-directed DNA polymerase	IPR000477 (PFAM); PTHR19446 (PANTHER); PTHR19446:SF427 (PANTHER); IPR000477 (PROSITE_PROFILES); cd01650 (CDD)	no GO terms	no GO terms
TRUE	[INTERPRO, BLASTED, MAPPED, ANNOTATED]	AAEL002549		42783	1	5.10806e-77	90	4	P:GO:0006278; F:GO:0003677; F:GO:0003964; F:GO:0008270	P:RNA-dependent DNA biosynthetic process; F:DNA binding; F:RNA-directed DNA polymerase activity; F:zinc ion binding	EC:2.7.7.49	RNA-directed DNA polymerase	no IPS match	no IPS match	no IPS match
TRUE	[INTERPRO, BLASTED, MAPPED, ANNOTATED]	AAEL002474		100000	5	5.14363e-154	82.24	1	F:GO:0003676	F:nucleic acid binding			mobidb-lite (MOBIDB_LITE); mobidb-lite (MOBIDB_LITE); mobidb-lite (MOBIDB_LITE); mobidb-lite (MOBIDB_LITE); mobidb-lite (MOBIDB_LITE); mobidb-lite (MOBIDB_LITE); mobidb-lite (MOBIDB_LITE); PTHR45993:SF7 (PANTHER); PTHR45993:SF7 (PANTHER); PTHR45993 (PANTHER); cd18315 (CDD)	no GO terms	no GO terms
TRUE	[INTERPRO, BLASTED, MAPPED, ANNOTATED]	AAEL002410		100000	5	0	90.79	4	P:GO:0006278; F:GO:0003677; F:GO:0003964; F:GO:0008270	P:RNA-dependent DNA biosynthetic process; F:DNA binding; F:RNA-directed DNA polymerase activity; F:zinc ion binding	EC:2.7.7.49	RNA-directed DNA polymerase	IPR000477 (PFAM); PTHR19446 (PANTHER); PTHR19446:SF427 (PANTHER); IPR000477 (PROSITE_PROFILES); cd01650 (CDD); SignalP-TM (SIGNALP_GRAM_POSITIVE); IPR043502 (SUPERFAMILY)	no GO terms	no GO terms
TRUE	[INTERPRO, BLASTED, MAPPED, ANNOTATED]	AAEL002394		43547	1	1.33623e-102	87.63	3	P:GO:0006351; P:GO:1903507; F:GO:0003714	P:transcription, DNA-templated; P:negative regulation of nucleic acid-templated transcription; F:transcription corepressor activity			no IPS match	no IPS match	no IPS match
TRUE	[INTERPRO, BLASTED, MAPPED, ANNOTATED]	AAEL002390		77848	1	0	94.38	1	F:GO:0003676	F:nucleic acid binding			IPR013087 (SMART); G3DSA:3.30.160.60 (GENE3D); G3DSA:3.30.160.60 (GENE3D); G3DSA:3.30.160.60 (GENE3D); G3DSA:3.30.160.60 (GENE3D); G3DSA:3.30.160.60 (GENE3D); G3DSA:3.30.160.60 (GENE3D); G3DSA:3.30.160.60 (GENE3D); IPR013087 (PFAM); mobidb-lite (MOBIDB_LITE); mobidb-lite (MOBIDB_LITE); mobidb-lite (MOBIDB_LITE); mobidb-lite (MOBIDB_LITE); mobidb-lite (MOBIDB_LITE); PTHR24376 (PANTHER); PTHR24376:…	no GO terms	no GO terms
TRUE	[INTERPRO, BLASTED, MAPPED, ANNOTATED]	AAEL002349		30853	1	0	93.71	3	P:GO:0090502; F:GO:0003676; F:GO:0004523	P:RNA phosphodiester bond hydrolysis, endonucleolytic; F:nucleic acid binding; F:RNA-DNA hybrid ribonuclease activity	EC:3.1.30; EC:3.1.26; EC:3.1.26.4	Acting on ester bonds; Acting on ester bonds; Ribonuclease H	Coil (COILS); IPR036691 (G3DSA:3.60.10.GENE3D); IPR005135 (PFAM); IPR000477 (PFAM); IPR036397 (G3DSA:3.30.420.GENE3D); mobidb-lite (MOBIDB_LITE); mobidb-lite (MOBIDB_LITE); mobidb-lite (MOBIDB_LITE); mobidb-lite (MOBIDB_LITE); PTHR19446 (PANTHER); PTHR19446:SF425 (PANTHER); TRANSMEMBRANE (PHOBIUS); NON_CYTOPLASMIC_DOMAIN (PHOBIUS); CYTOPLASMIC_DOMAIN (PHOBIUS); NON_CYTOPLASMIC_DOMAIN (PHOBIUS); T…	F:GO:0003676; F:GO:0004523	F:nucleic acid binding; F:RNA-DNA hybrid ribonuclease activity
TRUE	[INTERPRO, BLASTED, MAPPED, ANNOTATED]	AAEL002317		100000	5	0	99.61	10	P:GO:0008286; P:GO:0018108; P:GO:0046777; F:GO:0005009; F:GO:0005524; F:GO:0043548; F:GO:0043559; F:GO:0043560; F:GO:0046872; C:GO:0016021	P:insulin receptor signaling pathway; P:peptidyl-tyrosine phosphorylation; P:protein autophosphorylation; F:insulin-activated receptor activity; F:ATP binding; F:phosphatidylinositol 3-kinase binding; F:insulin binding; F:insulin receptor substrate binding; F:metal ion binding; C:integral component of membrane	EC:2.7.10; EC:2.7.10.1	Transferring phosphorus-containing groups; Receptor protein-tyrosine kinase	mobidb-lite (MOBIDB_LITE); mobidb-lite (MOBIDB_LITE); mobidb-lite (MOBIDB_LITE)	no GO terms	no GO terms
TRUE	[INTERPRO, BLASTED, MAPPED, ANNOTATED]	AAEL002219		13844	1	7.31927e-129	100	2	F:GO:0019706; C:GO:0016021	F:protein-cysteine S-palmitoyltransferase activity; C:integral component of membrane	EC:2.3.1.225	Protein S-acyltransferase	IPR001594 (PFAM); PTHR22883 (PANTHER); PTHR22883:SF40 (PANTHER); TRANSMEMBRANE (PHOBIUS); NON_CYTOPLASMIC_DOMAIN (PHOBIUS); CYTOPLASMIC_DOMAIN (PHOBIUS); TRANSMEMBRANE (PHOBIUS); TRANSMEMBRANE (PHOBIUS); CYTOPLASMIC_DOMAIN (PHOBIUS); NON_CYTOPLASMIC_DOMAIN (PHOBIUS); PS50216 (PROSITE_PROFILES); TMhelix (TMHMM); TMhelix (TMHMM)	F:GO:0016409	F:palmitoyltransferase activity
TRUE	[INTERPRO, BLASTED, MAPPED, ANNOTATED]	AAEL001680		100000	5	1.21227e-104	88.67	3	P:GO:0006278; F:GO:0003964; C:GO:0016021	P:RNA-dependent DNA biosynthetic process; F:RNA-directed DNA polymerase activity; C:integral component of membrane	EC:2.7.7.49	RNA-directed DNA polymerase	mobidb-lite (MOBIDB_LITE); mobidb-lite (MOBIDB_LITE); mobidb-lite (MOBIDB_LITE); mobidb-lite (MOBIDB_LITE); mobidb-lite (MOBIDB_LITE); mobidb-lite (MOBIDB_LITE); mobidb-lite (MOBIDB_LITE)	no GO terms	no GO terms
TRUE	[INTERPRO, BLASTED, MAPPED, ANNOTATED]	AAEL001627		2703	1	0	100	1	F:GO:0070569	F:uridylyltransferase activity			IPR029044 (G3DSA:3.90.550.GENE3D); IPR002618 (PFAM); G3DSA:3.40.1630.20 (GENE3D); PTHR11952:SF4 (PANTHER); IPR039741 (PANTHER); cd04193 (CDD); IPR029044 (SUPERFAMILY)	F:GO:0070569	F:uridylyltransferase activity
TRUE	[INTERPRO, BLASTED, MAPPED, ANNOTATED]	AAEL001516		54124	5	0	98.48	2	P:GO:0006888; C:GO:0005737	P:endoplasmic reticulum to Golgi vesicle-mediated transport; C:cytoplasm			IPR013103 (PFAM); mobidb-lite (MOBIDB_LITE); mobidb-lite (MOBIDB_LITE); mobidb-lite (MOBIDB_LITE); mobidb-lite (MOBIDB_LITE); mobidb-lite (MOBIDB_LITE); PTHR11439 (PANTHER); PTHR11439:SF242 (PANTHER); cd09272 (CDD); IPR043502 (SUPERFAMILY)	no GO terms	no GO terms
TRUE	[INTERPRO, BLASTED, MAPPED, ANNOTATED]	AAEL001394		56848	1	1.05481e-107	88.95	5	P:GO:0006518; P:GO:0055114; F:GO:0005507; F:GO:0016715; C:GO:0016020	P:peptide metabolic process; P:oxidation-reduction process; F:copper ion binding; F:oxidoreductase activity, acting on paired donors, with incorporation or reduction of molecular oxygen, reduced ascorbate as one donor, and incorporation of one atom of oxygen; C:membrane	EC:1.14.17	Acting on paired donors, with incorporation or reduction of molecular oxygen. The oxygen incorporated need not be derived from O(2)	PTHR47027:SF5 (PANTHER); PTHR47027 (PANTHER)	no GO terms	no GO terms
TRUE	[INTERPRO, BLASTED, MAPPED, ANNOTATED]	AAEL001371		3742	1	1.01403e-48	80.18	5	P:GO:0006378; F:GO:0003729; F:GO:0016787; C:GO:0005737; C:GO:0005849	P:mRNA polyadenylation; F:mRNA binding; F:hydrolase activity; C:cytoplasm; C:mRNA cleavage factor complex			mobidb-lite (MOBIDB_LITE)	no GO terms	no GO terms
TRUE	[INTERPRO, BLASTED, MAPPED, ANNOTATED]	AAEL001194		57754	1	0	100	6	P:GO:0009058; P:GO:0055114; F:GO:0004312; F:GO:0016491; F:GO:0016788; F:GO:0031177	P:biosynthetic process; P:oxidation-reduction process; F:fatty acid synthase activity; F:oxidoreductase activity; F:hydrolase activity, acting on ester bonds; F:phosphopantetheine binding	EC:2.3.1.85	Fatty-acid synthase system	IPR020807 (SMART); G3DSA:3.40.50.150 (GENE3D); G3DSA:3.40.50.720 (GENE3D); IPR020807 (PFAM); IPR042104 (G3DSA:3.10.129.GENE3D); G3DSA:3.90.180.10 (GENE3D); mobidb-lite (MOBIDB_LITE); mobidb-lite (MOBIDB_LITE); PTHR43775:SF23 (PANTHER); PTHR43775 (PANTHER)	no GO terms	no GO terms
TRUE	[INTERPRO, BLASTED, MAPPED, ANNOTATED]	AAEL001173		21647	1	2.03862e-156	100	1	C:GO:0016021	C:integral component of membrane			IPR023631 (PFAM); IPR036928 (G3DSA:3.90.1300.GENE3D); PTHR43372:SF1 (PANTHER); PTHR43372 (PANTHER); IPR036928 (SUPERFAMILY)	no GO terms	no GO terms
TRUE	[INTERPRO, BLASTED, MAPPED, ANNOTATED]	AAEL001131		1183	1	3.42407e-140	100	1	F:GO:0003723	F:RNA binding			IPR000504 (SMART); IPR000504 (PFAM); IPR012677 (G3DSA:3.30.70.GENE3D); mobidb-lite (MOBIDB_LITE); PTHR13952 (PANTHER); PTHR13952:SF6 (PANTHER); IPR000504 (PROSITE_PROFILES); IPR035979 (SUPERFAMILY)	F:GO:0003676	F:nucleic acid binding
TRUE	[INTERPRO, BLASTED, MAPPED, ANNOTATED]	AAEL001052		1593	1	7.29003e-61	100	2	P:GO:0006457; F:GO:0005524	P:protein folding; F:ATP binding			IPR020818 (PRINTS); IPR020818 (SMART); IPR037124 (G3DSA:2.30.33.GENE3D); IPR020818 (PFAM); PTHR10772:SF0 (PANTHER); IPR020818 (PANTHER); IPR018369 (PROSITE_PATTERNS); IPR020818 (HAMAP); IPR020818 (CDD); IPR011032 (SUPERFAMILY)	P:GO:0006457; F:GO:0005524	P:protein folding; F:ATP binding
TRUE	[INTERPRO, BLASTED, MAPPED, ANNOTATED]	AAEL001024		18960	1	7.20183e-93	100	3	P:GO:0015074; F:GO:0003676; C:GO:0016021	P:DNA integration; F:nucleic acid binding; C:integral component of membrane			IPR041588 (PFAM); IPR008042 (PFAM); IPR005312 (PFAM); IPR040676 (PFAM); IPR008737 (PFAM); IPR036397 (G3DSA:3.30.420.GENE3D); PTHR22955:SF60 (PANTHER); PTHR22955 (PANTHER); IPR001584 (PROSITE_PROFILES); cd01644 (CDD); IPR043502 (SUPERFAMILY); IPR012337 (SUPERFAMILY)	P:GO:0015074; F:GO:0003676	P:DNA integration; F:nucleic acid binding
TRUE	[INTERPRO, BLASTED, MAPPED, ANNOTATED]	AAEL000985		13135	1	2.3015e-111	100	2	P:GO:0007034; P:GO:0030001	P:vacuolar transport; P:metal ion transport			IPR001965 (SMART); IPR013083 (G3DSA:3.30.40.GENE3D); IPR019787 (PFAM); IPR043128 (G3DSA:3.30.70.GENE3D); IPR005312 (PFAM); G3DSA:3.10.10.10 (GENE3D); mobidb-lite (MOBIDB_LITE); mobidb-lite (MOBIDB_LITE); PTHR22955:SF60 (PANTHER); PTHR22955 (PANTHER); IPR019786 (PROSITE_PATTERNS); IPR019787 (PROSITE_PROFILES); cd15522 (CDD); IPR043502 (SUPERFAMILY); IPR011011 (SUPERFAMILY)	no GO terms	no GO terms
TRUE	[INTERPRO, BLASTED, MAPPED, ANNOTATED]	AAEL000970		56887	1	0	98.69	2	P:GO:0006278; F:GO:0003964	P:RNA-dependent DNA biosynthetic process; F:RNA-directed DNA polymerase activity	EC:2.7.7.49	RNA-directed DNA polymerase	IPR000477 (PFAM); mobidb-lite (MOBIDB_LITE); mobidb-lite (MOBIDB_LITE); PTHR35450 (PANTHER); IPR000477 (PROSITE_PROFILES); cd01650 (CDD); IPR043502 (SUPERFAMILY)	no GO terms	no GO terms
TRUE	[INTERPRO, BLASTED, MAPPED, ANNOTATED]	AAEL000860		100000	1	0	97.87	3	P:GO:0090502; F:GO:0003676; F:GO:0004523	P:RNA phosphodiester bond hydrolysis, endonucleolytic; F:nucleic acid binding; F:RNA-DNA hybrid ribonuclease activity	EC:3.1.30; EC:3.1.26; EC:3.1.26.4	Acting on ester bonds; Acting on ester bonds; Ribonuclease H	IPR002156 (PFAM); IPR036397 (G3DSA:3.30.420.GENE3D); IPR000477 (PFAM); PTHR33332:SF6 (PANTHER); PTHR33332 (PANTHER); IPR000477 (PROSITE_PROFILES); IPR002156 (PROSITE_PROFILES); cd09276 (CDD); cd01650 (CDD); IPR012337 (SUPERFAMILY); IPR043502 (SUPERFAMILY)	F:GO:0003676; F:GO:0004523	F:nucleic acid binding; F:RNA-DNA hybrid ribonuclease activity
TRUE	[INTERPRO, BLASTED, MAPPED, ANNOTATED]	AAEL000821		100000	1	0	99.12	3	P:GO:0007186; F:GO:0004930; C:GO:0016021	P:G protein-coupled receptor signaling pathway; F:G protein-coupled receptor activity; C:integral component of membrane			PTHR23304 (PANTHER); PTHR23304:SF165 (PANTHER); TRANSMEMBRANE (PHOBIUS); CYTOPLASMIC_DOMAIN (PHOBIUS); TRANSMEMBRANE (PHOBIUS); NON_CYTOPLASMIC_DOMAIN (PHOBIUS); NON_CYTOPLASMIC_DOMAIN (PHOBIUS); TRANSMEMBRANE (PHOBIUS); CYTOPLASMIC_DOMAIN (PHOBIUS)	no GO terms	no GO terms
TRUE	[INTERPRO, BLASTED, MAPPED, ANNOTATED]	AAEL000714		42813	1	1.90635e-117	77.71	2	F:GO:0015293; C:GO:0016021	F:symporter activity; C:integral component of membrane			PR00173 (PRINTS); IPR036458 (G3DSA:1.10.3860.GENE3D); IPR001991 (PFAM); PTHR11958 (PANTHER); PTHR11958:SF89 (PANTHER); TRANSMEMBRANE (PHOBIUS); TRANSMEMBRANE (PHOBIUS); TRANSMEMBRANE (PHOBIUS); CYTOPLASMIC_DOMAIN (PHOBIUS); NON_CYTOPLASMIC_DOMAIN (PHOBIUS); CYTOPLASMIC_DOMAIN (PHOBIUS); CYTOPLASMIC_DOMAIN (PHOBIUS); TRANSMEMBRANE (PHOBIUS); NON_CYTOPLASMIC_DOMAIN (PHOBIUS); IPR036458 (SUPERFAMILY…	F:GO:0015293; C:GO:0016021	F:symporter activity; C:integral component of membrane
TRUE	[INTERPRO, BLASTED, MAPPED, ANNOTATED]	AAEL000654		14858	1	0	98.81	2	P:GO:0006278; F:GO:0003964	P:RNA-dependent DNA biosynthetic process; F:RNA-directed DNA polymerase activity	EC:2.7.7.49	RNA-directed DNA polymerase	IPR000477 (PFAM); PTHR19446:SF427 (PANTHER); PTHR19446 (PANTHER); IPR000477 (PROSITE_PROFILES); cd01650 (CDD); IPR043502 (SUPERFAMILY)	no GO terms	no GO terms
TRUE	[INTERPRO, BLASTED, MAPPED, ANNOTATED]	AAEL000589		100000	1	0	89.27	5	P:GO:0006278; P:GO:0015074; F:GO:0003677; F:GO:0003964; F:GO:0008270	P:RNA-dependent DNA biosynthetic process; P:DNA integration; F:DNA binding; F:RNA-directed DNA polymerase activity; F:zinc ion binding	EC:2.7.7.49	RNA-directed DNA polymerase	IPR008042 (PFAM); IPR040676 (PFAM); IPR036397 (G3DSA:3.30.420.GENE3D); IPR000477 (PFAM); mobidb-lite (MOBIDB_LITE); PTHR22955 (PANTHER); PTHR22955:SF60 (PANTHER); CYTOPLASMIC_DOMAIN (PHOBIUS); TRANSMEMBRANE (PHOBIUS); NON_CYTOPLASMIC_DOMAIN (PHOBIUS); IPR001584 (PROSITE_PROFILES); IPR012337 (SUPERFAMILY); IPR043502 (SUPERFAMILY)	P:GO:0015074; F:GO:0003676	P:DNA integration; F:nucleic acid binding
TRUE	[INTERPRO, BLASTED, MAPPED, ANNOTATED]	AAEL000559		20572	1	0	98.76	4	P:GO:0097502; F:GO:0004377; C:GO:0005789; C:GO:0016021	P:mannosylation; F:GDP-Man:Man3GlcNAc2-PP-Dol alpha-1,2-mannosyltransferase activity; C:endoplasmic reticulum membrane; C:integral component of membrane	EC:2.4.1.131	GDP-Man:Man(3)GlcNAc(2)-PP-dolichol alpha-1,2-mannosyltransferase	IPR001296 (PFAM); IPR031814 (PFAM); G3DSA:3.40.50.2000 (GENE3D); IPR038013 (PANTHER); TRANSMEMBRANE (PHOBIUS); NON_CYTOPLASMIC_DOMAIN (PHOBIUS); CYTOPLASMIC_DOMAIN (PHOBIUS); IPR038013 (CDD); SSF53756 (SUPERFAMILY); TMhelix (TMHMM)	F:GO:0004377	F:GDP-Man:Man3GlcNAc2-PP-Dol alpha-1,2-mannosyltransferase activity
TRUE	[INTERPRO, BLASTED, MAPPED, ANNOTATED]	AAEL000547		3147	1	0	95.62	3	P:GO:0035725; F:GO:0005272; C:GO:0016021	P:sodium ion transmembrane transport; F:sodium channel activity; C:integral component of membrane			IPR001873 (PFAM); G3DSA:1.10.287.820 (GENE3D); PTHR11690:SF243 (PANTHER); IPR001873 (PANTHER)	P:GO:0006814; F:GO:0005272; C:GO:0016020	P:sodium ion transport; F:sodium channel activity; C:membrane
TRUE	[INTERPRO, BLASTED, MAPPED, ANNOTATED]	AAEL000385		2234	1	0	100	1	F:GO:0003723	F:RNA binding			IPR000504 (SMART); IPR012677 (G3DSA:3.30.70.GENE3D); IPR000504 (PFAM); PTHR10352:SF18 (PANTHER); PTHR10352 (PANTHER); IPR000504 (PROSITE_PROFILES); IPR035979 (SUPERFAMILY)	F:GO:0003676	F:nucleic acid binding
TRUE	[INTERPRO, BLASTED, MAPPED, ANNOTATED]	AAEL000282		4209	1	2.48236e-112	100	2	P:GO:0016192; C:GO:0016020	P:vesicle-mediated transport; C:membrane			Coil (COILS); IPR000727 (SMART); G3DSA:1.20.5.110 (GENE3D); PTHR19957:SF255 (PANTHER); PTHR19957 (PANTHER); TRANSMEMBRANE (PHOBIUS); NON_CYTOPLASMIC_DOMAIN (PHOBIUS); CYTOPLASMIC_DOMAIN (PHOBIUS); IPR000727 (PROSITE_PROFILES); cd15846 (CDD); IPR010989 (SUPERFAMILY); TMhelix (TMHMM)	P:GO:0016192; C:GO:0016020	P:vesicle-mediated transport; C:membrane
TRUE	[INTERPRO, BLASTED, MAPPED, ANNOTATED]	AAEL000275		100000	1	0	99.18	3	P:GO:0090502; F:GO:0003676; F:GO:0004523	P:RNA phosphodiester bond hydrolysis, endonucleolytic; F:nucleic acid binding; F:RNA-DNA hybrid ribonuclease activity	EC:3.1.30; EC:3.1.26; EC:3.1.26.4	Acting on ester bonds; Acting on ester bonds; Ribonuclease H	IPR036397 (G3DSA:3.30.420.GENE3D); IPR002156 (PFAM); PTHR10642 (PANTHER); IPR002156 (PROSITE_PROFILES); cd09276 (CDD); IPR012337 (SUPERFAMILY)	F:GO:0003676; F:GO:0004523	F:nucleic acid binding; F:RNA-DNA hybrid ribonuclease activity
TRUE	[INTERPRO, BLASTED, MAPPED, ANNOTATED]	AAEL000252		1317	1	1.68472e-117	98.2	2	P:GO:0006508; F:GO:0004252	P:proteolysis; F:serine-type endopeptidase activity	EC:3.4.21	Acting on peptide bonds (peptidases)	IPR043504 (G3DSA:2.40.10.GENE3D); IPR001254 (PFAM); PTHR24258 (PANTHER); PTHR24258:SF130 (PANTHER); IPR001254 (PROSITE_PROFILES); IPR009003 (SUPERFAMILY)	P:GO:0006508; F:GO:0004252	P:proteolysis; F:serine-type endopeptidase activity
TRUE	[INTERPRO, BLASTED, MAPPED, ANNOTATED]	AAEL000246		62101	1	0	99.37	7	P:GO:0007156; P:GO:0007166; P:GO:0007186; F:GO:0004930; F:GO:0005509; C:GO:0005886; C:GO:0016021	P:homophilic cell adhesion via plasma membrane adhesion molecules; P:cell surface receptor signaling pathway; P:G protein-coupled receptor signaling pathway; F:G protein-coupled receptor activity; F:calcium ion binding; C:plasma membrane; C:integral component of membrane			IPR002126 (PRINTS); IPR001791 (SMART); IPR000203 (SMART); IPR000742 (SMART); IPR001881 (SMART); IPR002126 (SMART); IPR001879 (SMART); IPR002049 (SMART); G3DSA:2.60.40.60 (GENE3D); G3DSA:2.10.25.10 (GENE3D); IPR001791 (PFAM); G3DSA:2.60.40.60 (GENE3D); IPR002126 (PFAM); G3DSA:2.60.120.200 (GENE3D); G3DSA:2.60.120.200 (GENE3D); G3DSA:2.60.40.60 (GENE3D); IPR000742 (PFAM); G3DSA:2.10.25.10 (GENE3D);…	P:GO:0007155; P:GO:0007156; P:GO:0007186; F:GO:0004930; F:GO:0005509; C:GO:0005886; C:GO:0016020; C:GO:0016021	P:cell adhesion; P:homophilic cell adhesion via plasma membrane adhesion molecules; P:G protein-coupled receptor signaling pathway; F:G protein-coupled receptor activity; F:calcium ion binding; C:plasma membrane; C:membrane; C:integral component of membrane
TRUE	[INTERPRO, BLASTED, MAPPED, ANNOTATED]	AAEL000193		54026	1	0	97.28	2	P:GO:0006278; F:GO:0003964	P:RNA-dependent DNA biosynthetic process; F:RNA-directed DNA polymerase activity	EC:2.7.7.49	RNA-directed DNA polymerase	IPR021109 (G3DSA:2.40.70.GENE3D); PTHR33198:SF9 (PANTHER); PTHR33198 (PANTHER); IPR021109 (SUPERFAMILY)	no GO terms	no GO terms
TRUE	[INTERPRO, BLASTED]	AAEL026752		2104	5	0	81.67						PTHR33053:SF9 (PANTHER); PTHR33053 (PANTHER); SIGNAL_PEPTIDE_N_REGION (PHOBIUS); SIGNAL_PEPTIDE (PHOBIUS); SIGNAL_PEPTIDE_H_REGION (PHOBIUS); NON_CYTOPLASMIC_DOMAIN (PHOBIUS); SIGNAL_PEPTIDE_C_REGION (PHOBIUS); TMhelix (TMHMM)	no GO terms	no GO terms
TRUE	[INTERPRO, BLASTED, ANNOTATED]	AAEL025658		49114	1	0	100	2	F:GO:0033925; C:GO:0005737	F:mannosyl-glycoprotein endo-beta-N-acetylglucosaminidase activity; C:cytoplasm	EC:3.2.1.96	Mannosyl-glycoprotein endo-beta-N-acetylglucosaminidase	IPR005201 (PFAM); IPR008979 (G3DSA:2.60.120.GENE3D); G3DSA:3.20.20.80 (GENE3D); IPR032979 (PANTHER)	F:GO:0033925; C:GO:0005737	F:mannosyl-glycoprotein endo-beta-N-acetylglucosaminidase activity; C:cytoplasm
TRUE	[INTERPRO, BLASTED]	AAEL024896		9412	1	2.97965e-69	90.98						mobidb-lite (MOBIDB_LITE); mobidb-lite (MOBIDB_LITE)	no GO terms	no GO terms
TRUE	[INTERPRO, BLASTED]	AAEL024796		10979	1	0	94.78						mobidb-lite (MOBIDB_LITE); mobidb-lite (MOBIDB_LITE); mobidb-lite (MOBIDB_LITE); mobidb-lite (MOBIDB_LITE); mobidb-lite (MOBIDB_LITE); mobidb-lite (MOBIDB_LITE); PTHR24117 (PANTHER); PTHR24117:SF9 (PANTHER)	no GO terms	no GO terms
TRUE	[INTERPRO, BLASTED]	AAEL023991		3323	1	0	100						mobidb-lite (MOBIDB_LITE); mobidb-lite (MOBIDB_LITE); CYTOPLASMIC_DOMAIN (PHOBIUS); TRANSMEMBRANE (PHOBIUS); NON_CYTOPLASMIC_DOMAIN (PHOBIUS); TMhelix (TMHMM)	no GO terms	no GO terms
TRUE	[INTERPRO, BLASTED]	AAEL023787		26255	1	4.29565e-102	88.7						mobidb-lite (MOBIDB_LITE); mobidb-lite (MOBIDB_LITE)	no GO terms	no GO terms
TRUE	[INTERPRO, BLASTED, ANNOTATED]	AAEL023782		2015	1	0	100	3	P:GO:0006468; F:GO:0004672; F:GO:0005524	P:protein phosphorylation; F:protein kinase activity; F:ATP binding			IPR000719 (PFAM); G3DSA:3.30.200.20 (GENE3D); mobidb-lite (MOBIDB_LITE); mobidb-lite (MOBIDB_LITE); PTHR24348 (PANTHER); PTHR24348:SF44 (PANTHER); IPR017441 (PROSITE_PATTERNS); IPR000719 (PROSITE_PROFILES); IPR011009 (SUPERFAMILY)	P:GO:0006468; F:GO:0004672; F:GO:0005524	P:protein phosphorylation; F:protein kinase activity; F:ATP binding
TRUE	[INTERPRO, BLASTED, ANNOTATED]	AAEL023725		4258	1	0	100	1	F:GO:0003676	F:nucleic acid binding			IPR004875 (PFAM); PTHR19303:SF40 (PANTHER); PTHR19303 (PANTHER)	F:GO:0003676	F:nucleic acid binding
TRUE	[INTERPRO, BLASTED, ANNOTATED]	AAEL023676		85013	1	0	99.58	1	F:GO:0046872	F:metal ion binding			Coil (COILS); IPR000571 (SMART); IPR000571 (PFAM); G3DSA:4.10.1000.10 (GENE3D); IPR041523 (PFAM); G3DSA:1.20.120.1790 (GENE3D); mobidb-lite (MOBIDB_LITE); mobidb-lite (MOBIDB_LITE); mobidb-lite (MOBIDB_LITE); mobidb-lite (MOBIDB_LITE); mobidb-lite (MOBIDB_LITE); mobidb-lite (MOBIDB_LITE); mobidb-lite (MOBIDB_LITE); mobidb-lite (MOBIDB_LITE); mobidb-lite (MOBIDB_LITE); mobidb-lite (MOBIDB_LITE); m…	F:GO:0046872	F:metal ion binding
TRUE	[INTERPRO, BLASTED, ANNOTATED]	AAEL021830		2703	1	0	100	4	P:GO:0055114; F:GO:0016491; F:GO:0050661; F:GO:0051287	P:oxidation-reduction process; F:oxidoreductase activity; F:NADP binding; F:NAD binding			IPR015815 (PIRSF); G3DSA:3.40.50.720 (GENE3D); IPR029154 (PFAM); IPR006115 (PFAM); IPR013328 (G3DSA:1.10.1040.GENE3D); PTHR43580 (PANTHER); PTHR43580:SF2 (PANTHER); IPR008927 (SUPERFAMILY); IPR036291 (SUPERFAMILY)	P:GO:0055114; F:GO:0016491; F:GO:0050661; F:GO:0051287	P:oxidation-reduction process; F:oxidoreductase activity; F:NADP binding; F:NAD binding
TRUE	[INTERPRO, BLASTED]	AAEL021293		4082	1	0	100						IPR013087 (SMART); G3DSA:3.30.160.60 (GENE3D); PTHR31912:SF16 (PANTHER); PTHR31912 (PANTHER); IPR013087 (PROSITE_PATTERNS); IPR013087 (PROSITE_PATTERNS); IPR013087 (PROSITE_PROFILES); IPR013087 (PROSITE_PROFILES); IPR036236 (SUPERFAMILY)	no GO terms	no GO terms
TRUE	[INTERPRO, BLASTED, ANNOTATED]	AAEL021255		100000	5	5.58783e-125	90.98	2	F:GO:0003676; F:GO:0004523	F:nucleic acid binding; F:RNA-DNA hybrid ribonuclease activity	EC:3.1.30; EC:3.1.26; EC:3.1.26.4	Acting on ester bonds; Acting on ester bonds; Ribonuclease H	IPR002156 (PFAM); IPR036397 (G3DSA:3.30.420.GENE3D); PTHR10642 (PANTHER); IPR002156 (PROSITE_PROFILES); cd09276 (CDD); IPR012337 (SUPERFAMILY)	F:GO:0003676; F:GO:0004523	F:nucleic acid binding; F:RNA-DNA hybrid ribonuclease activity
TRUE	[INTERPRO, BLASTED]	AAEL021101		21477	1	6.92298e-69	90.98						no IPS match	no IPS match	no IPS match
TRUE	[INTERPRO, BLASTED]	AAEL021092		77825	5	6.47709e-73	65.74						Coil (COILS); IPR036691 (G3DSA:3.60.10.GENE3D); IPR000477 (PFAM); mobidb-lite (MOBIDB_LITE); mobidb-lite (MOBIDB_LITE); PTHR47027 (PANTHER); PTHR47027:SF5 (PANTHER); IPR000477 (PROSITE_PROFILES); cd01650 (CDD); cd09076 (CDD); IPR043502 (SUPERFAMILY); IPR036691 (SUPERFAMILY)	no GO terms	no GO terms
TRUE	[INTERPRO, BLASTED]	AAEL020237		25895	1	3.10252e-39	100						no IPS match	no IPS match	no IPS match
TRUE	[INTERPRO, BLASTED, ANNOTATED]	AAEL019807		12980	1	0	100	2	P:GO:0006281; F:GO:0003677	P:DNA repair; F:DNA binding			IPR006642 (SMART); mobidb-lite (MOBIDB_LITE); mobidb-lite (MOBIDB_LITE); PTHR21220 (PANTHER); PTHR21220:SF0 (PANTHER)	P:GO:0006281; F:GO:0003677	P:DNA repair; F:DNA binding
TRUE	[INTERPRO, BLASTED]	AAEL019582		25773	1	1.77418e-99	100						IPR028241 (PFAM); IPR028241 (PANTHER); SIGNAL_PEPTIDE_N_REGION (PHOBIUS); NON_CYTOPLASMIC_DOMAIN (PHOBIUS); SIGNAL_PEPTIDE_C_REGION (PHOBIUS); SIGNAL_PEPTIDE_H_REGION (PHOBIUS); SIGNAL_PEPTIDE (PHOBIUS)	no GO terms	no GO terms
TRUE	[INTERPRO, BLASTED]	AAEL019506		100000	5	0	77.99						mobidb-lite (MOBIDB_LITE)	no GO terms	no GO terms
TRUE	[INTERPRO, BLASTED]	AAEL017042		1812	1	2.19536e-93	100						TRANSMEMBRANE (PHOBIUS); CYTOPLASMIC_DOMAIN (PHOBIUS); NON_CYTOPLASMIC_DOMAIN (PHOBIUS); TMhelix (TMHMM)	no GO terms	no GO terms
TRUE	[INTERPRO, BLASTED]	AAEL014176		15656	1	9.70083e-155	100						IPR007085 (PFAM); IPR035929 (G3DSA:3.40.50.GENE3D); PTHR12290:SF2 (PANTHER); PTHR12290 (PANTHER); IPR035929 (SUPERFAMILY)	no GO terms	no GO terms
TRUE	[INTERPRO, BLASTED]	AAEL014066		16371	1	1.77258e-170	99.61						IPR001841 (SMART); IPR013083 (G3DSA:3.30.40.GENE3D); IPR026261 (PTHR22770:PANTHER); PTHR22770 (PANTHER); IPR017907 (PROSITE_PATTERNS); IPR017907 (PROSITE_PATTERNS); IPR001841 (PROSITE_PROFILES); PS51873 (PROSITE_PROFILES); IPR001841 (PROSITE_PROFILES); SSF57850 (SUPERFAMILY); SSF57850 (SUPERFAMILY); SSF57850 (SUPERFAMILY)	no GO terms	no GO terms
TRUE	[INTERPRO, BLASTED]	AAEL013208		2018	1	0	100						Coil (COILS); mobidb-lite (MOBIDB_LITE); mobidb-lite (MOBIDB_LITE); IPR039719 (PANTHER)	no GO terms	no GO terms
TRUE	[INTERPRO, BLASTED, ANNOTATED]	AAEL011822		2328	1	0	93.64	2	P:GO:0006751; F:GO:0036374	P:glutathione catabolic process; F:glutathione hydrolase activity	EC:3.4.19; EC:3.4.19.13	Acting on peptide bonds (peptidases); Glutathione gamma-glutamate hydrolase	PR01210 (PRINTS); IPR043137 (G3DSA:3.60.20.GENE3D); PF01019 (PFAM); PTHR11686:SF51 (PANTHER); IPR000101 (PANTHER); IPR029055 (SUPERFAMILY)	P:GO:0006751; F:GO:0036374	P:glutathione catabolic process; F:glutathione hydrolase activity
TRUE	[INTERPRO, BLASTED]	AAEL011766		55527	1	4.65881e-107	91.76						SIGNAL_PEPTIDE_H_REGION (PHOBIUS); SIGNAL_PEPTIDE (PHOBIUS); SIGNAL_PEPTIDE_C_REGION (PHOBIUS); NON_CYTOPLASMIC_DOMAIN (PHOBIUS); SIGNAL_PEPTIDE_N_REGION (PHOBIUS); SignalP-noTM (SIGNALP_EUK)	no GO terms	no GO terms
TRUE	[INTERPRO, BLASTED, ANNOTATED]	AAEL010678		24876	1	0	99.35	2	P:GO:0006629; F:GO:0008081	P:lipid metabolic process; F:phosphoric diester hydrolase activity			IPR017946 (G3DSA:3.20.20.GENE3D); PTHR13593 (PANTHER); PTHR13593:SF79 (PANTHER); SIGNAL_PEPTIDE (PHOBIUS); NON_CYTOPLASMIC_DOMAIN (PHOBIUS); SIGNAL_PEPTIDE_N_REGION (PHOBIUS); SIGNAL_PEPTIDE_H_REGION (PHOBIUS); SIGNAL_PEPTIDE_C_REGION (PHOBIUS); SignalP-noTM (SIGNALP_EUK); IPR017946 (SUPERFAMILY)	P:GO:0006629; F:GO:0008081	P:lipid metabolic process; F:phosphoric diester hydrolase activity
TRUE	[INTERPRO, BLASTED, ANNOTATED]	AAEL010401		29797	1	0	99.8	2	P:GO:0007224; C:GO:0016021	P:smoothened signaling pathway; C:integral component of membrane			IPR030223 (PTHR45951:PANTHER); PTHR45951 (PANTHER); CYTOPLASMIC_DOMAIN (PHOBIUS); TRANSMEMBRANE (PHOBIUS); NON_CYTOPLASMIC_DOMAIN (PHOBIUS); TRANSMEMBRANE (PHOBIUS); NON_CYTOPLASMIC_DOMAIN (PHOBIUS); TRANSMEMBRANE (PHOBIUS); CYTOPLASMIC_DOMAIN (PHOBIUS); TRANSMEMBRANE (PHOBIUS); NON_CYTOPLASMIC_DOMAIN (PHOBIUS); TRANSMEMBRANE (PHOBIUS); CYTOPLASMIC_DOMAIN (PHOBIUS); SSF82866 (SUPERFAMILY); TMheli…	P:GO:0007224; C:GO:0016021	P:smoothened signaling pathway; C:integral component of membrane
TRUE	[INTERPRO, BLASTED, ANNOTATED]	AAEL009906		46564	1	1.72105e-68	100	1	F:GO:0005515	F:protein binding			IPR001478 (SMART); IPR001478 (PFAM); IPR036034 (G3DSA:2.30.42.GENE3D); mobidb-lite (MOBIDB_LITE); mobidb-lite (MOBIDB_LITE); IPR001478 (PROSITE_PROFILES); cd00992 (CDD); IPR036034 (SUPERFAMILY)	F:GO:0005515	F:protein binding
TRUE	[INTERPRO, BLASTED, ANNOTATED]	AAEL009877		55142	1	0	100	2	P:GO:0006886; F:GO:0005515	P:intracellular protein transport; F:protein binding			IPR019734 (SMART); IPR011990 (G3DSA:1.25.40.GENE3D); PF13424 (PFAM); IPR011990 (G3DSA:1.25.40.GENE3D); PF13374 (PFAM); IPR042476 (PANTHER); IPR019734 (PROSITE_PROFILES); IPR013026 (PROSITE_PROFILES); IPR011990 (SUPERFAMILY)	P:GO:0006886; F:GO:0005515	P:intracellular protein transport; F:protein binding
TRUE	[INTERPRO, BLASTED]	AAEL009848		9662	1	9.82165e-97	100						NON_CYTOPLASMIC_DOMAIN (PHOBIUS); CYTOPLASMIC_DOMAIN (PHOBIUS); TRANSMEMBRANE (PHOBIUS); SignalP-noTM (SIGNALP_EUK); SignalP-TM (SIGNALP_GRAM_POSITIVE); TMhelix (TMHMM)	no GO terms	no GO terms
TRUE	[INTERPRO, BLASTED]	AAEL009675		7628	1	5.84537e-37	98.84						IPR036591 (SUPERFAMILY)	no GO terms	no GO terms
TRUE	[INTERPRO, BLASTED]	AAEL009538		13180	1	3.48628e-81	100						IPR006761 (PFAM); IPR006761 (PANTHER); PTHR12312:SF16 (PANTHER); TRANSMEMBRANE (PHOBIUS); NON_CYTOPLASMIC_DOMAIN (PHOBIUS); CYTOPLASMIC_DOMAIN (PHOBIUS); TMhelix (TMHMM)	no GO terms	no GO terms
TRUE	[INTERPRO, BLASTED, ANNOTATED]	AAEL009227		39659	1	0	100	4	P:GO:0007018; F:GO:0003777; F:GO:0005524; F:GO:0008017	P:microtubule-based movement; F:microtubule motor activity; F:ATP binding; F:microtubule binding	EC:3.6.1.15	Nucleoside-triphosphate phosphatase	Coil (COILS); IPR001752 (PRINTS); IPR001752 (SMART); IPR036961 (G3DSA:3.40.850.GENE3D); IPR001752 (PFAM); IPR027640 (PANTHER); PTHR24115:SF399 (PANTHER); IPR001752 (PROSITE_PROFILES); IPR027417 (SUPERFAMILY)	P:GO:0007018; F:GO:0003777; F:GO:0005524; F:GO:0008017	P:microtubule-based movement; F:microtubule motor activity; F:ATP binding; F:microtubule binding
TRUE	[INTERPRO, BLASTED]	AAEL009055		40392	1	0	100						IPR002018 (PFAM); IPR029058 (G3DSA:3.40.50.GENE3D); PTHR43903:SF19 (PANTHER); PTHR43903 (PANTHER); IPR029058 (SUPERFAMILY)	no GO terms	no GO terms
TRUE	[INTERPRO, BLASTED, ANNOTATED]	AAEL008374		66182	1	0	89.43	1	F:GO:0004842	F:ubiquitin-protein transferase activity			IPR000569 (SMART); G3DSA:3.30.2160.10 (GENE3D); IPR000569 (PFAM); G3DSA:3.30.2410.10 (GENE3D); PTHR11254:SF310 (PANTHER); PTHR11254 (PANTHER); IPR000569 (PROSITE_PROFILES); IPR000569 (CDD); IPR035983 (SUPERFAMILY)	F:GO:0004842	F:ubiquitin-protein transferase activity
TRUE	[INTERPRO, BLASTED, ANNOTATED]	AAEL007670		34403	1	0	100	3	P:GO:0000122; P:GO:0048730; P:GO:0048749	P:negative regulation of transcription by RNA polymerase II; P:epidermis morphogenesis; P:compound eye development			IPR013087 (SMART); IPR013087 (PFAM); IPR041661 (PFAM); PF13912 (PFAM); G3DSA:3.30.160.60 (GENE3D); mobidb-lite (MOBIDB_LITE); mobidb-lite (MOBIDB_LITE); mobidb-lite (MOBIDB_LITE); mobidb-lite (MOBIDB_LITE); mobidb-lite (MOBIDB_LITE); mobidb-lite (MOBIDB_LITE); mobidb-lite (MOBIDB_LITE); mobidb-lite (MOBIDB_LITE); mobidb-lite (MOBIDB_LITE); mobidb-lite (MOBIDB_LITE); mobidb-lite (MOBIDB_LITE); mob…	P:GO:0000122; P:GO:0010468; P:GO:0048730; P:GO:0048749	P:negative regulation of transcription by RNA polymerase II; P:regulation of gene expression; P:epidermis morphogenesis; P:compound eye development
TRUE	[INTERPRO, BLASTED]	AAEL004410		83568	1	3.9418e-162	98.53						mobidb-lite (MOBIDB_LITE); mobidb-lite (MOBIDB_LITE); mobidb-lite (MOBIDB_LITE); mobidb-lite (MOBIDB_LITE); PTHR36685 (PANTHER)	no GO terms	no GO terms
TRUE	[INTERPRO, NO-BLAST, ANNOTATED]	AAEL028038	---NA---	10000				2	F:GO:0003676; F:GO:0004523	F:nucleic acid binding; F:RNA-DNA hybrid ribonuclease activity	EC:3.1.30; EC:3.1.26; EC:3.1.26.4	Acting on ester bonds; Acting on ester bonds; Ribonuclease H	IPR002156 (PFAM); IPR036397 (G3DSA:3.30.420.GENE3D); IPR005135 (PFAM); IPR036691 (G3DSA:3.60.10.GENE3D); IPR000477 (PFAM); PTHR33332:SF6 (PANTHER); PTHR33332 (PANTHER); IPR002156 (PROSITE_PROFILES); IPR000477 (PROSITE_PROFILES); cd01650 (CDD); cd09276 (CDD); IPR036691 (SUPERFAMILY); IPR043502 (SUPERFAMILY); IPR012337 (SUPERFAMILY)	F:GO:0003676; F:GO:0004523	F:nucleic acid binding; F:RNA-DNA hybrid ribonuclease activity
TRUE	[INTERPRO, BLASTED, MAPPED, ANNOTATED]	AAEL025294	proton channel OtopLc	10000	5	0	97.74	4	P:GO:0006508; P:GO:0015074; F:GO:0003676; F:GO:0004190	P:proteolysis; P:DNA integration; F:nucleic acid binding; F:aspartic-type endopeptidase activity	EC:3.4.23	Acting on peptide bonds (peptidases)	IPR043128 (G3DSA:3.30.70.GENE3D); IPR000477 (PFAM); IPR021109 (G3DSA:2.40.70.GENE3D); IPR001584 (PFAM); IPR041373 (PFAM); G3DSA:3.10.10.10 (GENE3D); IPR043128 (G3DSA:3.30.70.GENE3D); G3DSA:1.10.340.70 (GENE3D); IPR041588 (PFAM); IPR036397 (G3DSA:3.30.420.GENE3D); G3DSA:3.10.20.370 (GENE3D); mobidb-lite (MOBIDB_LITE); PTHR24559 (PANTHER); PTHR24559:SF269 (PANTHER); IPR001969 (PROSITE_PATTERNS); IP…	P:GO:0006508; P:GO:0015074; F:GO:0003676; F:GO:0004190	P:proteolysis; P:DNA integration; F:nucleic acid binding; F:aspartic-type endopeptidase activity
TRUE	[INTERPRO, BLASTED]	AAEL023898	nascent polypeptide-associated complex subunit alpha, muscle-specific form-like	10000	5	0	94.02						mobidb-lite (MOBIDB_LITE); mobidb-lite (MOBIDB_LITE); mobidb-lite (MOBIDB_LITE); mobidb-lite (MOBIDB_LITE); mobidb-lite (MOBIDB_LITE); mobidb-lite (MOBIDB_LITE); mobidb-lite (MOBIDB_LITE); mobidb-lite (MOBIDB_LITE); mobidb-lite (MOBIDB_LITE); mobidb-lite (MOBIDB_LITE); mobidb-lite (MOBIDB_LITE); mobidb-lite (MOBIDB_LITE); mobidb-lite (MOBIDB_LITE); mobidb-lite (MOBIDB_LITE); mobidb-lite (MOBIDB_L…	no GO terms	no GO terms
TRUE	[INTERPRO, BLASTED, MAPPED, ANNOTATED]	AAEL019883	hypothetical protein RP20_CCG022513	10000	5	0	70.52	5	P:GO:0006508; P:GO:0015074; F:GO:0003676; F:GO:0004190; F:GO:0008270	P:proteolysis; P:DNA integration; F:nucleic acid binding; F:aspartic-type endopeptidase activity; F:zinc ion binding	EC:3.4.23	Acting on peptide bonds (peptidases)	IPR001878 (SMART); IPR040676 (PFAM); IPR041588 (PFAM); IPR008737 (PFAM); IPR036397 (G3DSA:3.30.420.GENE3D); IPR008042 (PFAM); IPR005312 (PFAM); G3DSA:4.10.60.10 (GENE3D); IPR001584 (PFAM); IPR021109 (G3DSA:2.40.70.GENE3D); G3DSA:1.10.340.70 (GENE3D); mobidb-lite (MOBIDB_LITE); mobidb-lite (MOBIDB_LITE); PTHR22955:SF60 (PANTHER); PTHR22955 (PANTHER); IPR001969 (PROSITE_PATTERNS); IPR001584 (PROSIT…	P:GO:0006508; P:GO:0015074; F:GO:0003676; F:GO:0004190; F:GO:0008270	P:proteolysis; P:DNA integration; F:nucleic acid binding; F:aspartic-type endopeptidase activity; F:zinc ion binding
TRUE	[INTERPRO, NO-BLAST]	AAEL019835	---NA---	10000									IPR036691 (G3DSA:3.60.10.GENE3D); IPR005135 (PFAM); IPR036691 (SUPERFAMILY)	no GO terms	no GO terms
TRUE	[INTERPRO, BLASTED, MAPPED, ANNOTATED]	AAEL019702	AAEL003169-PA	10000	3	1.71839e-13	91.11	1	F:GO:0005515	F:protein binding			IPR003599 (SMART); IPR003598 (SMART); IPR003961 (SMART); IPR013783 (G3DSA:2.60.40.GENE3D); IPR007110 (PFAM); IPR013783 (G3DSA:2.60.40.GENE3D); IPR003961 (PFAM); IPR013783 (G3DSA:2.60.40.GENE3D); PF13927 (PFAM); IPR013783 (G3DSA:2.60.40.GENE3D); IPR013783 (G3DSA:2.60.40.GENE3D); PTHR11640 (PANTHER); PTHR11640:SF31 (PANTHER); PTHR11640 (PANTHER); PTHR11640:SF31 (PANTHER); IPR007110 (PROSITE_PROFILE…	F:GO:0005515	F:protein binding
TRUE	[INTERPRO, BLASTED, MAPPED, ANNOTATED]	AAEL019701	UPF0769 protein CG18675	10000	5	2.36159e-90	94.57	1	F:GO:0003676	F:nucleic acid binding			Coil (COILS); IPR001965 (SMART); IPR013083 (G3DSA:3.30.40.GENE3D); IPR043128 (G3DSA:3.30.70.GENE3D); IPR041588 (PFAM); IPR036397 (G3DSA:3.30.420.GENE3D); G3DSA:3.10.10.10 (GENE3D); IPR008042 (PFAM); IPR019787 (PFAM); mobidb-lite (MOBIDB_LITE); PTHR22955:SF60 (PANTHER); PTHR22955 (PANTHER); IPR019787 (PROSITE_PROFILES); IPR011011 (SUPERFAMILY); IPR043502 (SUPERFAMILY); IPR012337 (SUPERFAMILY)	F:GO:0003676	F:nucleic acid binding
TRUE	[INTERPRO, BLASTED, MAPPED]	AAEL019667	reverse transcriptase	10000	5	6.50583e-57	51.8	2	P:GO:0006278; F:GO:0003964	P:RNA-dependent DNA biosynthetic process; F:RNA-directed DNA polymerase activity			Coil (COILS); mobidb-lite (MOBIDB_LITE); mobidb-lite (MOBIDB_LITE); mobidb-lite (MOBIDB_LITE); mobidb-lite (MOBIDB_LITE); mobidb-lite (MOBIDB_LITE); SIGNAL_PEPTIDE_H_REGION (PHOBIUS); SIGNAL_PEPTIDE_N_REGION (PHOBIUS); NON_CYTOPLASMIC_DOMAIN (PHOBIUS); SIGNAL_PEPTIDE (PHOBIUS); SIGNAL_PEPTIDE_C_REGION (PHOBIUS); SignalP-noTM (SIGNALP_EUK)	no GO terms	no GO terms
TRUE	[INTERPRO, BLASTED, MAPPED, ANNOTATED]	AAEL019639	uncharacterized protein LOC5566459	10000	5	0	82.7	4	P:GO:0006979; P:GO:0055114; F:GO:0004601; F:GO:0020037	P:response to oxidative stress; P:oxidation-reduction process; F:peroxidase activity; F:heme binding	EC:1.11.1.7	Peroxidase	IPR019791 (PFAM); IPR037120 (G3DSA:1.10.640.GENE3D); mobidb-lite (MOBIDB_LITE); mobidb-lite (MOBIDB_LITE); mobidb-lite (MOBIDB_LITE); mobidb-lite (MOBIDB_LITE); mobidb-lite (MOBIDB_LITE); mobidb-lite (MOBIDB_LITE); mobidb-lite (MOBIDB_LITE); mobidb-lite (MOBIDB_LITE); mobidb-lite (MOBIDB_LITE); mobidb-lite (MOBIDB_LITE); mobidb-lite (MOBIDB_LITE); mobidb-lite (MOBIDB_LITE); mobidb-lite (MOBIDB_LI…	P:GO:0006979; P:GO:0055114; F:GO:0004601; F:GO:0020037	P:response to oxidative stress; P:oxidation-reduction process; F:peroxidase activity; F:heme binding
TRUE	[INTERPRO, BLASTED]	AAEL019567	protein arginine N-methyltransferase 7 isoform X2	10000	1	1.46297e-05	86.67						PTHR23263:SF125 (PANTHER); IPR026075 (PANTHER); PTHR23263:SF125 (PANTHER); IPR026075 (PANTHER); IPR026075 (PANTHER); PTHR23263:SF125 (PANTHER); SIGNAL_PEPTIDE (PHOBIUS); SIGNAL_PEPTIDE_H_REGION (PHOBIUS); SIGNAL_PEPTIDE_N_REGION (PHOBIUS); NON_CYTOPLASMIC_DOMAIN (PHOBIUS); SIGNAL_PEPTIDE_C_REGION (PHOBIUS)	no GO terms	no GO terms
TRUE	[INTERPRO, BLASTED]	AAEL019513	uncharacterized protein Dwil_GK26988, partial	10000	5	3.0599e-10	76.12						Coil (COILS); IPR036691 (G3DSA:3.60.10.GENE3D); IPR000477 (PFAM); mobidb-lite (MOBIDB_LITE); PTHR47027:SF5 (PANTHER); PTHR47027 (PANTHER); IPR000477 (PROSITE_PROFILES); cd01650 (CDD); cd09076 (CDD); IPR036691 (SUPERFAMILY); IPR043502 (SUPERFAMILY)	no GO terms	no GO terms
TRUE	[INTERPRO, BLASTED, MAPPED, ANNOTATED]	AAEL019436	sensory neuron membrane protein 2 isoform X1	10000	5	2.73921e-10	97.84	1	C:GO:0016021	C:integral component of membrane			Coil (COILS); IPR036691 (G3DSA:3.60.10.GENE3D); IPR000477 (PFAM); mobidb-lite (MOBIDB_LITE); mobidb-lite (MOBIDB_LITE); PTHR47027 (PANTHER); PTHR47027:SF5 (PANTHER); IPR000477 (PROSITE_PROFILES); cd01650 (CDD); cd09076 (CDD); IPR036691 (SUPERFAMILY); IPR043502 (SUPERFAMILY)	no GO terms	no GO terms
TRUE	[INTERPRO, BLASTED, MAPPED, ANNOTATED]	AAEL018340	putative 115 kDa protein	10000	5	9.29535e-90	60.22	2	P:GO:0015074; F:GO:0003676	P:DNA integration; F:nucleic acid binding			G3DSA:3.10.10.10 (GENE3D); IPR041373 (PFAM); IPR000477 (PFAM); IPR036397 (G3DSA:3.30.420.GENE3D); IPR001584 (PFAM); IPR043128 (G3DSA:3.30.70.GENE3D); IPR043128 (G3DSA:3.30.70.GENE3D); G3DSA:1.10.340.70 (GENE3D); G3DSA:3.10.20.370 (GENE3D); IPR021109 (G3DSA:2.40.70.GENE3D); IPR041588 (PFAM); PTHR24559 (PANTHER); PTHR24559:SF300 (PANTHER); CYTOPLASMIC_DOMAIN (PHOBIUS); TRANSMEMBRANE (PHOBIUS); NON_…	P:GO:0015074; F:GO:0003676	P:DNA integration; F:nucleic acid binding
TRUE	[INTERPRO, BLASTED]	AAEL018324	regulating synaptic membrane exocytosis protein 1 isoform X2	10000	5	3.69085e-90	84.48						mobidb-lite (MOBIDB_LITE); mobidb-lite (MOBIDB_LITE); mobidb-lite (MOBIDB_LITE); mobidb-lite (MOBIDB_LITE); mobidb-lite (MOBIDB_LITE); mobidb-lite (MOBIDB_LITE); mobidb-lite (MOBIDB_LITE); mobidb-lite (MOBIDB_LITE); mobidb-lite (MOBIDB_LITE); mobidb-lite (MOBIDB_LITE); mobidb-lite (MOBIDB_LITE); mobidb-lite (MOBIDB_LITE); mobidb-lite (MOBIDB_LITE); mobidb-lite (MOBIDB_LITE); mobidb-lite (MOBIDB_L…	no GO terms	no GO terms
TRUE	[INTERPRO, BLASTED]	AAEL018313	tight junction protein ZO-1 isoform X5	10000	5	0	99.54						G3DSA:2.60.220.30 (GENE3D); IPR000906 (PFAM); mobidb-lite (MOBIDB_LITE); mobidb-lite (MOBIDB_LITE); mobidb-lite (MOBIDB_LITE); mobidb-lite (MOBIDB_LITE); mobidb-lite (MOBIDB_LITE); mobidb-lite (MOBIDB_LITE); mobidb-lite (MOBIDB_LITE); PTHR13865:SF28 (PANTHER); PTHR13865 (PANTHER); IPR000906 (PROSITE_PROFILES)	no GO terms	no GO terms
TRUE	[INTERPRO, BLASTED, MAPPED, ANNOTATED]	AAEL018251	mitogen-activated protein kinase kinase kinase 11 isoform X3	10000	5	7.14324e-145	98.27	3	P:GO:0006468; F:GO:0004672; F:GO:0005524	P:protein phosphorylation; F:protein kinase activity; F:ATP binding			Coil (COILS); IPR036691 (G3DSA:3.60.10.GENE3D); IPR005135 (PFAM); IPR000477 (PFAM); PTHR19446 (PANTHER); PTHR19446:SF409 (PANTHER); IPR000477 (PROSITE_PROFILES); cd01650 (CDD); IPR043502 (SUPERFAMILY); IPR036691 (SUPERFAMILY)	no GO terms	no GO terms
TRUE	[INTERPRO, BLASTED, MAPPED, ANNOTATED]	AAEL018227	putative reverse transcriptase	10000	5	5.15715e-24	72.69	2	P:GO:0015074; F:GO:0003676	P:DNA integration; F:nucleic acid binding			IPR001584 (PFAM); IPR041588 (PFAM); IPR008737 (PFAM); IPR008042 (PFAM); IPR036397 (G3DSA:3.30.420.GENE3D); IPR005312 (PFAM); IPR040676 (PFAM); mobidb-lite (MOBIDB_LITE); PTHR22955 (PANTHER); IPR001584 (PROSITE_PROFILES); cd06222 (CDD); cd00303 (CDD); IPR012337 (SUPERFAMILY); IPR021109 (SUPERFAMILY)	P:GO:0015074; F:GO:0003676	P:DNA integration; F:nucleic acid binding
TRUE	[INTERPRO, BLASTED, MAPPED, ANNOTATED]	AAEL018215	dedicator of cytokinesis protein 3 isoform X3	10000	5	0	98.63	2	P:GO:0007264; F:GO:0005085	P:small GTPase mediated signal transduction; F:guanyl-nucleotide exchange factor activity			IPR032376 (PFAM); IPR035892 (G3DSA:2.60.40.GENE3D); IPR027007 (PFAM); PTHR45653:SF9 (PANTHER); IPR026791 (PANTHER); NON_CYTOPLASMIC_DOMAIN (PHOBIUS); CYTOPLASMIC_DOMAIN (PHOBIUS); TRANSMEMBRANE (PHOBIUS); IPR027007 (PROSITE_PROFILES); IPR037811 (CDD); IPR016024 (SUPERFAMILY)	P:GO:0007264; F:GO:0005085	P:small GTPase mediated signal transduction; F:guanyl-nucleotide exchange factor activity
TRUE	[INTERPRO, BLASTED, MAPPED, ANNOTATED]	AAEL018201	zinc finger protein 420 isoform X2	10000	5	0	92.96	3	F:GO:0003676; F:GO:0008270; C:GO:0005634	F:nucleic acid binding; F:zinc ion binding; C:nucleus			Coil (COILS); IPR000477 (PFAM); IPR005135 (PFAM); IPR036691 (G3DSA:3.60.10.GENE3D); mobidb-lite (MOBIDB_LITE); mobidb-lite (MOBIDB_LITE); PTHR19446:SF409 (PANTHER); PTHR19446 (PANTHER); IPR000477 (PROSITE_PROFILES); cd09077 (CDD); cd01650 (CDD); IPR036691 (SUPERFAMILY); IPR043502 (SUPERFAMILY)	no GO terms	no GO terms
TRUE	[INTERPRO, BLASTED]	AAEL018163	uncharacterized protein LOC5571056 isoform X2	10000	5	0	92.29						mobidb-lite (MOBIDB_LITE); mobidb-lite (MOBIDB_LITE); mobidb-lite (MOBIDB_LITE); mobidb-lite (MOBIDB_LITE); mobidb-lite (MOBIDB_LITE); mobidb-lite (MOBIDB_LITE); mobidb-lite (MOBIDB_LITE); mobidb-lite (MOBIDB_LITE); mobidb-lite (MOBIDB_LITE); SIGNAL_PEPTIDE_C_REGION (PHOBIUS); SIGNAL_PEPTIDE (PHOBIUS); NON_CYTOPLASMIC_DOMAIN (PHOBIUS); SIGNAL_PEPTIDE_H_REGION (PHOBIUS); SIGNAL_PEPTIDE_N_REGION (P…	no GO terms	no GO terms
TRUE	[INTERPRO, BLASTED]	AAEL018135	inactive hydroxysteroid dehydrogenase-like protein 1	10000	5	6.05276e-135	90.43						IPR002347 (PRINTS); PIRSF000126 (PIRSF); IPR002347 (PFAM); G3DSA:3.40.50.720 (GENE3D); PTHR43899 (PANTHER); PTHR43899:SF9 (PANTHER); SIGNAL_PEPTIDE_H_REGION (PHOBIUS); NON_CYTOPLASMIC_DOMAIN (PHOBIUS); SIGNAL_PEPTIDE_C_REGION (PHOBIUS); SIGNAL_PEPTIDE_N_REGION (PHOBIUS); SIGNAL_PEPTIDE (PHOBIUS); cd05356 (CDD); SignalP-noTM (SIGNALP_EUK); IPR036291 (SUPERFAMILY)	no GO terms	no GO terms
TRUE	[INTERPRO, BLASTED, MAPPED, ANNOTATED]	AAEL017994	reverse transcriptase-like protein	10000	5	0	79.87	4	P:GO:0006278; F:GO:0003677; F:GO:0003964; F:GO:0008270	P:RNA-dependent DNA biosynthetic process; F:DNA binding; F:RNA-directed DNA polymerase activity; F:zinc ion binding	EC:2.7.7.49	RNA-directed DNA polymerase	mobidb-lite (MOBIDB_LITE); mobidb-lite (MOBIDB_LITE); mobidb-lite (MOBIDB_LITE)	no GO terms	no GO terms
TRUE	[INTERPRO, NO-BLAST]	AAEL017293		1099									SignalP-noTM (SIGNALP_EUK)	no GO terms	no GO terms
TRUE	[INTERPRO, NO-BLAST]	AAEL014863	---NA---	10000									IPR000477 (PFAM); IPR005135 (PFAM); IPR036691 (G3DSA:3.60.10.GENE3D); PTHR19446:SF427 (PANTHER); PTHR19446 (PANTHER); IPR000477 (PROSITE_PROFILES); cd01650 (CDD); IPR043502 (SUPERFAMILY); IPR036691 (SUPERFAMILY)	no GO terms	no GO terms
TRUE	[INTERPRO, BLASTED, MAPPED, ANNOTATED]	AAEL014510	protein sprouty	10000	5	0	89.94	3	P:GO:0007275; P:GO:0009966; C:GO:0016020	P:multicellular organism development; P:regulation of signal transduction; C:membrane			IPR007875 (PFAM); mobidb-lite (MOBIDB_LITE); mobidb-lite (MOBIDB_LITE); mobidb-lite (MOBIDB_LITE); mobidb-lite (MOBIDB_LITE); mobidb-lite (MOBIDB_LITE); mobidb-lite (MOBIDB_LITE); mobidb-lite (MOBIDB_LITE); mobidb-lite (MOBIDB_LITE); mobidb-lite (MOBIDB_LITE); PTHR12365:SF7 (PANTHER); PTHR12365 (PANTHER); IPR007875 (PROSITE_PROFILES)	P:GO:0007275; P:GO:0009966; C:GO:0016020	P:multicellular organism development; P:regulation of signal transduction; C:membrane
TRUE	[INTERPRO, BLASTED, ANNOTATED]	AAEL014366	protein takeout	10000	4	3.72802e-08	80.23	2	F:GO:0003676; F:GO:0004523	F:nucleic acid binding; F:RNA-DNA hybrid ribonuclease activity	EC:3.1.30; EC:3.1.26; EC:3.1.26.4	Acting on ester bonds; Acting on ester bonds; Ribonuclease H	IPR036397 (G3DSA:3.30.420.GENE3D); NON_CYTOPLASMIC_DOMAIN (PHOBIUS); NON_CYTOPLASMIC_DOMAIN (PHOBIUS); TRANSMEMBRANE (PHOBIUS); TRANSMEMBRANE (PHOBIUS); CYTOPLASMIC_DOMAIN (PHOBIUS); IPR002156 (PROSITE_PROFILES); IPR012337 (SUPERFAMILY); TMhelix (TMHMM); TMhelix (TMHMM)	F:GO:0003676; F:GO:0004523	F:nucleic acid binding; F:RNA-DNA hybrid ribonuclease activity
TRUE	[INTERPRO, BLASTED, MAPPED, ANNOTATED]	AAEL014343	AAEL014343-PA	10000	5	0	90.16	1	C:GO:0016021	C:integral component of membrane			Coil (COILS); IPR000477 (PFAM); mobidb-lite (MOBIDB_LITE); mobidb-lite (MOBIDB_LITE); PTHR47027:SF5 (PANTHER); PTHR47027 (PANTHER); IPR000477 (PROSITE_PROFILES); cd01650 (CDD); IPR043502 (SUPERFAMILY)	no GO terms	no GO terms
TRUE	[INTERPRO, BLASTED]	AAEL014226	uncharacterized protein LOC5579527 isoform X3	10000	3	8.76849e-12	95						mobidb-lite (MOBIDB_LITE); mobidb-lite (MOBIDB_LITE); PTHR34000 (PANTHER); CYTOPLASMIC_DOMAIN (PHOBIUS); TRANSMEMBRANE (PHOBIUS); NON_CYTOPLASMIC_DOMAIN (PHOBIUS)	no GO terms	no GO terms
TRUE	[INTERPRO, BLASTED, ANNOTATED]	AAEL014003	leucine-rich repeat and calponin homology domain-containing protein 2 isoform X4	10000	5	2.91348e-29	91.45	2	F:GO:0003676; F:GO:0004523	F:nucleic acid binding; F:RNA-DNA hybrid ribonuclease activity	EC:3.1.30; EC:3.1.26; EC:3.1.26.4	Acting on ester bonds; Acting on ester bonds; Ribonuclease H	IPR036691 (G3DSA:3.60.10.GENE3D); IPR005135 (PFAM); IPR002156 (PFAM); IPR036397 (G3DSA:3.30.420.GENE3D); IPR000477 (PFAM); PTHR33332:SF6 (PANTHER); PTHR33332 (PANTHER); IPR002156 (PROSITE_PROFILES); IPR000477 (PROSITE_PROFILES); cd01650 (CDD); cd09276 (CDD); IPR043502 (SUPERFAMILY); IPR012337 (SUPERFAMILY); IPR036691 (SUPERFAMILY)	F:GO:0003676; F:GO:0004523	F:nucleic acid binding; F:RNA-DNA hybrid ribonuclease activity
TRUE	[INTERPRO, BLASTED]	AAEL013847	unnamed protein product, partial	10000	5	3.52234e-136	63.4						mobidb-lite (MOBIDB_LITE); CYTOPLASMIC_DOMAIN (PHOBIUS); NON_CYTOPLASMIC_DOMAIN (PHOBIUS); CYTOPLASMIC_DOMAIN (PHOBIUS); TRANSMEMBRANE (PHOBIUS); NON_CYTOPLASMIC_DOMAIN (PHOBIUS); TRANSMEMBRANE (PHOBIUS); NON_CYTOPLASMIC_DOMAIN (PHOBIUS); TRANSMEMBRANE (PHOBIUS); CYTOPLASMIC_DOMAIN (PHOBIUS); CYTOPLASMIC_DOMAIN (PHOBIUS); NON_CYTOPLASMIC_DOMAIN (PHOBIUS); CYTOPLASMIC_DOMAIN (PHOBIUS); TRANSMEMBRA…	no GO terms	no GO terms
TRUE	[INTERPRO, BLASTED, MAPPED]	AAEL013723	reverse transcriptase	10000	5	2.15295e-100	70.63	2	P:GO:0006278; F:GO:0003964	P:RNA-dependent DNA biosynthetic process; F:RNA-directed DNA polymerase activity			Coil (COILS); mobidb-lite (MOBIDB_LITE); mobidb-lite (MOBIDB_LITE); mobidb-lite (MOBIDB_LITE); mobidb-lite (MOBIDB_LITE); mobidb-lite (MOBIDB_LITE); mobidb-lite (MOBIDB_LITE); mobidb-lite (MOBIDB_LITE); mobidb-lite (MOBIDB_LITE); mobidb-lite (MOBIDB_LITE); mobidb-lite (MOBIDB_LITE); mobidb-lite (MOBIDB_LITE); mobidb-lite (MOBIDB_LITE); PTHR36586:SF9 (PANTHER); PTHR36586:SF9 (PANTHER); PTHR36586 (…	no GO terms	no GO terms
TRUE	[INTERPRO, BLASTED, ANNOTATED]	AAEL013505	AAEL017247-PA	10000	1	9.01814e-08	77.27	2	F:GO:0003676; F:GO:0004523	F:nucleic acid binding; F:RNA-DNA hybrid ribonuclease activity	EC:3.1.30; EC:3.1.26; EC:3.1.26.4	Acting on ester bonds; Acting on ester bonds; Ribonuclease H	IPR036397 (G3DSA:3.30.420.GENE3D); IPR002156 (PFAM); IPR036691 (G3DSA:3.60.10.GENE3D); IPR000477 (PFAM); IPR005135 (PFAM); PTHR19446 (PANTHER); PTHR19446:SF425 (PANTHER); IPR002156 (PROSITE_PROFILES); IPR000477 (PROSITE_PROFILES); cd01650 (CDD); cd09276 (CDD); IPR012337 (SUPERFAMILY); IPR043502 (SUPERFAMILY); IPR036691 (SUPERFAMILY)	F:GO:0003676; F:GO:0004523	F:nucleic acid binding; F:RNA-DNA hybrid ribonuclease activity
TRUE	[INTERPRO, BLASTED]	AAEL013445	uncharacterized protein LOC5569588	10000	5	0	95.29						Coil (COILS); IPR000448 (PFAM); IPR023330 (G3DSA:1.10.3570.GENE3D); mobidb-lite (MOBIDB_LITE); mobidb-lite (MOBIDB_LITE); IPR035961 (SUPERFAMILY)	no GO terms	no GO terms
TRUE	[INTERPRO, BLASTED, MAPPED, ANNOTATED]	AAEL012996	rho GDP-dissociation inhibitor 1 isoform X1	10000	5	1.69123e-33	100	3	P:GO:0015074; F:GO:0003676; F:GO:0008270	P:DNA integration; F:nucleic acid binding; F:zinc ion binding			G3DSA:4.10.60.10 (GENE3D); IPR025724 (PFAM); IPR013103 (PFAM); IPR001584 (PFAM); IPR036397 (G3DSA:3.30.420.GENE3D); PF14223 (PFAM); mobidb-lite (MOBIDB_LITE); mobidb-lite (MOBIDB_LITE); mobidb-lite (MOBIDB_LITE); mobidb-lite (MOBIDB_LITE); mobidb-lite (MOBIDB_LITE); mobidb-lite (MOBIDB_LITE); PTHR11439 (PANTHER); PTHR11439:SF265 (PANTHER); IPR001878 (PROSITE_PROFILES); IPR001584 (PROSITE_PROFILES…	P:GO:0015074; F:GO:0003676; F:GO:0008270	P:DNA integration; F:nucleic acid binding; F:zinc ion binding
TRUE	[INTERPRO, BLASTED, MAPPED, ANNOTATED]	AAEL012911	endonuclease-reverse transcriptase	10000	5	7.85647e-95	78.18	3	P:GO:0015074; F:GO:0003676; F:GO:0008270	P:DNA integration; F:nucleic acid binding; F:zinc ion binding			IPR001878 (SMART); IPR000477 (PFAM); IPR008042 (PFAM); IPR036397 (G3DSA:3.30.420.GENE3D); IPR008737 (PFAM); IPR041588 (PFAM); IPR005312 (PFAM); IPR040676 (PFAM); mobidb-lite (MOBIDB_LITE); mobidb-lite (MOBIDB_LITE); PTHR22955:SF60 (PANTHER); PTHR22955 (PANTHER); IPR001878 (PROSITE_PROFILES); IPR001584 (PROSITE_PROFILES); cd01644 (CDD); cd00303 (CDD); IPR012337 (SUPERFAMILY); IPR043502 (SUPERFAMIL…	P:GO:0015074; F:GO:0003676; F:GO:0008270	P:DNA integration; F:nucleic acid binding; F:zinc ion binding
TRUE	[INTERPRO, BLASTED, ANNOTATED]	AAEL012756	hypothetical protein RP20_CCG004967	10000	5	6.82254e-93	67.78	2	F:GO:0003676; F:GO:0004523	F:nucleic acid binding; F:RNA-DNA hybrid ribonuclease activity	EC:3.1.30; EC:3.1.26; EC:3.1.26.4	Acting on ester bonds; Acting on ester bonds; Ribonuclease H	IPR002156 (PFAM); IPR000477 (PFAM); IPR036691 (G3DSA:3.60.10.GENE3D); IPR036397 (G3DSA:3.30.420.GENE3D); IPR005135 (PFAM); PTHR33332:SF6 (PANTHER); PTHR33332 (PANTHER); IPR000477 (PROSITE_PROFILES); IPR002156 (PROSITE_PROFILES); cd09276 (CDD); cd01650 (CDD); IPR043502 (SUPERFAMILY); IPR036691 (SUPERFAMILY); IPR012337 (SUPERFAMILY)	F:GO:0003676; F:GO:0004523	F:nucleic acid binding; F:RNA-DNA hybrid ribonuclease activity
TRUE	[INTERPRO, BLASTED, MAPPED, ANNOTATED]	AAEL012413	N-acetyltransferase mak3	7194	5	9.54148e-138	84.49	1	F:GO:0008080	F:N-acetyltransferase activity	EC:2.3.1.5	Arylamine N-acetyltransferase	IPR000182 (PFAM); G3DSA:3.40.630.30 (GENE3D); mobidb-lite (MOBIDB_LITE); mobidb-lite (MOBIDB_LITE); mobidb-lite (MOBIDB_LITE); mobidb-lite (MOBIDB_LITE); PTHR45896 (PANTHER); PTHR45896:SF1 (PANTHER); IPR000182 (PROSITE_PROFILES); cd04301 (CDD); IPR016181 (SUPERFAMILY)	F:GO:0008080	F:N-acetyltransferase activity
TRUE	[INTERPRO, BLASTED, MAPPED, ANNOTATED]	AAEL012410	protein argonaute-2 isoform X1	10000	5	3.76171e-49	98.31	3	P:GO:0006413; P:GO:0031047; F:GO:0003743	P:translational initiation; P:gene silencing by RNA; F:translation initiation factor activity			IPR000477 (PFAM); PTHR19446 (PANTHER); PTHR19446:SF425 (PANTHER); IPR000477 (PROSITE_PROFILES); cd01650 (CDD); IPR043502 (SUPERFAMILY)	no GO terms	no GO terms
TRUE	[INTERPRO, BLASTED]	AAEL012326	LINE-1 retrotransposon-like element, putative	10000	5	9.05968e-12	78.32						IPR000477 (PFAM); IPR036691 (G3DSA:3.60.10.GENE3D); PTHR19446:SF425 (PANTHER); PTHR19446 (PANTHER); IPR000477 (PROSITE_PROFILES); cd01650 (CDD); IPR036691 (SUPERFAMILY)	no GO terms	no GO terms
TRUE	[INTERPRO, BLASTED, MAPPED, ANNOTATED]	AAEL012180	chromatin modification-related protein MEAF6	1756	5	1.07312e-40	98.55	2	P:GO:0016573; C:GO:0000123	P:histone acetylation; C:histone acetyltransferase complex			mobidb-lite (MOBIDB_LITE); mobidb-lite (MOBIDB_LITE); mobidb-lite (MOBIDB_LITE); mobidb-lite (MOBIDB_LITE)	no GO terms	no GO terms
TRUE	[INTERPRO, BLASTED]	AAEL012083	tyrosine-protein phosphatase 10D isoform X4	10000	5	8.06441e-100	90.57						IPR000477 (PFAM); IPR036691 (G3DSA:3.60.10.GENE3D); PTHR19446 (PANTHER); PTHR19446:SF425 (PANTHER); IPR000477 (PROSITE_PROFILES); cd01650 (CDD); IPR043502 (SUPERFAMILY); IPR043502 (SUPERFAMILY); IPR036691 (SUPERFAMILY)	no GO terms	no GO terms
TRUE	[INTERPRO, BLASTED, MAPPED, ANNOTATED]	AAEL012072	histone H3	970	5	2.42437e-92	99.29	4	F:GO:0003677; F:GO:0046982; C:GO:0000786; C:GO:0005634	F:DNA binding; F:protein heterodimerization activity; C:nucleosome; C:nucleus			no IPS match	no IPS match	no IPS match
TRUE	[INTERPRO, BLASTED, MAPPED, ANNOTATED]	AAEL012062	AAEL005280-PA, partial	10000	5	6.6271e-51	50.4	2	F:GO:0005488; C:GO:0110165	F:binding; C:cellular anatomical entity			PTHR18976 (PANTHER); PTHR18976:SF32 (PANTHER); PTHR18976:SF32 (PANTHER); PTHR18976 (PANTHER); PTHR18976:SF32 (PANTHER); PTHR18976 (PANTHER); PTHR18976 (PANTHER); PTHR18976:SF32 (PANTHER)	no GO terms	no GO terms
TRUE	[INTERPRO, BLASTED, MAPPED, ANNOTATED]	AAEL011812	oocyte zinc finger protein XlCOF22	10000	5	0	79.89	2	F:GO:0008270; C:GO:0005634	F:zinc ion binding; C:nucleus			Coil (COILS); IPR012934 (SMART); IPR012934 (PFAM); mobidb-lite (MOBIDB_LITE); mobidb-lite (MOBIDB_LITE); IPR013087 (PROSITE_PATTERNS); SSF57716 (SUPERFAMILY)	F:GO:0008270; C:GO:0005634	F:zinc ion binding; C:nucleus
TRUE	[INTERPRO, BLASTED, MAPPED, ANNOTATED]	AAEL011575	hypothetical 55K protein - yellow fever mosquito transposon	10000	5	0	81.12	4	P:GO:0006278; F:GO:0003677; F:GO:0003964; F:GO:0008270	P:RNA-dependent DNA biosynthetic process; F:DNA binding; F:RNA-directed DNA polymerase activity; F:zinc ion binding	EC:2.7.7.49	RNA-directed DNA polymerase	Coil (COILS); mobidb-lite (MOBIDB_LITE); mobidb-lite (MOBIDB_LITE); mobidb-lite (MOBIDB_LITE); mobidb-lite (MOBIDB_LITE); mobidb-lite (MOBIDB_LITE); IPR039338 (PANTHER)	no GO terms	no GO terms
TRUE	[INTERPRO, BLASTED, MAPPED, ANNOTATED]	AAEL011070	c-type lectin	10000	5	2.79959e-122	95.55	1	F:GO:0030246	F:carbohydrate binding			PTHR46601 (PANTHER); SIGNAL_PEPTIDE_N_REGION (PHOBIUS); SIGNAL_PEPTIDE (PHOBIUS); SIGNAL_PEPTIDE_H_REGION (PHOBIUS); SIGNAL_PEPTIDE_C_REGION (PHOBIUS); NON_CYTOPLASMIC_DOMAIN (PHOBIUS)	no GO terms	no GO terms
TRUE	[INTERPRO, BLASTED, MAPPED, ANNOTATED]	AAEL010655	reverse transcriptase-like protein	10000	5	0	83.49	2	F:GO:0003676; F:GO:0004523	F:nucleic acid binding; F:RNA-DNA hybrid ribonuclease activity	EC:3.1.30; EC:3.1.26; EC:3.1.26.4	Acting on ester bonds; Acting on ester bonds; Ribonuclease H	IPR005135 (PFAM); IPR002156 (PFAM); IPR036691 (G3DSA:3.60.10.GENE3D); IPR000477 (PFAM); IPR036397 (G3DSA:3.30.420.GENE3D); PTHR19446:SF427 (PANTHER); PTHR19446 (PANTHER); IPR000477 (PROSITE_PROFILES); IPR002156 (PROSITE_PROFILES); cd01650 (CDD); cd09276 (CDD); IPR036691 (SUPERFAMILY); IPR012337 (SUPERFAMILY); IPR043502 (SUPERFAMILY)	F:GO:0003676; F:GO:0004523	F:nucleic acid binding; F:RNA-DNA hybrid ribonuclease activity
TRUE	[INTERPRO, BLASTED, MAPPED, ANNOTATED]	AAEL010627	AAEL010627-PA	10000	5	1.20946e-29	97.1	1	C:GO:0016021	C:integral component of membrane			IPR005135 (PFAM); IPR000477 (PFAM); IPR036691 (G3DSA:3.60.10.GENE3D); PTHR19446:SF427 (PANTHER); PTHR19446 (PANTHER); IPR000477 (PROSITE_PROFILES); cd01650 (CDD); IPR036691 (SUPERFAMILY); IPR043502 (SUPERFAMILY)	no GO terms	no GO terms
TRUE	[INTERPRO, BLASTED, MAPPED, ANNOTATED]	AAEL010511	zinc transporter 10	10000	5	3.90668e-108	90	3	P:GO:0098655; F:GO:0008324; C:GO:0016021	P:cation transmembrane transport; F:cation transmembrane transporter activity; C:integral component of membrane			PTHR46601 (PANTHER); SIGNAL_PEPTIDE_H_REGION (PHOBIUS); NON_CYTOPLASMIC_DOMAIN (PHOBIUS); SIGNAL_PEPTIDE_C_REGION (PHOBIUS); SIGNAL_PEPTIDE (PHOBIUS); SIGNAL_PEPTIDE_N_REGION (PHOBIUS)	no GO terms	no GO terms
TRUE	[INTERPRO, BLASTED]	AAEL010343	hypothetical protein RP20_CCG025298	10000	2	3.41715e-06	65.18						Coil (COILS); IPR036691 (G3DSA:3.60.10.GENE3D); IPR000477 (PFAM); mobidb-lite (MOBIDB_LITE); mobidb-lite (MOBIDB_LITE); PTHR47027:SF5 (PANTHER); PTHR47027 (PANTHER); IPR000477 (PROSITE_PROFILES); cd01650 (CDD); cd09076 (CDD); IPR036691 (SUPERFAMILY); IPR043502 (SUPERFAMILY)	no GO terms	no GO terms
TRUE	[INTERPRO, BLASTED, MAPPED, ANNOTATED]	AAEL010286	leucine-rich repeat and fibronectin type-III domain-containing protein 3 isoform X2	10000	5	3.27077e-35	77.51	1	F:GO:0005515	F:protein binding			IPR003591 (SMART); IPR032675 (G3DSA:3.80.10.GENE3D); IPR001611 (PFAM); IPR032675 (G3DSA:3.80.10.GENE3D); PTHR24366 (PANTHER); PTHR24366:SF83 (PANTHER); IPR001611 (PROSITE_PROFILES); IPR001611 (PROSITE_PROFILES); IPR001611 (PROSITE_PROFILES); IPR001611 (PROSITE_PROFILES); IPR001611 (PROSITE_PROFILES); IPR001611 (PROSITE_PROFILES); IPR001611 (PROSITE_PROFILES); IPR001611 (PROSITE_PROFILES); IPR0016…	F:GO:0005515	F:protein binding
TRUE	[INTERPRO, BLASTED, MAPPED, ANNOTATED]	AAEL010223	uncharacterized protein LOC115268544	10000	5	1.75306e-162	72.42	2	F:GO:0003676; F:GO:0008270	F:nucleic acid binding; F:zinc ion binding			Coil (COILS); IPR005135 (PFAM); IPR036691 (G3DSA:3.60.10.GENE3D); IPR000477 (PFAM); mobidb-lite (MOBIDB_LITE); mobidb-lite (MOBIDB_LITE); PTHR19446:SF409 (PANTHER); PTHR19446 (PANTHER); IPR000477 (PROSITE_PROFILES); cd09077 (CDD); cd01650 (CDD); IPR043502 (SUPERFAMILY); IPR036691 (SUPERFAMILY)	no GO terms	no GO terms
TRUE	[INTERPRO, BLASTED, MAPPED, ANNOTATED]	AAEL009991	myosin-IIIb isoform X1	10000	5	2.79353e-105	99.17	5	P:GO:0006468; F:GO:0003774; F:GO:0004672; F:GO:0005524; C:GO:0016459	P:protein phosphorylation; F:motor activity; F:protein kinase activity; F:ATP binding; C:myosin complex	EC:3.6.1.15	Nucleoside-triphosphate phosphatase	IPR001609 (PRINTS); IPR001609 (SMART); IPR000719 (SMART); G3DSA:1.10.510.10 (GENE3D); IPR036961 (G3DSA:3.40.850.GENE3D); G3DSA:1.20.120.720 (GENE3D); IPR001609 (PFAM); IPR000719 (PFAM); mobidb-lite (MOBIDB_LITE); PTHR46256:SF3 (PANTHER); PTHR46256 (PANTHER); IPR008271 (PROSITE_PATTERNS); IPR000719 (PROSITE_PROFILES); IPR001609 (PROSITE_PROFILES); IPR011009 (SUPERFAMILY); IPR027417 (SUPERFAMILY)	P:GO:0006468; F:GO:0003774; F:GO:0004672; F:GO:0005524; C:GO:0016459	P:protein phosphorylation; F:motor activity; F:protein kinase activity; F:ATP binding; C:myosin complex
TRUE	[INTERPRO, BLASTED]	AAEL009736	AAEL017247-PA	10000	2	2.46989e-25	85.46						IPR000477 (PFAM); PTHR33332:SF6 (PANTHER); PTHR33332 (PANTHER); IPR000477 (PROSITE_PROFILES); cd01650 (CDD); IPR043502 (SUPERFAMILY)	no GO terms	no GO terms
TRUE	[INTERPRO, BLASTED, MAPPED, ANNOTATED]	AAEL009451	actin, indirect flight muscle-like isoform X1	3380	5	0	94.91	3	F:GO:0005524; C:GO:0005737; C:GO:0005856	F:ATP binding; C:cytoplasm; C:cytoskeleton			IPR004000 (PRINTS); IPR004000 (SMART); G3DSA:3.90.640.10 (GENE3D); G3DSA:3.30.420.40 (GENE3D); G3DSA:3.30.420.40 (GENE3D); IPR004000 (PFAM); PTHR11937:SF422 (PANTHER); IPR004000 (PANTHER); IPR004001 (PROSITE_PATTERNS); IPR020902 (PROSITE_PATTERNS); cd00012 (CDD); IPR043129 (SUPERFAMILY); IPR043129 (SUPERFAMILY)	no GO terms	no GO terms
TRUE	[INTERPRO, NO-BLAST]	AAEL009442	---NA---	10000									mobidb-lite (MOBIDB_LITE)	no GO terms	no GO terms
TRUE	[INTERPRO, BLASTED, MAPPED]	AAEL009377	LINE-1 retrotransposon-like element, putative	10000	5	1.27253e-93	79.58	4	P:GO:0006278; P:GO:0090305; F:GO:0003964; F:GO:0004519	P:RNA-dependent DNA biosynthetic process; P:nucleic acid phosphodiester bond hydrolysis; F:RNA-directed DNA polymerase activity; F:endonuclease activity			IPR043128 (G3DSA:3.30.70.GENE3D); IPR005312 (PFAM); IPR008042 (PFAM); G3DSA:3.10.10.10 (GENE3D); mobidb-lite (MOBIDB_LITE); mobidb-lite (MOBIDB_LITE); mobidb-lite (MOBIDB_LITE); mobidb-lite (MOBIDB_LITE); mobidb-lite (MOBIDB_LITE); mobidb-lite (MOBIDB_LITE); mobidb-lite (MOBIDB_LITE); mobidb-lite (MOBIDB_LITE); PTHR22955 (PANTHER); PTHR22955:SF60 (PANTHER); IPR043502 (SUPERFAMILY)	no GO terms	no GO terms
TRUE	[INTERPRO, BLASTED]	AAEL009375	uncharacterized protein CG43867 isoform X8	10000	5	3.01693e-46	99.26						mobidb-lite (MOBIDB_LITE); mobidb-lite (MOBIDB_LITE); mobidb-lite (MOBIDB_LITE); mobidb-lite (MOBIDB_LITE); mobidb-lite (MOBIDB_LITE); mobidb-lite (MOBIDB_LITE); mobidb-lite (MOBIDB_LITE); mobidb-lite (MOBIDB_LITE); mobidb-lite (MOBIDB_LITE); PTHR47641:SF2 (PANTHER); PTHR47641 (PANTHER); SSF69349 (SUPERFAMILY)	no GO terms	no GO terms
TRUE	[INTERPRO, BLASTED]	AAEL009274	uncharacterized protein LOC5571752	1049	5	4.79172e-59	76.96						mobidb-lite (MOBIDB_LITE); mobidb-lite (MOBIDB_LITE); mobidb-lite (MOBIDB_LITE); IPR033335 (PANTHER); PTHR34930:SF6 (PANTHER)	no GO terms	no GO terms
TRUE	[INTERPRO, BLASTED, MAPPED, ANNOTATED]	AAEL009271	reverse transcriptase	10000	5	6.7185e-148	71.66	3	P:GO:0015074; F:GO:0003676; F:GO:0008270	P:DNA integration; F:nucleic acid binding; F:zinc ion binding			IPR041577 (PFAM); IPR036397 (G3DSA:3.30.420.GENE3D); IPR043128 (G3DSA:3.30.70.GENE3D); IPR000477 (PFAM); IPR043128 (G3DSA:3.30.70.GENE3D); IPR001584 (PFAM); IPR041588 (PFAM); G3DSA:3.10.20.370 (GENE3D); G3DSA:1.10.340.70 (GENE3D); G3DSA:3.10.10.10 (GENE3D); mobidb-lite (MOBIDB_LITE); mobidb-lite (MOBIDB_LITE); mobidb-lite (MOBIDB_LITE); mobidb-lite (MOBIDB_LITE); mobidb-lite (MOBIDB_LITE); mobidb…	P:GO:0015074; F:GO:0003676; F:GO:0008270	P:DNA integration; F:nucleic acid binding; F:zinc ion binding
TRUE	[INTERPRO, BLASTED, MAPPED, ANNOTATED]	AAEL009240	neurotactin	10000	5	0	100	1	C:GO:0016021	C:integral component of membrane			mobidb-lite (MOBIDB_LITE); mobidb-lite (MOBIDB_LITE); mobidb-lite (MOBIDB_LITE); mobidb-lite (MOBIDB_LITE); mobidb-lite (MOBIDB_LITE); mobidb-lite (MOBIDB_LITE); mobidb-lite (MOBIDB_LITE); mobidb-lite (MOBIDB_LITE); mobidb-lite (MOBIDB_LITE); mobidb-lite (MOBIDB_LITE); mobidb-lite (MOBIDB_LITE); mobidb-lite (MOBIDB_LITE); mobidb-lite (MOBIDB_LITE); mobidb-lite (MOBIDB_LITE); mobidb-lite (MOBIDB_L…	no GO terms	no GO terms
TRUE	[INTERPRO, NO-BLAST, ANNOTATED]	AAEL009196	---NA---	10000				1	F:GO:0003676	F:nucleic acid binding			G3DSA:3.10.10.10 (GENE3D); IPR036397 (G3DSA:3.30.420.GENE3D); IPR008042 (PFAM); IPR043128 (G3DSA:3.30.70.GENE3D); PTHR22955 (PANTHER); PTHR22955:SF60 (PANTHER); IPR043502 (SUPERFAMILY)	F:GO:0003676	F:nucleic acid binding
TRUE	[INTERPRO, BLASTED, ANNOTATED]	AAEL009072	proline-rich extensin-like protein EPR1	10000	5	8.1789e-93	47.1	4	P:GO:0006508; P:GO:0015074; F:GO:0003676; F:GO:0004190	P:proteolysis; P:DNA integration; F:nucleic acid binding; F:aspartic-type endopeptidase activity	EC:3.4.23	Acting on peptide bonds (peptidases)	IPR041588 (PFAM); G3DSA:1.10.340.70 (GENE3D); IPR001584 (PFAM); IPR043128 (G3DSA:3.30.70.GENE3D); IPR036397 (G3DSA:3.30.420.GENE3D); IPR021109 (G3DSA:2.40.70.GENE3D); G3DSA:3.10.20.370 (GENE3D); IPR043128 (G3DSA:3.30.70.GENE3D); IPR041577 (PFAM); IPR000477 (PFAM); G3DSA:3.10.10.10 (GENE3D); PTHR24559 (PANTHER); PTHR24559:SF269 (PANTHER); IPR001969 (PROSITE_PATTERNS); IPR000477 (PROSITE_PROFILES);…	P:GO:0006508; P:GO:0015074; F:GO:0003676; F:GO:0004190	P:proteolysis; P:DNA integration; F:nucleic acid binding; F:aspartic-type endopeptidase activity
TRUE	[INTERPRO, BLASTED, ANNOTATED]	AAEL008777	AAEL017406-PA, partial	10000	1	1.09145e-33	97.01	4	P:GO:0006468; F:GO:0004713; F:GO:0005515; F:GO:0005524	P:protein phosphorylation; F:protein tyrosine kinase activity; F:protein binding; F:ATP binding	EC:2.7.10	Transferring phosphorus-containing groups	IPR000980 (PRINTS); IPR001452 (PRINTS); IPR001452 (SMART); IPR000980 (SMART); G3DSA:2.30.30.40 (GENE3D); IPR036860 (G3DSA:3.30.505.GENE3D); IPR001452 (PFAM); IPR000980 (PFAM); G3DSA:3.30.200.20 (GENE3D); IPR001245 (PFAM); mobidb-lite (MOBIDB_LITE); mobidb-lite (MOBIDB_LITE); mobidb-lite (MOBIDB_LITE); IPR033221 (PTHR24418:PANTHER); PTHR24418 (PANTHER); IPR017441 (PROSITE_PATTERNS); IPR000719 (PRO…	P:GO:0006468; F:GO:0004672; F:GO:0004713; F:GO:0005515; F:GO:0005524	P:protein phosphorylation; F:protein kinase activity; F:protein tyrosine kinase activity; F:protein binding; F:ATP binding
TRUE	[INTERPRO, BLASTED, MAPPED, ANNOTATED]	AAEL008738	ATP-dependent RNA helicase DBP2	10000	5	0	87.25	2	F:GO:0003676; F:GO:0005524	F:nucleic acid binding; F:ATP binding			G3DSA:3.40.50.300 (GENE3D); IPR011545 (PFAM); mobidb-lite (MOBIDB_LITE); mobidb-lite (MOBIDB_LITE); PTHR24031:SF683 (PANTHER); PTHR24031 (PANTHER); IPR014014 (PROSITE_PROFILES); IPR014001 (PROSITE_PROFILES); cd18050 (CDD); IPR027417 (SUPERFAMILY)	F:GO:0003676; F:GO:0005524	F:nucleic acid binding; F:ATP binding
TRUE	[INTERPRO, BLASTED, MAPPED, ANNOTATED]	AAEL008656	solute carrier family 35 member B1 homolog	6003	5	1.58496e-75	93.71	1	P:GO:0055085	P:transmembrane transport			IPR013657 (PFAM); PTHR10778:SF10 (PANTHER); PTHR10778 (PANTHER); TRANSMEMBRANE (PHOBIUS); TRANSMEMBRANE (PHOBIUS); SIGNAL_PEPTIDE_H_REGION (PHOBIUS); NON_CYTOPLASMIC_DOMAIN (PHOBIUS); NON_CYTOPLASMIC_DOMAIN (PHOBIUS); SIGNAL_PEPTIDE_N_REGION (PHOBIUS); SIGNAL_PEPTIDE_C_REGION (PHOBIUS); SIGNAL_PEPTIDE (PHOBIUS); CYTOPLASMIC_DOMAIN (PHOBIUS); CYTOPLASMIC_DOMAIN (PHOBIUS); TRANSMEMBRANE (PHOBIUS); …	P:GO:0055085	P:transmembrane transport
TRUE	[INTERPRO, BLASTED, MAPPED, ANNOTATED]	AAEL008641	GTP-binding protein (o) alpha subunit, gnao	10000	5	0	93.12	8	P:GO:0006278; P:GO:0007188; F:GO:0003677; F:GO:0003924; F:GO:0003964; F:GO:0005525; F:GO:0008270; F:GO:0031683	P:RNA-dependent DNA biosynthetic process; P:adenylate cyclase-modulating G protein-coupled receptor signaling pathway; F:DNA binding; F:GTPase activity; F:RNA-directed DNA polymerase activity; F:GTP binding; F:zinc ion binding; F:G-protein beta/gamma-subunit complex binding	EC:2.7.7.49; EC:3.6.1.15	RNA-directed DNA polymerase; Nucleoside-triphosphate phosphatase	Coil (COILS); IPR000477 (PFAM); IPR036691 (G3DSA:3.60.10.GENE3D); mobidb-lite (MOBIDB_LITE); mobidb-lite (MOBIDB_LITE); mobidb-lite (MOBIDB_LITE); mobidb-lite (MOBIDB_LITE); PTHR47027:SF5 (PANTHER); PTHR47027 (PANTHER); IPR000477 (PROSITE_PROFILES); cd01650 (CDD); cd09076 (CDD); IPR036691 (SUPERFAMILY); IPR043502 (SUPERFAMILY)	no GO terms	no GO terms
TRUE	[INTERPRO, NO-BLAST]	AAEL007401	---NA---	10000									IPR005135 (PFAM); IPR000477 (PFAM); IPR036691 (G3DSA:3.60.10.GENE3D); PTHR19446 (PANTHER); PTHR19446:SF427 (PANTHER); IPR000477 (PROSITE_PROFILES); cd01650 (CDD); IPR036691 (SUPERFAMILY); IPR043502 (SUPERFAMILY)	no GO terms	no GO terms
TRUE	[INTERPRO, BLASTED, MAPPED, ANNOTATED]	AAEL007305	uncharacterized protein LOC5569003	10000	5	2.35575e-132	95.4	1	C:GO:0016021	C:integral component of membrane			Coil (COILS); IPR001965 (SMART); IPR019787 (PFAM); IPR005312 (PFAM); IPR013083 (G3DSA:3.30.40.GENE3D); PTHR46903 (PANTHER); IPR019786 (PROSITE_PATTERNS); IPR019787 (PROSITE_PROFILES); cd15522 (CDD); IPR011011 (SUPERFAMILY)	no GO terms	no GO terms
TRUE	[INTERPRO, BLASTED, MAPPED, ANNOTATED]	AAEL007293	AAEL006616-PA	10000	2	5.74892e-16	64.89	5	P:GO:0006468; P:GO:0007186; F:GO:0004691; F:GO:0005524; F:GO:0034237	P:protein phosphorylation; P:G protein-coupled receptor signaling pathway; F:cAMP-dependent protein kinase activity; F:ATP binding; F:protein kinase A regulatory subunit binding	EC:2.7.11.11	cAMP-dependent protein kinase	Coil (COILS); IPR000961 (SMART); IPR000719 (SMART); IPR000719 (PFAM); G3DSA:3.30.200.20 (GENE3D); G3DSA:1.10.510.10 (GENE3D); IPR039083 (PTHR24353:PANTHER); PTHR24353 (PANTHER); IPR008271 (PROSITE_PATTERNS); IPR017441 (PROSITE_PATTERNS); IPR000719 (PROSITE_PROFILES); IPR000961 (PROSITE_PROFILES); cd14209 (CDD); IPR011009 (SUPERFAMILY)	P:GO:0006468; P:GO:0007186; F:GO:0004672; F:GO:0004674; F:GO:0004691; F:GO:0005524; F:GO:0034237	P:protein phosphorylation; P:G protein-coupled receptor signaling pathway; F:protein kinase activity; F:protein serine/threonine kinase activity; F:cAMP-dependent protein kinase activity; F:ATP binding; F:protein kinase A regulatory subunit binding
TRUE	[INTERPRO, NO-BLAST]	AAEL007240	---NA---	10000									Coil (COILS); IPR036691 (G3DSA:3.60.10.GENE3D); IPR000477 (PFAM); mobidb-lite (MOBIDB_LITE); PTHR47027:SF5 (PANTHER); PTHR47027 (PANTHER); IPR000477 (PROSITE_PROFILES); cd01650 (CDD); cd09076 (CDD); IPR036691 (SUPERFAMILY); IPR043502 (SUPERFAMILY)	no GO terms	no GO terms
TRUE	[INTERPRO, BLASTED, MAPPED, ANNOTATED]	AAEL007121	insulin-like growth factor-binding protein complex acid labile subunit	2115	5	0	99.22	1	F:GO:0005515	F:protein binding			PR00019 (PRINTS); IPR003591 (SMART); IPR000483 (SMART); IPR032675 (G3DSA:3.80.10.GENE3D); IPR032675 (G3DSA:3.80.10.GENE3D); IPR001611 (PFAM); PTHR45617:SF56 (PANTHER); PTHR45617 (PANTHER); CYTOPLASMIC_DOMAIN (PHOBIUS); SIGNAL_PEPTIDE_H_REGION (PHOBIUS); NON_CYTOPLASMIC_DOMAIN (PHOBIUS); SIGNAL_PEPTIDE_N_REGION (PHOBIUS); TRANSMEMBRANE (PHOBIUS); SIGNAL_PEPTIDE_C_REGION (PHOBIUS); SIGNAL_PEPTIDE (…	F:GO:0005515	F:protein binding
TRUE	[INTERPRO, BLASTED, MAPPED, ANNOTATED]	AAEL007109	transmembrane protease serine 9	2258	5	0	86.74	2	P:GO:0006508; F:GO:0004252	P:proteolysis; F:serine-type endopeptidase activity	EC:3.4.21	Acting on peptide bonds (peptidases)	IPR001254 (SMART); IPR043504 (G3DSA:2.40.10.GENE3D); IPR043504 (G3DSA:2.40.10.GENE3D); IPR001254 (PFAM); IPR043504 (G3DSA:2.40.10.GENE3D); PTHR24260:SF110 (PANTHER); PTHR24260 (PANTHER); IPR018114 (PROSITE_PATTERNS); IPR001254 (PROSITE_PROFILES); IPR001254 (CDD); IPR009003 (SUPERFAMILY); IPR009003 (SUPERFAMILY)	P:GO:0006508; F:GO:0004252	P:proteolysis; F:serine-type endopeptidase activity
TRUE	[INTERPRO, BLASTED, MAPPED, ANNOTATED]	AAEL006947	RNA-directed DNA polymerase from mobile element jockey-like	10000	5	2.17009e-106	51.42	2	F:GO:0003676; F:GO:0004523	F:nucleic acid binding; F:RNA-DNA hybrid ribonuclease activity	EC:3.1.30; EC:3.1.26; EC:3.1.26.4	Acting on ester bonds; Acting on ester bonds; Ribonuclease H	IPR000477 (PFAM); IPR002156 (PFAM); IPR036397 (G3DSA:3.30.420.GENE3D); PTHR19446 (PANTHER); PTHR19446:SF425 (PANTHER); TRANSMEMBRANE (PHOBIUS); CYTOPLASMIC_DOMAIN (PHOBIUS); NON_CYTOPLASMIC_DOMAIN (PHOBIUS); IPR000477 (PROSITE_PROFILES); IPR002156 (PROSITE_PROFILES); cd01650 (CDD); cd09276 (CDD); IPR043502 (SUPERFAMILY); IPR012337 (SUPERFAMILY)	F:GO:0003676; F:GO:0004523	F:nucleic acid binding; F:RNA-DNA hybrid ribonuclease activity
TRUE	[INTERPRO, NO-BLAST, ANNOTATED]	AAEL006881	---NA---	10000				3	P:GO:0015074; F:GO:0003676; F:GO:0008270	P:DNA integration; F:nucleic acid binding; F:zinc ion binding			Coil (COILS); IPR001878 (SMART); IPR008737 (PFAM); IPR040676 (PFAM); IPR041588 (PFAM); IPR036397 (G3DSA:3.30.420.GENE3D); IPR008042 (PFAM); IPR005312 (PFAM); PTHR22955:SF60 (PANTHER); PTHR22955 (PANTHER); IPR001878 (PROSITE_PROFILES); IPR001584 (PROSITE_PROFILES); cd00303 (CDD); cd01644 (CDD); IPR036875 (SUPERFAMILY); IPR043502 (SUPERFAMILY); IPR012337 (SUPERFAMILY)	P:GO:0015074; F:GO:0003676; F:GO:0008270	P:DNA integration; F:nucleic acid binding; F:zinc ion binding
TRUE	[INTERPRO, BLASTED, MAPPED, ANNOTATED]	AAEL006876	insulin-like growth factor 2 mRNA-binding protein 1	10000	5	5.40718e-163	92.14	1	F:GO:0003729	F:mRNA binding			IPR031961 (PFAM); mobidb-lite (MOBIDB_LITE)	no GO terms	no GO terms
TRUE	[INTERPRO, BLASTED, MAPPED, ANNOTATED]	AAEL006805	cytochrome P450 CYP9J	2523	5	0	95.04	4	P:GO:0055114; F:GO:0005506; F:GO:0016705; F:GO:0020037	P:oxidation-reduction process; F:iron ion binding; F:oxidoreductase activity, acting on paired donors, with incorporation or reduction of molecular oxygen; F:heme binding			IPR001128 (PRINTS); IPR002401 (PRINTS); IPR001128 (PFAM); IPR036396 (G3DSA:1.10.630.GENE3D); PTHR24292:SF90 (PANTHER); PTHR24292 (PANTHER); IPR017972 (PROSITE_PATTERNS); IPR036396 (SUPERFAMILY)	P:GO:0055114; F:GO:0005506; F:GO:0016705; F:GO:0020037	P:oxidation-reduction process; F:iron ion binding; F:oxidoreductase activity, acting on paired donors, with incorporation or reduction of molecular oxygen; F:heme binding
TRUE	[INTERPRO, BLASTED, MAPPED]	AAEL006650	LINE-1 retrotransposon-like element, putative	10000	5	0	85.79	2	P:GO:0006278; F:GO:0003964	P:RNA-dependent DNA biosynthetic process; F:RNA-directed DNA polymerase activity			Coil (COILS); Coil (COILS); IPR005312 (PFAM); mobidb-lite (MOBIDB_LITE); mobidb-lite (MOBIDB_LITE); mobidb-lite (MOBIDB_LITE); PTHR46903 (PANTHER)	no GO terms	no GO terms
TRUE	[INTERPRO, BLASTED, MAPPED, ANNOTATED]	AAEL006619	AAEL017247-PA	10000	3	2.34392e-28	83.95	2	P:GO:0015074; F:GO:0003676	P:DNA integration; F:nucleic acid binding			Coil (COILS); IPR001965 (SMART); IPR019787 (PFAM); IPR036397 (G3DSA:3.30.420.GENE3D); IPR005312 (PFAM); IPR013083 (G3DSA:3.30.40.GENE3D); IPR036397 (G3DSA:3.30.420.GENE3D); IPR008042 (PFAM); IPR040676 (PFAM); mobidb-lite (MOBIDB_LITE); mobidb-lite (MOBIDB_LITE); PTHR22955 (PANTHER); PTHR22955:SF60 (PANTHER); IPR019786 (PROSITE_PATTERNS); TRANSMEMBRANE (PHOBIUS); CYTOPLASMIC_DOMAIN (PHOBIUS); NON_…	P:GO:0015074; F:GO:0003676	P:DNA integration; F:nucleic acid binding
TRUE	[INTERPRO, BLASTED, ANNOTATED]	AAEL006572	troponin C-like isoform X1	10000	3	2.93166e-33	95.52	2	F:GO:0003676; F:GO:0004523	F:nucleic acid binding; F:RNA-DNA hybrid ribonuclease activity	EC:3.1.30; EC:3.1.26; EC:3.1.26.4	Acting on ester bonds; Acting on ester bonds; Ribonuclease H	IPR005135 (PFAM); IPR036691 (G3DSA:3.60.10.GENE3D); IPR036397 (G3DSA:3.30.420.GENE3D); IPR002156 (PFAM); IPR000477 (PFAM); PTHR33332:SF6 (PANTHER); PTHR33332 (PANTHER); IPR000477 (PROSITE_PROFILES); IPR002156 (PROSITE_PROFILES); cd09276 (CDD); cd01650 (CDD); IPR043502 (SUPERFAMILY); IPR036691 (SUPERFAMILY); IPR012337 (SUPERFAMILY)	F:GO:0003676; F:GO:0004523	F:nucleic acid binding; F:RNA-DNA hybrid ribonuclease activity
TRUE	[INTERPRO, BLASTED, MAPPED]	AAEL006567	reverse transcriptase-like protein	10000	5	8.47264e-163	64.59	5	P:GO:0006278; P:GO:0090502; F:GO:0003676; F:GO:0003964; F:GO:0004523	P:RNA-dependent DNA biosynthetic process; P:RNA phosphodiester bond hydrolysis, endonucleolytic; F:nucleic acid binding; F:RNA-directed DNA polymerase activity; F:RNA-DNA hybrid ribonuclease activity			IPR036691 (G3DSA:3.60.10.GENE3D); IPR005135 (PFAM); PTHR19446 (PANTHER); PTHR19446:SF427 (PANTHER); IPR036691 (SUPERFAMILY)	no GO terms	no GO terms
TRUE	[INTERPRO, BLASTED, MAPPED, ANNOTATED]	AAEL006557	programmed cell death protein 5-like	940	5	1.38527e-40	98.53	1	F:GO:0003677	F:DNA binding			IPR002836 (PFAM); IPR002836 (PIRSF); IPR036883 (G3DSA:1.10.8.GENE3D); mobidb-lite (MOBIDB_LITE); mobidb-lite (MOBIDB_LITE); mobidb-lite (MOBIDB_LITE); IPR002836 (PANTHER); IPR036883 (SUPERFAMILY)	F:GO:0003677	F:DNA binding
TRUE	[INTERPRO, BLASTED, MAPPED, ANNOTATED]	AAEL006522	protein turtle isoform X1	10000	5	0	98.75	1	C:GO:0016021	C:integral component of membrane			mobidb-lite (MOBIDB_LITE); SIGNAL_PEPTIDE_H_REGION (PHOBIUS); SIGNAL_PEPTIDE_C_REGION (PHOBIUS); SIGNAL_PEPTIDE (PHOBIUS); SIGNAL_PEPTIDE_N_REGION (PHOBIUS); NON_CYTOPLASMIC_DOMAIN (PHOBIUS); SignalP-noTM (SIGNALP_EUK)	no GO terms	no GO terms
TRUE	[INTERPRO, BLASTED, MAPPED]	AAEL006447	putative transposase	10000	5	1.38108e-16	55.13	1	F:GO:0003677	F:DNA binding			IPR000477 (PFAM); PTHR19446:SF409 (PANTHER); PTHR19446 (PANTHER); CYTOPLASMIC_DOMAIN (PHOBIUS); NON_CYTOPLASMIC_DOMAIN (PHOBIUS); TRANSMEMBRANE (PHOBIUS)	no GO terms	no GO terms
TRUE	[INTERPRO, BLASTED, MAPPED, ANNOTATED]	AAEL006445	GPI-anchored wall transfer protein 1	1766	5	0	92.95	3	P:GO:0006506; F:GO:0016746; C:GO:0016021	P:GPI anchor biosynthetic process; F:transferase activity, transferring acyl groups; C:integral component of membrane			IPR009447 (PFAM); IPR009447 (PIRSF); IPR009447 (PANTHER); CYTOPLASMIC_DOMAIN (PHOBIUS); NON_CYTOPLASMIC_DOMAIN (PHOBIUS); TRANSMEMBRANE (PHOBIUS); NON_CYTOPLASMIC_DOMAIN (PHOBIUS); NON_CYTOPLASMIC_DOMAIN (PHOBIUS); TRANSMEMBRANE (PHOBIUS); CYTOPLASMIC_DOMAIN (PHOBIUS); TRANSMEMBRANE (PHOBIUS); CYTOPLASMIC_DOMAIN (PHOBIUS); NON_CYTOPLASMIC_DOMAIN (PHOBIUS); TRANSMEMBRANE (PHOBIUS); CYTOPLASMIC_DOM…	P:GO:0006506; F:GO:0016746; C:GO:0016021	P:GPI anchor biosynthetic process; F:transferase activity, transferring acyl groups; C:integral component of membrane
TRUE	[INTERPRO, BLASTED, MAPPED, ANNOTATED]	AAEL006035	reverse transcriptase-like protein	10000	5	4.8962e-95	73.49	2	P:GO:0006278; F:GO:0003964	P:RNA-dependent DNA biosynthetic process; F:RNA-directed DNA polymerase activity	EC:2.7.7.49	RNA-directed DNA polymerase	IPR000477 (PFAM); PTHR19446:SF427 (PANTHER); PTHR19446 (PANTHER); IPR000477 (PROSITE_PROFILES); cd01650 (CDD); IPR043502 (SUPERFAMILY)	no GO terms	no GO terms
TRUE	[INTERPRO, BLASTED, MAPPED, ANNOTATED]	AAEL005692	receptor-type tyrosine-protein phosphatase-like N isoform X1	10000	5	3.19102e-93	87.25	1	F:GO:0003824	F:catalytic activity			IPR036691 (G3DSA:3.60.10.GENE3D); IPR005135 (PFAM); IPR000477 (PFAM); PTHR19446 (PANTHER); PTHR19446:SF425 (PANTHER); IPR000477 (PROSITE_PROFILES); cd01650 (CDD); IPR043502 (SUPERFAMILY); IPR036691 (SUPERFAMILY)	no GO terms	no GO terms
TRUE	[INTERPRO, BLASTED, MAPPED, ANNOTATED]	AAEL005584	PR domain zinc finger protein 5	2204	5	0	70.94	1	F:GO:0003676	F:nucleic acid binding			IPR013087 (SMART); G3DSA:3.30.160.60 (GENE3D); G3DSA:3.30.160.60 (GENE3D); G3DSA:3.30.160.60 (GENE3D); IPR013087 (PFAM); G3DSA:3.30.160.60 (GENE3D); PTHR24376 (PANTHER); IPR013087 (PROSITE_PATTERNS); IPR013087 (PROSITE_PATTERNS); IPR013087 (PROSITE_PATTERNS); IPR013087 (PROSITE_PATTERNS); IPR013087 (PROSITE_PATTERNS); IPR013087 (PROSITE_PATTERNS); IPR013087 (PROSITE_PATTERNS); IPR013087 (PROSITE_…	no GO terms	no GO terms
TRUE	[INTERPRO, BLASTED, MAPPED, ANNOTATED]	AAEL005479	synaptogyrin	10000	5	4.66614e-101	89.23	1	C:GO:0016021	C:integral component of membrane			PTHR19446:SF411 (PANTHER); PTHR19446 (PANTHER)	no GO terms	no GO terms
TRUE	[INTERPRO, BLASTED]	AAEL005255	uncharacterized protein LOC115265337 isoform X2	10000	2	1.15874e-08	64.41						IPR000477 (PFAM); mobidb-lite (MOBIDB_LITE); PTHR19446:SF411 (PANTHER); PTHR19446 (PANTHER); cd01650 (CDD); IPR043502 (SUPERFAMILY)	no GO terms	no GO terms
TRUE	[INTERPRO, BLASTED, ANNOTATED]	AAEL005204	AAEL017247-PA	10000	1	2.16139e-09	70.37	2	P:GO:0015074; F:GO:0003676	P:DNA integration; F:nucleic acid binding			Coil (COILS); IPR001965 (SMART); G3DSA:3.10.10.10 (GENE3D); IPR036397 (G3DSA:3.30.420.GENE3D); IPR043128 (G3DSA:3.30.70.GENE3D); IPR005312 (PFAM); IPR013083 (G3DSA:3.30.40.GENE3D); IPR008042 (PFAM); mobidb-lite (MOBIDB_LITE); mobidb-lite (MOBIDB_LITE); mobidb-lite (MOBIDB_LITE); mobidb-lite (MOBIDB_LITE); PTHR22955:SF60 (PANTHER); PTHR22955 (PANTHER); IPR019786 (PROSITE_PATTERNS); IPR001584 (PROS…	P:GO:0015074; F:GO:0003676	P:DNA integration; F:nucleic acid binding
TRUE	[INTERPRO, BLASTED, MAPPED, ANNOTATED]	AAEL005130	transposable element tcb1 transposase	10000	5	4.37119e-72	84.12	5	P:GO:0006313; P:GO:0006355; P:GO:0015074; F:GO:0003677; C:GO:0016020	P:transposition, DNA-mediated; P:regulation of transcription, DNA-templated; P:DNA integration; F:DNA binding; C:membrane			IPR000477 (PFAM); IPR036691 (G3DSA:3.60.10.GENE3D); mobidb-lite (MOBIDB_LITE); PTHR19446 (PANTHER); PTHR19446:SF425 (PANTHER); cd01650 (CDD); cd09076 (CDD); IPR036691 (SUPERFAMILY)	no GO terms	no GO terms
TRUE	[INTERPRO, BLASTED, MAPPED, ANNOTATED]	AAEL004862	ankyrin repeat-containing protein kinase A	10000	5	0	95.79	1	P:GO:0006357	P:regulation of transcription by RNA polymerase II			Coil (COILS); IPR036691 (G3DSA:3.60.10.GENE3D); IPR005135 (PFAM); IPR000477 (PFAM); mobidb-lite (MOBIDB_LITE); mobidb-lite (MOBIDB_LITE); mobidb-lite (MOBIDB_LITE); PTHR19446:SF425 (PANTHER); PTHR19446 (PANTHER); IPR000477 (PROSITE_PROFILES); cd01650 (CDD); IPR036691 (SUPERFAMILY); IPR043502 (SUPERFAMILY)	no GO terms	no GO terms
TRUE	[INTERPRO, BLASTED, MAPPED, ANNOTATED]	AAEL004719	reverse transcriptase-like protein	10000	5	1.4839e-99	90.14	1	P:GO:0008356	P:asymmetric cell division			IPR011989 (G3DSA:1.25.10.GENE3D); mobidb-lite (MOBIDB_LITE); mobidb-lite (MOBIDB_LITE); mobidb-lite (MOBIDB_LITE); IPR039921 (PANTHER); IPR016024 (SUPERFAMILY)	P:GO:0008356	P:asymmetric cell division
TRUE	[INTERPRO, BLASTED, MAPPED, ANNOTATED]	AAEL004474	DNA-binding protein	10000	5	0	76.81	5	P:GO:0006278; P:GO:0015074; F:GO:0003677; F:GO:0003964; F:GO:0008270	P:RNA-dependent DNA biosynthetic process; P:DNA integration; F:DNA binding; F:RNA-directed DNA polymerase activity; F:zinc ion binding	EC:2.7.7.49	RNA-directed DNA polymerase	Coil (COILS); IPR001965 (SMART); IPR013083 (G3DSA:3.30.40.GENE3D); IPR019787 (PFAM); IPR005312 (PFAM); mobidb-lite (MOBIDB_LITE); mobidb-lite (MOBIDB_LITE); PTHR22955 (PANTHER); IPR019787 (PROSITE_PROFILES); cd15489 (CDD); IPR011011 (SUPERFAMILY)	no GO terms	no GO terms
TRUE	[INTERPRO, NO-BLAST]	AAEL004351	---NA---	10000									IPR000477 (PFAM); PTHR19446:SF427 (PANTHER); PTHR19446 (PANTHER); IPR000477 (PROSITE_PROFILES); cd01650 (CDD); IPR043502 (SUPERFAMILY)	no GO terms	no GO terms
TRUE	[INTERPRO, BLASTED]	AAEL004041	flotillin-2 isoform X1	10000	5	2.36378e-128	83.51						no IPS match	no IPS match	no IPS match
TRUE	[INTERPRO, BLASTED, MAPPED]	AAEL003914	putative transposase	10000	5	1.38576e-34	48.41	1	F:GO:0003677	F:DNA binding			IPR000477 (PFAM); IPR000477 (PROSITE_PROFILES)	no GO terms	no GO terms
TRUE	[INTERPRO, BLASTED, MAPPED, ANNOTATED]	AAEL003896	LINE-1 retrotransposon-like element, putative	10000	5	0	79.88	2	P:GO:0090304; F:GO:0003824	P:nucleic acid metabolic process; F:catalytic activity			IPR036691 (G3DSA:3.60.10.GENE3D); IPR000477 (PFAM); IPR005135 (PFAM); PTHR19446 (PANTHER); PTHR19446:SF425 (PANTHER); IPR000477 (PROSITE_PROFILES); cd01650 (CDD); IPR036691 (SUPERFAMILY)	no GO terms	no GO terms
TRUE	[INTERPRO, BLASTED]	AAEL003535	bromodomain-containing protein DDB_G0270170	10000	5	9.76725e-72	81.23						Coil (COILS); IPR000477 (PFAM); IPR036691 (G3DSA:3.60.10.GENE3D); PTHR19446:SF425 (PANTHER); PTHR19446 (PANTHER); IPR000477 (PROSITE_PROFILES); cd09076 (CDD); cd01650 (CDD); IPR036691 (SUPERFAMILY); IPR043502 (SUPERFAMILY)	no GO terms	no GO terms
TRUE	[INTERPRO, BLASTED, MAPPED, ANNOTATED]	AAEL003532	reverse transcriptase-like protein	10000	5	0	75.26	2	P:GO:0006278; F:GO:0003964	P:RNA-dependent DNA biosynthetic process; F:RNA-directed DNA polymerase activity	EC:2.7.7.49	RNA-directed DNA polymerase	IPR000477 (PFAM); IPR005135 (PFAM); IPR036691 (G3DSA:3.60.10.GENE3D); PTHR19446 (PANTHER); PTHR19446:SF427 (PANTHER); IPR000477 (PROSITE_PROFILES); cd01650 (CDD); IPR036691 (SUPERFAMILY); IPR043502 (SUPERFAMILY)	no GO terms	no GO terms
TRUE	[INTERPRO, BLASTED, MAPPED, ANNOTATED]	AAEL003415	lamin Dm0	10000	5	1.07566e-77	98.67	1	C:GO:0005882	C:intermediate filament			TRANSMEMBRANE (PHOBIUS); CYTOPLASMIC_DOMAIN (PHOBIUS); NON_CYTOPLASMIC_DOMAIN (PHOBIUS); TRANSMEMBRANE (PHOBIUS); NON_CYTOPLASMIC_DOMAIN (PHOBIUS); TMhelix (TMHMM)	no GO terms	no GO terms
TRUE	[INTERPRO, BLASTED, MAPPED, ANNOTATED]	AAEL003093	reverse transcriptase-like protein	10000	5	0	74.58	2	P:GO:0006278; F:GO:0003964	P:RNA-dependent DNA biosynthetic process; F:RNA-directed DNA polymerase activity	EC:2.7.7.49	RNA-directed DNA polymerase	IPR000477 (PFAM); PTHR19446:SF427 (PANTHER); PTHR19446 (PANTHER); IPR000477 (PROSITE_PROFILES); cd01650 (CDD); IPR043502 (SUPERFAMILY)	no GO terms	no GO terms
TRUE	[INTERPRO, NO-BLAST, ANNOTATED]	AAEL002487	---NA---	10000				2	P:GO:0015074; F:GO:0003676	P:DNA integration; F:nucleic acid binding			G3DSA:3.10.20.370 (GENE3D); IPR041577 (PFAM); IPR036397 (G3DSA:3.30.420.GENE3D); IPR021109 (G3DSA:2.40.70.GENE3D); G3DSA:1.10.340.70 (GENE3D); IPR001584 (PFAM); G3DSA:3.10.10.10 (GENE3D); IPR043128 (G3DSA:3.30.70.GENE3D); IPR000477 (PFAM); IPR041588 (PFAM); IPR043128 (G3DSA:3.30.70.GENE3D); mobidb-lite (MOBIDB_LITE); mobidb-lite (MOBIDB_LITE); PTHR24559:SF256 (PANTHER); PTHR24559 (PANTHER); IPR00…	P:GO:0015074; F:GO:0003676	P:DNA integration; F:nucleic acid binding
TRUE	[INTERPRO, BLASTED, MAPPED, ANNOTATED]	AAEL002308	protein TIS11	10000	5	2.32764e-89	86.38	1	F:GO:0046872	F:metal ion binding			IPR000477 (PFAM); PTHR33332 (PANTHER); PTHR33332:SF6 (PANTHER); IPR000477 (PROSITE_PROFILES); cd01650 (CDD); IPR043502 (SUPERFAMILY)	no GO terms	no GO terms
TRUE	[INTERPRO, BLASTED]	AAEL001798	AAEL017222-PA	10000	1	0.000290328	72.22						mobidb-lite (MOBIDB_LITE); mobidb-lite (MOBIDB_LITE); NON_CYTOPLASMIC_DOMAIN (PHOBIUS); CYTOPLASMIC_DOMAIN (PHOBIUS); TRANSMEMBRANE (PHOBIUS)	no GO terms	no GO terms
TRUE	[INTERPRO, BLASTED, MAPPED]	AAEL001749	protein rhomboid isoform X1	10000	5	3.82142e-56	80.89	1	F:GO:0005509	F:calcium ion binding			IPR000477 (PFAM); PTHR47027 (PANTHER); PTHR47027:SF5 (PANTHER); IPR000477 (PROSITE_PROFILES); SignalP-TM (SIGNALP_GRAM_POSITIVE); IPR043502 (SUPERFAMILY)	no GO terms	no GO terms
TRUE	[INTERPRO, BLASTED, MAPPED, ANNOTATED]	AAEL001707	unnamed protein product	10000	5	0	62	2	F:GO:0003676; F:GO:0004523	F:nucleic acid binding; F:RNA-DNA hybrid ribonuclease activity	EC:3.1.30; EC:3.1.26; EC:3.1.26.4	Acting on ester bonds; Acting on ester bonds; Ribonuclease H	IPR000477 (PFAM); IPR036691 (G3DSA:3.60.10.GENE3D); IPR005135 (PFAM); IPR002156 (PFAM); IPR036397 (G3DSA:3.30.420.GENE3D); PTHR33332 (PANTHER); PTHR33332:SF6 (PANTHER); SIGNAL_PEPTIDE (PHOBIUS); SIGNAL_PEPTIDE_C_REGION (PHOBIUS); SIGNAL_PEPTIDE_N_REGION (PHOBIUS); NON_CYTOPLASMIC_DOMAIN (PHOBIUS); SIGNAL_PEPTIDE_H_REGION (PHOBIUS); IPR002156 (PROSITE_PROFILES); IPR000477 (PROSITE_PROFILES); cd090…	F:GO:0003676; F:GO:0004523	F:nucleic acid binding; F:RNA-DNA hybrid ribonuclease activity
TRUE	[INTERPRO, BLASTED, ANNOTATED]	AAEL001526	zinc finger protein 665-like isoform X5	10000	5	1.56843e-15	96.4	2	F:GO:0003676; F:GO:0004523	F:nucleic acid binding; F:RNA-DNA hybrid ribonuclease activity	EC:3.1.30; EC:3.1.26; EC:3.1.26.4	Acting on ester bonds; Acting on ester bonds; Ribonuclease H	IPR005135 (PFAM); IPR036397 (G3DSA:3.30.420.GENE3D); IPR036691 (G3DSA:3.60.10.GENE3D); IPR000477 (PFAM); IPR002156 (PFAM); PTHR19446 (PANTHER); PTHR19446:SF427 (PANTHER); IPR002156 (PROSITE_PROFILES); IPR000477 (PROSITE_PROFILES); cd09276 (CDD); cd01650 (CDD); IPR036691 (SUPERFAMILY); IPR043502 (SUPERFAMILY); IPR012337 (SUPERFAMILY)	F:GO:0003676; F:GO:0004523	F:nucleic acid binding; F:RNA-DNA hybrid ribonuclease activity
