# Supplementary material for: Ross River Virus Provokes Differentially Expressed MicroRNA and RNA Interference Responses in Aedes aegypti Mosquitoes
Source: Viruses. 2020 Jun 27;12(7):695. doi: 10.3390/v12070695 (PMC7412335; doi:10.3390/v12070695)
Supplement: Supplementary file 1 [file viruses-12-00695-s001.zip › Table S3.xlsx]

## Sheet: miRanda
	target	query	score	mfe	hit
	925	14	150	-18	1120
software	target	query	score	mfe	hit
miRanda	AAEL005731	mir-34-3p	156	-36.4	1
miRanda	AAEL008434	mir-34-3p	188	-34.52	1
miRanda	AAEL009377	mir-34-3p	170	-32.13	1
miRanda	AAEL003896	mir-9b-5p	186	-31.7	1
miRanda	AAEL003861	mir-2940-5p	156	-31.43	1
miRanda	AAEL020390	mir-34-3p	154	-31.08	1
miRanda	AAEL005769	mir-989-3p	155	-30.94	1
miRanda	AAEL024732	mir-2940-5p	157	-30.91	1
miRanda	AAEL020033	mir-9a-5p	191	-30.87	1
miRanda	AAEL000821	mir-34-3p	153	-30.67	1
miRanda	AAEL022662	mir-184-3p	159	-30.61	1
miRanda	AAEL022662	mir-184-3p	167	-30.61	1
miRanda	AAEL018340	mir-275-3p	168	-30.61	1
miRanda	AAEL003018	mir-184-3p	166	-30.55	1
miRanda	AAEL003545	mir-184-3p	154	-30.5	1
miRanda	AAEL017445	mir-9b-5p	152	-30.24	1
miRanda	AAEL003415	mir-184-3p	160	-30.08	1
miRanda	AAEL012750	mir-34-3p	152	-30.07	1
miRanda	AAEL008171	mir-184-3p	162	-29.82	1
miRanda	AAEL001232	mir-34-3p	153	-29.62	1
miRanda	AAEL018031	mir-34-3p	151	-29.53	1
miRanda	AAEL025268	mir-989-3p	171	-29.44	1
miRanda	AAEL005165	mir-988-3p	151	-29.12	1
miRanda	AAEL011650	mir-8-5p	156	-28.95	1
miRanda	AAEL014931	mir-34-3p	158	-28.74	1
miRanda	AAEL022577	mir-8-5p	175	-28.54	1
miRanda	AAEL008765	mir-34-3p	162	-28.38	1
miRanda	AAEL013252	mir-989-3p	162	-28.33	1
miRanda	AAEL023991	mir-8-5p	162	-28.16	1
miRanda	AAEL002132	mir-34-3p	171	-28.15	1
miRanda	AAEL011575	mir-275-3p	163	-28.1	1
miRanda	AAEL026420	mir-275-3p	166	-28.07	1
miRanda	AAEL019939	mir-989-3p	153	-28.03	1
miRanda	AAEL019494	mir-34-3p	151	-27.97	1
miRanda	AAEL021645	mir-184-3p	163	-27.79	1
miRanda	AAEL026410	mir-989-3p	167	-27.61	1
miRanda	AAEL006187	mir-34-3p	151	-27.53	1
miRanda	AAEL027099	mir-184-3p	161	-27.46	1
miRanda	AAEL017385	mir-2940-3p	160	-27.33	1
miRanda	AAEL007143	mir-989-3p	151	-27.15	1
miRanda	AAEL002219	mir-184-3p	160	-27.12	1
miRanda	AAEL008683	mir-184-3p	153	-27.07	1
miRanda	AAEL027494	mir-989-3p	173	-26.98	1
miRanda	AAEL019595	mir-2940-5p	150	-26.87	1
miRanda	AAEL003953	mir-184-3p	159	-26.81	1
miRanda	AAEL019702	mir-275-3p	166	-26.77	1
miRanda	AAEL019582	mir-184-3p	156	-26.75	1
miRanda	AAEL019934	mir-988-3p	160	-26.68	1
miRanda	AAEL004410	mir-71-3p	168	-26.67	1
miRanda	AAEL006881	mir-275-5p	162	-26.61	1
miRanda	AAEL009055	mir-184-3p	168	-26.61	1
miRanda	AAEL013600	mir-9a-5p	154	-26.57	1
miRanda	AAEL007800	mir-184-3p	154	-26.56	1
miRanda	AAEL005961	mir-9b-5p	158	-26.51	1
miRanda	AAEL007387	mir-2945-3p	159	-26.5	1
miRanda	AAEL009171	mir-184-3p	156	-26.48	1
miRanda	AAEL007189	mir-275-5p	154	-26.34	1
miRanda	AAEL011172	mir-275-5p	150	-26.31	1
miRanda	AAEL002988	mir-275-5p	150	-26.28	1
miRanda	AAEL018201	mir-34-3p	156	-26.28	1
miRanda	AAEL011812	mir-275-5p	164	-26.28	1
miRanda	AAEL003750	mir-2940-3p	154	-26.21	1
miRanda	AAEL000729	mir-2940-5p	177	-26.21	1
miRanda	AAEL014596	mir-184-3p	155	-26.15	1
miRanda	AAEL010290	mir-184-3p	150	-26.09	1
miRanda	AAEL018216	mir-34-3p	161	-26.05	1
miRanda	AAEL005076	mir-184-3p	163	-26.05	1
miRanda	AAEL007121	mir-184-3p	162	-26	1
miRanda	AAEL001328	mir-2940-3p	167	-25.98	1
miRanda	AAEL024128	mir-989-3p	167	-25.98	1
miRanda	AAEL000955	mir-34-3p	152	-25.97	1
miRanda	AAEL024796	mir-184-3p	158	-25.96	1
miRanda	AAEL000983	mir-988-3p	159	-25.96	1
miRanda	AAEL012326	mir-184-3p	160	-25.94	1
miRanda	AAEL011987	mir-2940-5p	155	-25.91	1
miRanda	AAEL004918	mir-988-3p	150	-25.9	1
miRanda	AAEL002711	mir-8-5p	162	-25.85	1
miRanda	AAEL019487	mir-2940-3p	165	-25.85	1
miRanda	AAEL005069	mir-184-3p	154	-25.78	1
miRanda	AAEL023266	mir-275-5p	154	-25.7	1
miRanda	AAEL005252	mir-2940-3p	160	-25.67	1
miRanda	AAEL009240	mir-275-5p	156	-25.66	1
miRanda	AAEL013600	mir-9b-5p	151	-25.63	1
miRanda	AAEL026028	mir-34-3p	160	-25.61	1
miRanda	AAEL009375	mir-989-3p	150	-25.58	1
miRanda	AAEL021376	mir-2940-3p	167	-25.57	1
miRanda	AAEL025606	mir-989-3p	153	-25.55	1
miRanda	AAEL024147	mir-34-3p	151	-25.53	1
miRanda	AAEL014635	mir-2940-5p	171	-25.53	1
miRanda	AAEL019918	mir-989-3p	165	-25.48	1
miRanda	AAEL011221	mir-989-3p	157	-25.45	1
miRanda	AAEL009377	mir-989-3p	152	-25.43	1
miRanda	AAEL010627	mir-2940-3p	158	-25.4	1
miRanda	AAEL019646	mir-184-3p	150	-25.39	1
miRanda	AAEL005379	mir-9a-5p	152	-25.38	1
miRanda	AAEL005879	mir-2940-3p	167	-25.36	1
miRanda	AAEL024283	mir-2945-3p	165	-25.33	1
miRanda	AAEL020258	mir-275-3p	160	-25.32	1
miRanda	AAEL026752	mir-2940-3p	153	-25.31	1
miRanda	AAEL013847	mir-2945-3p	155	-25.3	1
miRanda	AAEL003387	mir-9b-5p	165	-25.24	1
miRanda	AAEL004719	mir-2940-3p	155	-25.18	1
miRanda	AAEL024852	mir-989-3p	153	-25.16	1
miRanda	AAEL003487	mir-184-3p	152	-25.13	1
miRanda	AAEL006876	mir-71-3p	150	-25.09	1
miRanda	AAEL005677	mir-989-3p	165	-25.09	1
miRanda	AAEL019567	mir-71-3p	158	-25.08	1
miRanda	AAEL021520	mir-2940-5p	153	-25.07	1
miRanda	AAEL010681	mir-275-3p	159	-25.06	1
miRanda	AAEL019807	mir-9b-5p	156	-25.05	1
miRanda	AAEL025767	mir-2940-3p	152	-25	1
miRanda	AAEL026118	mir-2940-3p	164	-24.99	1
miRanda	AAEL023651	mir-9a-5p	150	-24.94	1
miRanda	AAEL019667	mir-989-3p	159	-24.94	1
miRanda	AAEL021293	mir-275-3p	151	-24.93	1
miRanda	AAEL023898	mir-34-3p	153	-24.88	1
miRanda	AAEL019586	mir-184-3p	165	-24.88	1
miRanda	AAEL010691	mir-9b-5p	153	-24.85	1
miRanda	AAEL001709	mir-184-3p	160	-24.83	1
miRanda	AAEL019455	mir-2940-3p	162	-24.81	1
miRanda	AAEL006690	mir-184-3p	160	-24.78	1
miRanda	AAEL023898	mir-34-3p	169	-24.78	1
miRanda	AAEL023902	mir-184-3p	153	-24.75	1
miRanda	AAEL012475	mir-9b-5p	158	-24.75	1
miRanda	AAEL006035	mir-2940-5p	167	-24.75	1
miRanda	AAEL003425	mir-34-3p	162	-24.72	1
miRanda	AAEL026251	mir-184-3p	158	-24.7	1
miRanda	AAEL019609	mir-8-5p	152	-24.69	1
miRanda	AAEL021828	mir-9b-5p	152	-24.69	1
miRanda	AAEL013208	mir-2940-3p	157	-24.69	1
miRanda	AAEL006543	mir-184-3p	152	-24.68	1
miRanda	AAEL006675	mir-71-3p	150	-24.64	1
miRanda	AAEL018266	mir-2945-3p	153	-24.64	1
miRanda	AAEL005432	mir-989-3p	159	-24.64	1
miRanda	AAEL008739	mir-2940-5p	163	-24.58	1
miRanda	AAEL009072	mir-2940-3p	155	-24.52	1
miRanda	AAEL019442	mir-317-3p	165	-24.52	1
miRanda	AAEL012861	mir-9a-5p	156	-24.51	1
miRanda	AAEL000090	mir-71-3p	168	-24.49	1
miRanda	AAEL026633	mir-2940-3p	156	-24.48	1
miRanda	AAEL007831	mir-2940-5p	163	-24.48	1
miRanda	AAEL015156	mir-2940-5p	160	-24.46	1
miRanda	AAEL003750	mir-317-3p	156	-24.45	1
miRanda	AAEL002995	mir-989-3p	159	-24.45	1
miRanda	AAEL002549	mir-989-3p	157	-24.41	1
miRanda	AAEL004668	mir-8-5p	155	-24.23	1
miRanda	AAEL000821	mir-184-3p	154	-24.22	1
miRanda	AAEL006445	mir-2945-3p	164	-24.21	1
miRanda	AAEL001732	mir-2940-5p	156	-24.2	1
miRanda	AAEL020631	mir-34-3p	156	-24.17	1
miRanda	AAEL008962	mir-8-5p	159	-24.16	1
miRanda	AAEL008269	mir-184-3p	150	-24.14	1
miRanda	AAEL001651	mir-2945-3p	150	-24.11	1
miRanda	AAEL006619	mir-184-3p	155	-24.11	1
miRanda	AAEL024343	mir-34-3p	153	-24.09	1
miRanda	AAEL023488	mir-34-3p	165	-24.08	1
miRanda	AAEL002178	mir-8-5p	161	-24.06	1
miRanda	AAEL009151	mir-34-3p	155	-24.05	1
miRanda	AAEL026727	mir-184-3p	154	-24.03	1
miRanda	AAEL017994	mir-2945-3p	161	-24.02	1
miRanda	AAEL001247	mir-275-5p	153	-24.01	1
miRanda	AAEL014343	mir-184-3p	150	-23.97	1
miRanda	AAEL010018	mir-71-3p	150	-23.97	1
miRanda	AAEL001464	mir-9b-5p	154	-23.96	1
miRanda	AAEL002125	mir-989-3p	155	-23.95	1
miRanda	AAEL006055	mir-71-3p	158	-23.95	1
miRanda	AAEL019449	mir-989-3p	158	-23.94	1
miRanda	AAEL026260	mir-184-3p	150	-23.92	1
miRanda	AAEL017419	mir-9b-5p	157	-23.92	1
miRanda	AAEL003026	mir-9b-5p	154	-23.9	1
miRanda	AAEL006522	mir-275-5p	155	-23.89	1
miRanda	AAEL001379	mir-9b-5p	153	-23.88	1
miRanda	AAEL006442	mir-988-3p	154	-23.86	1
miRanda	AAEL014226	mir-989-3p	162	-23.86	1
miRanda	AAEL009072	mir-184-3p	158	-23.84	1
miRanda	AAEL012595	mir-184-3p	156	-23.78	1
miRanda	AAEL003112	mir-34-3p	155	-23.77	1
miRanda	AAEL003560	mir-988-3p	150	-23.76	1
miRanda	AAEL020646	mir-2945-3p	158	-23.76	1
miRanda	AAEL019863	mir-2940-5p	165	-23.76	1
miRanda	AAEL012940	mir-275-3p	173	-23.75	1
miRanda	AAEL011405	mir-184-3p	152	-23.74	1
miRanda	AAEL001131	mir-184-3p	153	-23.74	1
miRanda	AAEL023046	mir-184-3p	157	-23.72	1
miRanda	AAEL007234	mir-184-3p	161	-23.72	1
miRanda	AAEL013635	mir-2940-5p	168	-23.72	1
miRanda	AAEL004881	mir-34-3p	159	-23.71	1
miRanda	AAEL006619	mir-989-3p	155	-23.7	1
miRanda	AAEL018316	mir-9b-5p	156	-23.69	1
miRanda	AAEL012911	mir-275-3p	160	-23.69	1
miRanda	AAEL019939	mir-34-3p	156	-23.67	1
miRanda	AAEL019444	mir-2945-3p	159	-23.67	1
miRanda	AAEL017419	mir-9b-5p	152	-23.65	1
miRanda	AAEL018695	mir-317-3p	153	-23.64	1
miRanda	AAEL012756	mir-9b-5p	164	-23.62	1
miRanda	AAEL005879	mir-2940-5p	171	-23.6	1
miRanda	AAEL019907	mir-2940-3p	173	-23.59	1
miRanda	AAEL017042	mir-988-3p	155	-23.58	1
miRanda	AAEL000474	mir-988-3p	150	-23.56	1
miRanda	AAEL011519	mir-9a-5p	171	-23.55	1
miRanda	AAEL000252	mir-9b-5p	157	-23.54	1
miRanda	AAEL004974	mir-2940-3p	155	-23.53	1
miRanda	AAEL008374	mir-988-3p	160	-23.53	1
miRanda	AAEL001526	mir-34-3p	154	-23.52	1
miRanda	AAEL001433	mir-989-3p	159	-23.5	1
miRanda	AAEL000654	mir-989-3p	158	-23.47	1
miRanda	AAEL003487	mir-184-3p	169	-23.42	1
miRanda	AAEL014413	mir-989-3p	164	-23.4	1
miRanda	AAEL021307	mir-2940-5p	176	-23.4	1
miRanda	AAEL000822	mir-2945-3p	151	-23.39	1
miRanda	AAEL013596	mir-989-3p	156	-23.37	1
miRanda	AAEL000985	mir-2940-5p	172	-23.37	1
miRanda	AAEL011635	mir-317-3p	153	-23.35	1
miRanda	AAEL011900	mir-9b-5p	156	-23.33	1
miRanda	AAEL004474	mir-8-5p	165	-23.29	1
miRanda	AAEL024454	mir-2940-3p	150	-23.28	1
miRanda	AAEL010055	mir-34-3p	160	-23.28	1
miRanda	AAEL019538	mir-2940-3p	151	-23.27	1
miRanda	AAEL000215	mir-317-3p	152	-23.25	1
miRanda	AAEL005230	mir-184-3p	156	-23.25	1
miRanda	AAEL019755	mir-9a-5p	162	-23.23	1
miRanda	AAEL012388	mir-275-3p	157	-23.2	1
miRanda	AAEL011900	mir-2940-3p	155	-23.19	1
miRanda	AAEL007374	mir-34-3p	153	-23.18	1
miRanda	AAEL015255	mir-34-3p	153	-23.18	1
miRanda	AAEL021101	mir-317-3p	163	-23.16	1
miRanda	AAEL024896	mir-317-3p	163	-23.16	1
miRanda	AAEL015180	mir-989-3p	156	-23.13	1
miRanda	AAEL019885	mir-184-3p	151	-23.11	1
miRanda	AAEL003173	mir-34-3p	151	-23.11	1
miRanda	AAEL009364	mir-184-3p	153	-23.1	1
miRanda	AAEL019939	mir-275-5p	154	-23.09	1
miRanda	AAEL010344	mir-2945-3p	154	-23.06	1
miRanda	AAEL002390	mir-8-5p	154	-23.05	1
miRanda	AAEL018163	mir-2940-5p	157	-23.05	1
miRanda	AAEL019787	mir-184-3p	156	-23.04	1
miRanda	AAEL008777	mir-9b-5p	159	-23.04	1
miRanda	AAEL004142	mir-275-3p	150	-23.03	1
miRanda	AAEL018313	mir-2940-3p	151	-23.03	1
miRanda	AAEL006071	mir-9b-5p	156	-23.03	1
miRanda	AAEL023611	mir-989-3p	159	-23.03	1
miRanda	AAEL002308	mir-184-3p	152	-23.01	1
miRanda	AAEL004553	mir-2945-3p	152	-23.01	1
miRanda	AAEL004533	mir-988-3p	158	-23.01	1
miRanda	AAEL012387	mir-34-3p	151	-23	1
miRanda	AAEL003532	mir-9b-5p	169	-23	1
miRanda	AAEL001556	mir-2945-3p	152	-22.99	1
miRanda	AAEL020570	mir-989-3p	154	-22.99	1
miRanda	AAEL002887	mir-9a-5p	153	-22.97	1
miRanda	AAEL001173	mir-184-3p	161	-22.97	1
miRanda	AAEL008138	mir-9b-5p	167	-22.95	1
miRanda	AAEL005070	mir-184-3p	150	-22.92	1
miRanda	AAEL014366	mir-71-3p	158	-22.92	1
miRanda	AAEL023787	mir-2940-3p	156	-22.91	1
miRanda	AAEL019583	mir-184-3p	150	-22.89	1
miRanda	AAEL021928	mir-71-3p	167	-22.88	1
miRanda	AAEL020488	mir-34-3p	177	-22.86	1
miRanda	AAEL013941	mir-2940-5p	153	-22.85	1
miRanda	AAEL026310	mir-2940-5p	153	-22.85	1
miRanda	AAEL025562	mir-8-5p	153	-22.85	1
miRanda	AAEL012083	mir-184-3p	159	-22.85	1
miRanda	AAEL004389	mir-2945-3p	156	-22.83	1
miRanda	AAEL009675	mir-184-3p	152	-22.82	1
miRanda	AAEL009678	mir-184-3p	152	-22.82	1
miRanda	AAEL021755	mir-8-5p	165	-22.81	1
miRanda	AAEL021138	mir-2940-5p	163	-22.79	1
miRanda	AAEL004688	mir-184-3p	150	-22.77	1
miRanda	AAEL024852	mir-2945-3p	150	-22.75	1
miRanda	AAEL020073	mir-317-3p	160	-22.75	1
miRanda	AAEL014003	mir-2945-3p	163	-22.74	1
miRanda	AAEL026237	mir-8-5p	156	-22.73	1
miRanda	AAEL000246	mir-989-3p	161	-22.73	1
miRanda	AAEL020033	mir-9b-5p	175	-22.73	1
miRanda	AAEL005985	mir-2945-3p	150	-22.71	1
miRanda	AAEL011644	mir-989-3p	161	-22.71	1
miRanda	AAEL014768	mir-2940-5p	162	-22.7	1
miRanda	AAEL010655	mir-2940-3p	158	-22.69	1
miRanda	AAEL019835	mir-2940-3p	168	-22.68	1
miRanda	AAEL003179	mir-2940-5p	167	-22.67	1
miRanda	AAEL027786	mir-317-3p	150	-22.65	1
miRanda	AAEL022262	mir-9a-5p	150	-22.65	1
miRanda	AAEL027340	mir-275-5p	150	-22.64	1
miRanda	AAEL004964	mir-9a-5p	151	-22.64	1
miRanda	AAEL005034	mir-184-3p	155	-22.64	1
miRanda	AAEL006091	mir-9b-5p	160	-22.64	1
miRanda	AAEL013997	mir-989-3p	150	-22.62	1
miRanda	AAEL020382	mir-2945-3p	163	-22.61	1
miRanda	AAEL019741	mir-2940-5p	156	-22.6	1
miRanda	AAEL004121	mir-989-3p	157	-22.58	1
miRanda	AAEL002308	mir-9b-5p	150	-22.57	1
miRanda	AAEL019513	mir-989-3p	151	-22.57	1
miRanda	AAEL008379	mir-989-3p	152	-22.56	1
miRanda	AAEL003896	mir-9a-5p	160	-22.56	1
miRanda	AAEL026939	mir-34-3p	168	-22.56	1
miRanda	AAEL018278	mir-34-3p	154	-22.53	1
miRanda	AAEL010483	mir-9a-5p	158	-22.53	1
miRanda	AAEL006650	mir-184-3p	162	-22.52	1
miRanda	AAEL022137	mir-989-3p	170	-22.52	1
miRanda	AAEL010070	mir-2940-3p	152	-22.5	1
miRanda	AAEL002410	mir-184-3p	156	-22.5	1
miRanda	AAEL021826	mir-9b-5p	162	-22.5	1
miRanda	AAEL004351	mir-9a-5p	150	-22.49	1
miRanda	AAEL002276	mir-988-3p	152	-22.49	1
miRanda	AAEL009974	mir-989-3p	152	-22.49	1
miRanda	AAEL027273	mir-2940-3p	157	-22.49	1
miRanda	AAEL002551	mir-317-3p	159	-22.47	1
miRanda	AAEL003387	mir-9a-5p	165	-22.47	1
miRanda	AAEL022136	mir-184-3p	151	-22.45	1
miRanda	AAEL012117	mir-2940-3p	155	-22.44	1
miRanda	AAEL006038	mir-34-3p	150	-22.43	1
miRanda	AAEL008938	mir-9b-5p	151	-22.43	1
miRanda	AAEL019506	mir-2940-3p	157	-22.42	1
miRanda	AAEL014972	mir-2940-5p	153	-22.41	1
miRanda	AAEL020524	mir-2940-5p	153	-22.41	1
miRanda	AAEL011822	mir-2940-5p	156	-22.41	1
miRanda	AAEL027978	mir-275-5p	150	-22.39	1
miRanda	AAEL009072	mir-9b-5p	153	-22.39	1
miRanda	AAEL008365	mir-184-3p	154	-22.39	1
miRanda	AAEL019813	mir-2940-3p	156	-22.39	1
miRanda	AAEL026516	mir-34-3p	156	-22.39	1
miRanda	AAEL010433	mir-989-3p	162	-22.39	1
miRanda	AAEL025966	mir-2940-5p	151	-22.38	1
miRanda	AAEL019567	mir-2940-5p	172	-22.38	1
miRanda	AAEL007831	mir-2940-3p	174	-22.37	1
miRanda	AAEL003063	mir-184-3p	150	-22.36	1
miRanda	AAEL006876	mir-184-3p	152	-22.35	1
miRanda	AAEL012497	mir-9b-5p	150	-22.33	1
miRanda	AAEL007305	mir-2940-5p	165	-22.33	1
miRanda	AAEL013484	mir-989-3p	150	-22.32	1
miRanda	AAEL004574	mir-988-3p	154	-22.32	1
miRanda	AAEL003420	mir-9b-5p	176	-22.32	1
miRanda	AAEL004474	mir-2940-5p	150	-22.3	1
miRanda	AAEL007731	mir-2940-5p	162	-22.3	1
miRanda	AAEL000861	mir-989-3p	164	-22.3	1
miRanda	AAEL025915	mir-184-3p	170	-22.3	1
miRanda	AAEL011812	mir-317-3p	154	-22.27	1
miRanda	AAEL003014	mir-71-3p	155	-22.26	1
miRanda	AAEL019974	mir-34-3p	153	-22.25	1
miRanda	AAEL009274	mir-9a-5p	167	-22.25	1
miRanda	AAEL019588	mir-2940-5p	161	-22.24	1
miRanda	AAEL010142	mir-988-3p	150	-22.23	1
miRanda	AAEL027103	mir-2940-5p	152	-22.23	1
miRanda	AAEL021092	mir-989-3p	154	-22.21	1
miRanda	AAEL027879	mir-9b-5p	157	-22.2	1
miRanda	AAEL008722	mir-2940-3p	151	-22.19	1
miRanda	AAEL007696	mir-275-5p	166	-22.19	1
miRanda	AAEL006557	mir-184-3p	154	-22.18	1
miRanda	AAEL023342	mir-275-3p	157	-22.18	1
miRanda	AAEL004379	mir-317-3p	161	-22.18	1
miRanda	AAEL002235	mir-2945-3p	154	-22.17	1
miRanda	AAEL019863	mir-989-3p	160	-22.17	1
miRanda	AAEL003116	mir-275-3p	161	-22.16	1
miRanda	AAEL019921	mir-2940-5p	165	-22.15	1
miRanda	AAEL025977	mir-9a-5p	158	-22.14	1
miRanda	AAEL006522	mir-34-3p	159	-22.13	1
miRanda	AAEL019830	mir-989-3p	157	-22.12	1
miRanda	AAEL012169	mir-989-3p	166	-22.12	1
miRanda	AAEL024618	mir-275-3p	153	-22.11	1
miRanda	AAEL002055	mir-2940-3p	159	-22.11	1
miRanda	AAEL019755	mir-9b-5p	167	-22.11	1
miRanda	AAEL001516	mir-989-3p	158	-22.1	1
miRanda	AAEL010678	mir-2940-3p	154	-22.09	1
miRanda	AAEL013278	mir-2940-3p	158	-22.08	1
miRanda	AAEL021520	mir-317-3p	151	-22.07	1
miRanda	AAEL003373	mir-9b-5p	150	-22.06	1
miRanda	AAEL010067	mir-9b-5p	161	-22.06	1
miRanda	AAEL002474	mir-989-3p	157	-22.05	1
miRanda	AAEL019473	mir-9b-5p	156	-22.04	1
miRanda	AAEL022726	mir-9a-5p	168	-22.04	1
miRanda	AAEL015603	mir-2945-3p	154	-22.03	1
miRanda	AAEL010021	mir-9b-5p	155	-22.02	1
miRanda	AAEL006006	mir-9a-5p	156	-22.02	1
miRanda	AAEL001571	mir-2945-3p	151	-22.01	1
miRanda	AAEL013746	mir-2940-3p	153	-22.01	1
miRanda	AAEL011910	mir-9b-5p	157	-22.01	1
miRanda	AAEL004821	mir-34-3p	163	-22.01	1
miRanda	AAEL018324	mir-9b-5p	176	-22.01	1
miRanda	AAEL020237	mir-34-3p	152	-22	1
miRanda	AAEL018163	mir-988-3p	155	-21.99	1
miRanda	AAEL000405	mir-2940-5p	150	-21.98	1
miRanda	AAEL008579	mir-2945-3p	152	-21.97	1
miRanda	AAEL004964	mir-9b-5p	156	-21.97	1
miRanda	AAEL013997	mir-317-3p	158	-21.97	1
miRanda	AAEL010529	mir-317-3p	161	-21.97	1
miRanda	AAEL022076	mir-184-3p	152	-21.93	1
miRanda	AAEL023757	mir-2945-3p	152	-21.93	1
miRanda	AAEL019562	mir-989-3p	153	-21.93	1
miRanda	AAEL024722	mir-34-3p	154	-21.93	1
miRanda	AAEL020275	mir-2940-3p	160	-21.91	1
miRanda	AAEL023189	mir-2940-3p	160	-21.91	1
miRanda	AAEL003046	mir-2945-3p	151	-21.9	1
miRanda	AAEL005419	mir-71-3p	159	-21.9	1
miRanda	AAEL011664	mir-2940-5p	164	-21.9	1
miRanda	AAEL010721	mir-2940-5p	150	-21.89	1
miRanda	AAEL014507	mir-2945-3p	154	-21.85	1
miRanda	AAEL000604	mir-317-3p	155	-21.85	1
miRanda	AAEL003420	mir-988-3p	155	-21.85	1
miRanda	AAEL003454	mir-317-3p	167	-21.84	1
miRanda	AAEL019725	mir-184-3p	150	-21.83	1
miRanda	AAEL002410	mir-275-5p	150	-21.83	1
miRanda	AAEL000623	mir-34-3p	150	-21.82	1
miRanda	AAEL001371	mir-989-3p	158	-21.82	1
miRanda	AAEL002756	mir-9b-5p	154	-21.81	1
miRanda	AAEL008842	mir-184-3p	156	-21.81	1
miRanda	AAEL010892	mir-8-5p	159	-21.81	1
miRanda	AAEL019711	mir-2945-3p	153	-21.8	1
miRanda	AAEL015543	mir-71-3p	151	-21.79	1
miRanda	AAEL014207	mir-989-3p	151	-21.79	1
miRanda	AAEL007685	mir-184-3p	154	-21.77	1
miRanda	AAEL001569	mir-184-3p	151	-21.75	1
miRanda	AAEL005149	mir-2940-3p	152	-21.74	1
miRanda	AAEL000193	mir-988-3p	153	-21.74	1
miRanda	AAEL028180	mir-317-3p	156	-21.74	1
miRanda	AAEL027083	mir-184-3p	155	-21.73	1
miRanda	AAEL024064	mir-317-3p	161	-21.71	1
miRanda	AAEL027340	mir-2940-3p	150	-21.7	1
miRanda	AAEL001925	mir-9a-5p	156	-21.67	1
miRanda	AAEL009274	mir-9b-5p	169	-21.67	1
miRanda	AAEL006876	mir-275-3p	158	-21.64	1
miRanda	AAEL027562	mir-184-3p	152	-21.62	1
miRanda	AAEL011644	mir-989-3p	154	-21.62	1
miRanda	AAEL005601	mir-2940-3p	166	-21.62	1
miRanda	AAEL000970	mir-317-3p	159	-21.59	1
miRanda	AAEL010755	mir-9b-5p	150	-21.58	1
miRanda	AAEL004913	mir-989-3p	153	-21.58	1
miRanda	AAEL006609	mir-275-5p	154	-21.57	1
miRanda	AAEL001236	mir-2940-3p	163	-21.57	1
miRanda	AAEL009271	mir-9b-5p	151	-21.56	1
miRanda	AAEL009588	mir-317-3p	157	-21.56	1
miRanda	AAEL012180	mir-317-3p	152	-21.55	1
miRanda	AAEL012463	mir-317-3p	162	-21.52	1
miRanda	AAEL027326	mir-9b-5p	154	-21.51	1
miRanda	AAEL023676	mir-2940-3p	157	-21.5	1
miRanda	AAEL019421	mir-9b-5p	168	-21.5	1
miRanda	AAEL009509	mir-2940-5p	165	-21.48	1
miRanda	AAEL006776	mir-8-5p	161	-21.47	1
miRanda	AAEL000193	mir-317-3p	153	-21.46	1
miRanda	AAEL019843	mir-2940-5p	150	-21.45	1
miRanda	AAEL009877	mir-317-3p	154	-21.45	1
miRanda	AAEL001024	mir-989-3p	157	-21.45	1
miRanda	AAEL023591	mir-989-3p	150	-21.44	1
miRanda	AAEL007143	mir-9b-5p	160	-21.44	1
miRanda	AAEL010223	mir-9b-5p	168	-21.42	1
miRanda	AAEL013966	mir-317-3p	162	-21.41	1
miRanda	AAEL005130	mir-275-5p	150	-21.39	1
miRanda	AAEL006420	mir-989-3p	153	-21.38	1
miRanda	AAEL004236	mir-275-5p	154	-21.38	1
miRanda	AAEL023342	mir-989-3p	155	-21.38	1
miRanda	AAEL003090	mir-2940-5p	158	-21.37	1
miRanda	AAEL001680	mir-988-3p	162	-21.37	1
miRanda	AAEL004570	mir-34-3p	150	-21.36	1
miRanda	AAEL012756	mir-9a-5p	161	-21.36	1
miRanda	AAEL004212	mir-989-3p	163	-21.36	1
miRanda	AAEL014527	mir-9b-5p	178	-21.35	1
miRanda	AAEL004533	mir-2940-3p	157	-21.34	1
miRanda	AAEL019720	mir-2940-5p	151	-21.33	1
miRanda	AAEL019950	mir-2940-3p	152	-21.32	1
miRanda	AAEL014978	mir-9b-5p	153	-21.32	1
miRanda	AAEL010015	mir-2945-3p	158	-21.32	1
miRanda	AAEL010050	mir-8-5p	166	-21.32	1
miRanda	AAEL010565	mir-317-3p	157	-21.31	1
miRanda	AAEL004947	mir-989-3p	161	-21.31	1
miRanda	AAEL026287	mir-989-3p	175	-21.29	1
miRanda	AAEL014589	mir-2940-3p	154	-21.28	1
miRanda	AAEL026274	mir-317-3p	153	-21.27	1
miRanda	AAEL008911	mir-71-3p	164	-21.25	1
miRanda	AAEL007838	mir-34-3p	152	-21.22	1
miRanda	AAEL001869	mir-988-3p	152	-21.22	1
miRanda	AAEL000979	mir-184-3p	153	-21.22	1
miRanda	AAEL014343	mir-184-3p	155	-21.22	1
miRanda	AAEL012511	mir-184-3p	159	-21.22	1
miRanda	AAEL014510	mir-317-3p	160	-21.2	1
miRanda	AAEL000382	mir-71-3p	168	-21.2	1
miRanda	AAEL011519	mir-9b-5p	163	-21.18	1
miRanda	AAEL019543	mir-988-3p	150	-21.17	1
miRanda	AAEL002016	mir-184-3p	155	-21.17	1
miRanda	AAEL014227	mir-71-3p	163	-21.17	1
miRanda	AAEL013380	mir-9b-5p	151	-21.16	1
miRanda	AAEL020302	mir-2945-3p	155	-21.16	1
miRanda	AAEL012671	mir-989-3p	150	-21.14	1
miRanda	AAEL000993	mir-988-3p	152	-21.13	1
miRanda	AAEL004559	mir-275-5p	161	-21.13	1
miRanda	AAEL003420	mir-2945-3p	154	-21.12	1
miRanda	AAEL010516	mir-184-3p	156	-21.12	1
miRanda	AAEL006340	mir-9b-5p	168	-21.12	1
miRanda	AAEL026811	mir-317-3p	155	-21.11	1
miRanda	AAEL010223	mir-9a-5p	160	-21.11	1
miRanda	AAEL026560	mir-9a-5p	153	-21.1	1
miRanda	AAEL013729	mir-275-5p	162	-21.1	1
miRanda	AAEL021276	mir-2940-5p	152	-21.08	1
miRanda	AAEL014635	mir-184-3p	154	-21.08	1
miRanda	AAEL024525	mir-275-5p	157	-21.08	1
miRanda	AAEL008822	mir-989-3p	158	-21.08	1
miRanda	AAEL022746	mir-989-3p	151	-21.07	1
miRanda	AAEL023342	mir-9b-5p	151	-21.07	1
miRanda	AAEL009679	mir-9a-5p	155	-21.06	1
miRanda	AAEL012279	mir-8-5p	162	-21.06	1
miRanda	AAEL006650	mir-317-3p	163	-21.06	1
miRanda	AAEL005584	mir-8-5p	171	-21.06	1
miRanda	AAEL012323	mir-2940-3p	152	-21.05	1
miRanda	AAEL012463	mir-317-3p	155	-21.05	1
miRanda	AAEL014443	mir-9a-5p	162	-21.05	1
miRanda	AAEL019916	mir-988-3p	155	-21.03	1
miRanda	AAEL013845	mir-184-3p	151	-21.01	1
miRanda	AAEL018118	mir-9b-5p	152	-21.01	1
miRanda	AAEL019986	mir-2940-5p	157	-20.99	1
miRanda	AAEL017042	mir-317-3p	151	-20.98	1
miRanda	AAEL017560	mir-2940-3p	155	-20.98	1
miRanda	AAEL007667	mir-9b-5p	158	-20.98	1
miRanda	AAEL027083	mir-184-3p	160	-20.98	1
miRanda	AAEL015593	mir-988-3p	150	-20.97	1
miRanda	AAEL000328	mir-2940-5p	153	-20.97	1
miRanda	AAEL023311	mir-317-3p	158	-20.97	1
miRanda	AAEL005479	mir-9b-5p	164	-20.97	1
miRanda	AAEL023717	mir-989-3p	151	-20.96	1
miRanda	AAEL014635	mir-34-3p	155	-20.96	1
miRanda	AAEL011449	mir-989-3p	151	-20.95	1
miRanda	AAEL007240	mir-317-3p	156	-20.95	1
miRanda	AAEL019625	mir-2940-3p	157	-20.95	1
miRanda	AAEL002998	mir-989-3p	150	-20.94	1
miRanda	AAEL000597	mir-184-3p	151	-20.93	1
miRanda	AAEL026027	mir-2945-3p	153	-20.93	1
miRanda	AAEL020748	mir-71-3p	160	-20.93	1
miRanda	AAEL025122	mir-34-3p	158	-20.92	1
miRanda	AAEL012827	mir-184-3p	153	-20.9	1
miRanda	AAEL008641	mir-2945-3p	162	-20.89	1
miRanda	AAEL009227	mir-317-3p	156	-20.86	1
miRanda	AAEL003093	mir-2945-3p	160	-20.86	1
miRanda	AAEL018151	mir-8-5p	166	-20.86	1
miRanda	AAEL014363	mir-2940-5p	155	-20.85	1
miRanda	AAEL006265	mir-2940-5p	150	-20.84	1
miRanda	AAEL001458	mir-34-3p	151	-20.84	1
miRanda	AAEL008354	mir-34-3p	154	-20.83	1
miRanda	AAEL026410	mir-9b-5p	162	-20.82	1
miRanda	AAEL025977	mir-9b-5p	160	-20.81	1
miRanda	AAEL024849	mir-989-3p	160	-20.8	1
miRanda	AAEL023725	mir-9b-5p	175	-20.8	1
miRanda	AAEL012062	mir-2940-3p	159	-20.79	1
miRanda	AAEL025911	mir-8-5p	156	-20.77	1
miRanda	AAEL014086	mir-9a-5p	162	-20.76	1
miRanda	AAEL004534	mir-9b-5p	173	-20.76	1
miRanda	AAEL002132	mir-9b-5p	152	-20.75	1
miRanda	AAEL021365	mir-9b-5p	152	-20.75	1
miRanda	AAEL013249	mir-989-3p	166	-20.74	1
miRanda	AAEL006805	mir-9b-5p	165	-20.73	1
miRanda	AAEL019432	mir-184-3p	152	-20.72	1
miRanda	AAEL013275	mir-9b-5p	155	-20.72	1
miRanda	AAEL014227	mir-71-3p	151	-20.71	1
miRanda	AAEL013866	mir-988-3p	151	-20.71	1
miRanda	AAEL025767	mir-2940-5p	152	-20.71	1
miRanda	AAEL010642	mir-989-3p	152	-20.7	1
miRanda	AAEL000338	mir-9a-5p	165	-20.69	1
miRanda	AAEL002317	mir-989-3p	152	-20.68	1
miRanda	AAEL008510	mir-275-5p	156	-20.68	1
miRanda	AAEL027763	mir-2940-5p	159	-20.68	1
miRanda	AAEL000758	mir-2940-5p	161	-20.68	1
miRanda	AAEL007633	mir-989-3p	164	-20.68	1
miRanda	AAEL026028	mir-184-3p	151	-20.67	1
miRanda	AAEL000385	mir-8-5p	151	-20.67	1
miRanda	AAEL005271	mir-275-3p	152	-20.67	1
miRanda	AAEL008738	mir-184-3p	154	-20.67	1
miRanda	AAEL018699	mir-9b-5p	168	-20.67	1
miRanda	AAEL017012	mir-317-3p	153	-20.66	1
miRanda	AAEL008608	mir-9a-5p	154	-20.65	1
miRanda	AAEL007328	mir-9a-5p	150	-20.64	1
miRanda	AAEL009422	mir-275-3p	159	-20.64	1
miRanda	AAEL010433	mir-9b-5p	162	-20.64	1
miRanda	AAEL019755	mir-2940-3p	150	-20.61	1
miRanda	AAEL005471	mir-2940-5p	150	-20.6	1
miRanda	AAEL023348	mir-2940-3p	153	-20.59	1
miRanda	AAEL013687	mir-2940-5p	153	-20.59	1
miRanda	AAEL019770	mir-988-3p	150	-20.57	1
miRanda	AAEL007173	mir-317-3p	156	-20.57	1
miRanda	AAEL009675	mir-71-3p	159	-20.57	1
miRanda	AAEL009678	mir-71-3p	159	-20.57	1
miRanda	AAEL002369	mir-2945-3p	154	-20.56	1
miRanda	AAEL008305	mir-8-5p	164	-20.56	1
miRanda	AAEL022787	mir-34-3p	151	-20.55	1
miRanda	AAEL004680	mir-2940-5p	156	-20.55	1
miRanda	AAEL011187	mir-8-5p	164	-20.55	1
miRanda	AAEL024497	mir-2940-5p	150	-20.53	1
miRanda	AAEL001412	mir-9b-5p	167	-20.53	1
miRanda	AAEL005850	mir-9a-5p	150	-20.51	1
miRanda	AAEL022729	mir-8-5p	151	-20.51	1
miRanda	AAEL002487	mir-2940-3p	158	-20.51	1
miRanda	AAEL006433	mir-2940-5p	153	-20.48	1
miRanda	AAEL024395	mir-989-3p	160	-20.48	1
miRanda	AAEL002094	mir-184-3p	153	-20.46	1
miRanda	AAEL010511	mir-2940-3p	155	-20.46	1
miRanda	AAEL003532	mir-9a-5p	163	-20.45	1
miRanda	AAEL010941	mir-9b-5p	154	-20.44	1
miRanda	AAEL004699	mir-8-5p	153	-20.43	1
miRanda	AAEL006567	mir-9b-5p	157	-20.43	1
miRanda	AAEL006340	mir-9b-5p	166	-20.42	1
miRanda	AAEL001946	mir-2940-5p	152	-20.41	1
miRanda	AAEL010689	mir-71-3p	151	-20.4	1
miRanda	AAEL009171	mir-989-3p	151	-20.4	1
miRanda	AAEL009377	mir-184-3p	151	-20.39	1
miRanda	AAEL025158	mir-2940-3p	150	-20.38	1
miRanda	AAEL012326	mir-2940-3p	154	-20.38	1
miRanda	AAEL000191	mir-2940-3p	150	-20.37	1
miRanda	AAEL014959	mir-9b-5p	158	-20.37	1
miRanda	AAEL002476	mir-9a-5p	161	-20.37	1
miRanda	AAEL019436	mir-184-3p	150	-20.36	1
miRanda	AAEL019762	mir-71-3p	152	-20.36	1
miRanda	AAEL021255	mir-2945-3p	162	-20.36	1
miRanda	AAEL019567	mir-2945-3p	150	-20.35	1
miRanda	AAEL003371	mir-317-3p	151	-20.35	1
miRanda	AAEL009723	mir-184-3p	154	-20.34	1
miRanda	AAEL004041	mir-275-3p	156	-20.34	1
miRanda	AAEL028161	mir-2940-5p	157	-20.34	1
miRanda	AAEL007240	mir-317-3p	150	-20.33	1
miRanda	AAEL005204	mir-8-5p	165	-20.33	1
miRanda	AAEL014981	mir-317-3p	152	-20.32	1
miRanda	AAEL020586	mir-2945-3p	155	-20.31	1
miRanda	AAEL002272	mir-2940-3p	164	-20.31	1
miRanda	AAEL005850	mir-9b-5p	159	-20.3	1
miRanda	AAEL020149	mir-2945-3p	152	-20.29	1
miRanda	AAEL022676	mir-2945-3p	152	-20.29	1
miRanda	AAEL025609	mir-2945-3p	152	-20.29	1
miRanda	AAEL012750	mir-317-3p	162	-20.29	1
miRanda	AAEL015255	mir-989-3p	151	-20.27	1
miRanda	AAEL007293	mir-34-3p	160	-20.27	1
miRanda	AAEL021739	mir-2945-3p	156	-20.26	1
miRanda	AAEL000043	mir-9b-5p	150	-20.25	1
miRanda	AAEL003554	mir-317-3p	154	-20.25	1
miRanda	AAEL009906	mir-9a-5p	160	-20.25	1
miRanda	AAEL026701	mir-9b-5p	160	-20.25	1
miRanda	AAEL009679	mir-9b-5p	150	-20.24	1
miRanda	AAEL003746	mir-9a-5p	161	-20.22	1
miRanda	AAEL000860	mir-2940-3p	170	-20.22	1
miRanda	AAEL003548	mir-71-3p	151	-20.21	1
miRanda	AAEL024005	mir-9b-5p	163	-20.2	1
miRanda	AAEL025294	mir-2945-3p	158	-20.19	1
miRanda	AAEL018251	mir-317-3p	160	-20.18	1
miRanda	AAEL014086	mir-9b-5p	164	-20.18	1
miRanda	AAEL003978	mir-2945-3p	154	-20.17	1
miRanda	AAEL014965	mir-2945-3p	151	-20.16	1
miRanda	AAEL012769	mir-34-3p	157	-20.16	1
miRanda	AAEL027797	mir-184-3p	150	-20.15	1
miRanda	AAEL013723	mir-184-3p	154	-20.15	1
miRanda	AAEL022819	mir-989-3p	156	-20.15	1
miRanda	AAEL005224	mir-989-3p	162	-20.15	1
miRanda	AAEL011987	mir-2940-5p	165	-20.14	1
miRanda	AAEL003047	mir-34-3p	150	-20.13	1
miRanda	AAEL012744	mir-8-5p	151	-20.13	1
miRanda	AAEL019473	mir-9a-5p	150	-20.12	1
miRanda	AAEL018120	mir-71-3p	154	-20.12	1
miRanda	AAEL011083	mir-9b-5p	156	-20.12	1
miRanda	AAEL024141	mir-9b-5p	156	-20.12	1
miRanda	AAEL007670	mir-184-3p	163	-20.12	1
miRanda	AAEL011903	mir-989-3p	158	-20.11	1
miRanda	AAEL000187	mir-9a-5p	150	-20.1	1
miRanda	AAEL020998	mir-989-3p	158	-20.1	1
miRanda	AAEL019976	mir-9a-5p	153	-20.08	1
miRanda	AAEL004236	mir-2940-5p	152	-20.07	1
miRanda	AAEL006646	mir-71-3p	153	-20.07	1
miRanda	AAEL014076	mir-184-3p	156	-20.06	1
miRanda	AAEL017391	mir-71-3p	158	-20.06	1
miRanda	AAEL019713	mir-317-3p	161	-20.06	1
miRanda	AAEL015147	mir-989-3p	151	-20.05	1
miRanda	AAEL001940	mir-2940-3p	150	-20.03	1
miRanda	AAEL006723	mir-2940-5p	153	-20.03	1
miRanda	AAEL000589	mir-989-3p	157	-20.03	1
miRanda	AAEL022183	mir-2945-3p	164	-20.03	1
miRanda	AAEL026069	mir-9b-5p	150	-20.02	1
miRanda	AAEL023098	mir-184-3p	157	-20.02	1
miRanda	AAEL022867	mir-2940-3p	150	-20.01	1
miRanda	AAEL006122	mir-71-3p	151	-20	1
miRanda	AAEL018159	mir-275-3p	151	-19.99	1
miRanda	AAEL007535	mir-71-3p	154	-19.98	1
miRanda	AAEL014863	mir-9b-5p	172	-19.98	1
miRanda	AAEL027326	mir-9a-5p	151	-19.97	1
miRanda	AAEL006473	mir-9b-5p	152	-19.97	1
miRanda	AAEL024210	mir-34-3p	157	-19.97	1
miRanda	AAEL007736	mir-71-3p	150	-19.96	1
miRanda	AAEL012987	mir-184-3p	150	-19.95	1
miRanda	AAEL011644	mir-989-3p	155	-19.95	1
miRanda	AAEL020499	mir-8-5p	159	-19.95	1
miRanda	AAEL005111	mir-9b-5p	163	-19.95	1
miRanda	AAEL010445	mir-988-3p	151	-19.94	1
miRanda	AAEL019892	mir-2940-5p	152	-19.94	1
miRanda	AAEL000860	mir-2940-3p	150	-19.93	1
miRanda	AAEL012952	mir-9b-5p	153	-19.92	1
miRanda	AAEL025695	mir-317-3p	158	-19.92	1
miRanda	AAEL013959	mir-9a-5p	158	-19.92	1
miRanda	AAEL026744	mir-9b-5p	161	-19.92	1
miRanda	AAEL007931	mir-2945-3p	152	-19.91	1
miRanda	AAEL009906	mir-9b-5p	157	-19.91	1
miRanda	AAEL007420	mir-9b-5p	161	-19.9	1
miRanda	AAEL026939	mir-9b-5p	150	-19.89	1
miRanda	AAEL009063	mir-8-5p	158	-19.89	1
miRanda	AAEL019701	mir-9a-5p	162	-19.89	1
miRanda	AAEL022918	mir-275-3p	152	-19.88	1
miRanda	AAEL012091	mir-2940-3p	153	-19.88	1
miRanda	AAEL021611	mir-34-3p	153	-19.88	1
miRanda	AAEL019794	mir-2945-3p	150	-19.87	1
miRanda	AAEL020559	mir-317-3p	153	-19.87	1
miRanda	AAEL026170	mir-184-3p	150	-19.86	1
miRanda	AAEL011714	mir-184-3p	154	-19.86	1
miRanda	AAEL014844	mir-184-3p	154	-19.86	1
miRanda	AAEL023782	mir-317-3p	158	-19.86	1
miRanda	AAEL013275	mir-9a-5p	158	-19.86	1
miRanda	AAEL018227	mir-9a-5p	161	-19.86	1
miRanda	AAEL005726	mir-9a-5p	164	-19.86	1
miRanda	AAEL002978	mir-989-3p	152	-19.85	1
miRanda	AAEL012298	mir-9b-5p	153	-19.84	1
miRanda	AAEL013107	mir-2940-5p	152	-19.83	1
miRanda	AAEL019854	mir-9b-5p	154	-19.83	1
miRanda	AAEL003144	mir-2940-3p	158	-19.83	1
miRanda	AAEL007143	mir-9b-5p	165	-19.83	1
miRanda	AAEL011070	mir-317-3p	155	-19.82	1
miRanda	AAEL006614	mir-2940-5p	160	-19.82	1
miRanda	AAEL023364	mir-9b-5p	156	-19.81	1
miRanda	AAEL005315	mir-2940-5p	150	-19.8	1
miRanda	AAEL023676	mir-9b-5p	165	-19.8	1
miRanda	AAEL020258	mir-2940-3p	155	-19.79	1
miRanda	AAEL001556	mir-2940-5p	162	-19.79	1
miRanda	AAEL024829	mir-9b-5p	164	-19.79	1
miRanda	AAEL011319	mir-71-3p	157	-19.77	1
miRanda	AAEL014055	mir-317-3p	152	-19.75	1
miRanda	AAEL016984	mir-989-3p	156	-19.75	1
miRanda	AAEL002308	mir-71-3p	162	-19.74	1
miRanda	AAEL001394	mir-989-3p	162	-19.74	1
miRanda	AAEL001194	mir-8-5p	156	-19.72	1
miRanda	AAEL010679	mir-989-3p	157	-19.72	1
miRanda	AAEL008356	mir-2940-3p	152	-19.71	1
miRanda	AAEL021318	mir-2945-3p	155	-19.71	1
miRanda	AAEL026229	mir-9a-5p	155	-19.71	1
miRanda	AAEL007156	mir-2945-3p	162	-19.71	1
miRanda	AAEL008733	mir-2940-3p	150	-19.7	1
miRanda	AAEL014055	mir-989-3p	152	-19.7	1
miRanda	AAEL013522	mir-988-3p	155	-19.7	1
miRanda	AAEL001765	mir-9a-5p	162	-19.7	1
miRanda	AAEL004583	mir-71-3p	152	-19.68	1
miRanda	AAEL010956	mir-184-3p	155	-19.68	1
miRanda	AAEL008336	mir-71-3p	150	-19.67	1
miRanda	AAEL003014	mir-2945-3p	156	-19.67	1
miRanda	AAEL006947	mir-317-3p	157	-19.67	1
miRanda	AAEL009847	mir-71-3p	164	-19.66	1
miRanda	AAEL018237	mir-988-3p	152	-19.65	1
miRanda	AAEL023902	mir-989-3p	158	-19.63	1
miRanda	AAEL025228	mir-2940-5p	159	-19.63	1
miRanda	AAEL001798	mir-9b-5p	153	-19.62	1
miRanda	AAEL009588	mir-9a-5p	161	-19.61	1
miRanda	AAEL011910	mir-8-5p	162	-19.61	1
miRanda	AAEL019595	mir-2940-5p	155	-19.6	1
miRanda	AAEL019731	mir-71-3p	162	-19.6	1
miRanda	AAEL006087	mir-317-3p	160	-19.58	1
miRanda	AAEL021977	mir-184-3p	150	-19.57	1
miRanda	AAEL009858	mir-34-3p	154	-19.57	1
miRanda	AAEL000291	mir-9b-5p	159	-19.57	1
miRanda	AAEL009265	mir-71-3p	160	-19.57	1
miRanda	AAEL028088	mir-9a-5p	160	-19.57	1
miRanda	AAEL004710	mir-2945-3p	153	-19.56	1
miRanda	AAEL012323	mir-9a-5p	153	-19.56	1
miRanda	AAEL003777	mir-2940-3p	158	-19.56	1
miRanda	AAEL021449	mir-2940-3p	158	-19.56	1
miRanda	AAEL005813	mir-317-3p	170	-19.56	1
miRanda	AAEL028038	mir-71-3p	161	-19.55	1
miRanda	AAEL020477	mir-2940-3p	152	-19.53	1
miRanda	AAEL017391	mir-8-5p	159	-19.52	1
miRanda	AAEL000474	mir-9b-5p	150	-19.51	1
miRanda	AAEL003964	mir-989-3p	151	-19.51	1
miRanda	AAEL007518	mir-989-3p	159	-19.51	1
miRanda	AAEL023991	mir-9b-5p	160	-19.51	1
miRanda	AAEL009367	mir-34-3p	151	-19.5	1
miRanda	AAEL022406	mir-71-3p	154	-19.5	1
miRanda	AAEL022979	mir-71-3p	154	-19.5	1
miRanda	AAEL019641	mir-989-3p	154	-19.5	1
miRanda	AAEL020707	mir-2940-5p	161	-19.5	1
miRanda	AAEL022661	mir-9b-5p	155	-19.49	1
miRanda	AAEL019439	mir-9b-5p	166	-19.48	1
miRanda	AAEL010814	mir-9a-5p	150	-19.47	1
miRanda	AAEL010659	mir-9b-5p	150	-19.47	1
miRanda	AAEL020016	mir-9b-5p	150	-19.47	1
miRanda	AAEL005666	mir-317-3p	156	-19.47	1
miRanda	AAEL013778	mir-989-3p	156	-19.47	1
miRanda	AAEL024326	mir-989-3p	159	-19.47	1
miRanda	AAEL009196	mir-9a-5p	165	-19.47	1
miRanda	AAEL012206	mir-2945-3p	155	-19.46	1
miRanda	AAEL019704	mir-317-3p	150	-19.45	1
miRanda	AAEL014828	mir-9b-5p	167	-19.45	1
miRanda	AAEL018163	mir-275-5p	153	-19.44	1
miRanda	AAEL000683	mir-2940-3p	157	-19.43	1
miRanda	AAEL000282	mir-9b-5p	150	-19.42	1
miRanda	AAEL020707	mir-2940-5p	152	-19.41	1
miRanda	AAEL013879	mir-2940-5p	151	-19.4	1
miRanda	AAEL019701	mir-2945-3p	151	-19.39	1
miRanda	AAEL003047	mir-9b-5p	152	-19.38	1
miRanda	AAEL004688	mir-989-3p	158	-19.38	1
miRanda	AAEL000275	mir-9b-5p	162	-19.38	1
miRanda	AAEL012858	mir-2940-5p	153	-19.37	1
miRanda	AAEL006934	mir-34-3p	153	-19.37	1
miRanda	AAEL019715	mir-9a-5p	154	-19.37	1
miRanda	AAEL001520	mir-9b-5p	154	-19.37	1
miRanda	AAEL026406	mir-275-3p	157	-19.37	1
miRanda	AAEL013505	mir-317-3p	157	-19.37	1
miRanda	AAEL017316	mir-317-3p	166	-19.37	1
miRanda	AAEL020425	mir-2940-5p	150	-19.36	1
miRanda	AAEL014455	mir-2940-3p	152	-19.36	1
miRanda	AAEL007502	mir-988-3p	154	-19.36	1
miRanda	AAEL021288	mir-989-3p	150	-19.35	1
miRanda	AAEL009423	mir-2940-3p	152	-19.35	1
miRanda	AAEL008738	mir-9a-5p	154	-19.35	1
miRanda	AAEL007305	mir-184-3p	156	-19.35	1
miRanda	AAEL018118	mir-2940-5p	156	-19.35	1
miRanda	AAEL001237	mir-2945-3p	158	-19.35	1
miRanda	AAEL024141	mir-184-3p	152	-19.33	1
miRanda	AAEL000285	mir-8-5p	150	-19.32	1
miRanda	AAEL005460	mir-989-3p	151	-19.32	1
miRanda	AAEL015095	mir-2940-5p	156	-19.32	1
miRanda	AAEL009196	mir-9b-5p	161	-19.32	1
miRanda	AAEL001447	mir-317-3p	153	-19.31	1
miRanda	AAEL019862	mir-2940-3p	154	-19.31	1
miRanda	AAEL003383	mir-2945-3p	160	-19.31	1
miRanda	AAEL000641	mir-9a-5p	153	-19.3	1
miRanda	AAEL002446	mir-34-3p	154	-19.3	1
miRanda	AAEL005492	mir-2940-5p	151	-19.29	1
miRanda	AAEL025969	mir-988-3p	151	-19.29	1
miRanda	AAEL010905	mir-2940-5p	158	-19.29	1
miRanda	AAEL004970	mir-9b-5p	158	-19.29	1
miRanda	AAEL004521	mir-2940-5p	155	-19.28	1
miRanda	AAEL019481	mir-2940-5p	172	-19.28	1
miRanda	AAEL010324	mir-989-3p	154	-19.27	1
miRanda	AAEL024144	mir-2940-3p	156	-19.27	1
miRanda	AAEL012463	mir-317-3p	154	-19.26	1
miRanda	AAEL008510	mir-34-3p	161	-19.26	1
miRanda	AAEL019863	mir-317-3p	159	-19.25	1
miRanda	AAEL002472	mir-9a-5p	160	-19.25	1
miRanda	AAEL008838	mir-9a-5p	160	-19.25	1
miRanda	AAEL024248	mir-2940-5p	153	-19.23	1
miRanda	AAEL019439	mir-9a-5p	152	-19.22	1
miRanda	AAEL004351	mir-317-3p	152	-19.21	1
miRanda	AAEL007045	mir-9b-5p	159	-19.21	1
miRanda	AAEL000127	mir-2940-3p	150	-19.2	1
miRanda	AAEL004591	mir-2945-3p	150	-19.2	1
miRanda	AAEL003835	mir-317-3p	150	-19.19	1
miRanda	AAEL023486	mir-317-3p	150	-19.19	1
miRanda	AAEL018695	mir-317-3p	153	-19.18	1
miRanda	AAEL006340	mir-184-3p	155	-19.18	1
miRanda	AAEL001919	mir-9b-5p	156	-19.18	1
miRanda	AAEL027436	mir-317-3p	153	-19.17	1
miRanda	AAEL003109	mir-9b-5p	151	-19.16	1
miRanda	AAEL022573	mir-9a-5p	153	-19.16	1
miRanda	AAEL012751	mir-989-3p	151	-19.15	1
miRanda	AAEL006636	mir-989-3p	154	-19.15	1
miRanda	AAEL003861	mir-2940-5p	159	-19.15	1
miRanda	AAEL010037	mir-9b-5p	166	-19.15	1
miRanda	AAEL000327	mir-2940-5p	170	-19.15	1
miRanda	AAEL004217	mir-9b-5p	152	-19.14	1
miRanda	AAEL020042	mir-184-3p	155	-19.14	1
miRanda	AAEL013959	mir-9b-5p	152	-19.13	1
miRanda	AAEL019443	mir-2940-3p	157	-19.13	1
miRanda	AAEL019561	mir-2940-5p	160	-19.13	1
miRanda	AAEL008738	mir-2940-3p	161	-19.13	1
miRanda	AAEL005160	mir-9a-5p	170	-19.13	1
miRanda	AAEL000258	mir-2940-3p	150	-19.12	1
miRanda	AAEL027483	mir-317-3p	151	-19.11	1
miRanda	AAEL013750	mir-9a-5p	151	-19.11	1
miRanda	AAEL019977	mir-2940-5p	153	-19.11	1
miRanda	AAEL008853	mir-989-3p	161	-19.1	1
miRanda	AAEL006564	mir-9a-5p	162	-19.1	1
miRanda	AAEL001520	mir-2940-3p	163	-19.1	1
miRanda	AAEL008431	mir-275-3p	150	-19.09	1
miRanda	AAEL011870	mir-71-3p	156	-19.09	1
miRanda	AAEL019500	mir-2940-5p	168	-19.09	1
miRanda	AAEL006490	mir-9b-5p	156	-19.08	1
miRanda	AAEL026744	mir-9a-5p	159	-19.08	1
miRanda	AAEL001188	mir-2945-3p	150	-19.07	1
miRanda	AAEL020237	mir-34-3p	156	-19.07	1
miRanda	AAEL021839	mir-988-3p	152	-19.06	1
miRanda	AAEL011413	mir-9a-5p	153	-19.06	1
miRanda	AAEL011073	mir-988-3p	154	-19.06	1
miRanda	AAEL019594	mir-8-5p	156	-19.06	1
miRanda	AAEL020955	mir-989-3p	158	-19.06	1
miRanda	AAEL009574	mir-9b-5p	163	-19.06	1
miRanda	AAEL018135	mir-275-3p	160	-19.05	1
miRanda	AAEL004743	mir-2940-3p	153	-19.04	1
miRanda	AAEL008015	mir-317-3p	158	-19.04	1
miRanda	AAEL010401	mir-275-3p	161	-19.04	1
miRanda	AAEL013959	mir-9b-5p	150	-19.03	1
miRanda	AAEL024593	mir-2940-3p	154	-19.02	1
miRanda	AAEL013823	mir-317-3p	156	-19.02	1
miRanda	AAEL019863	mir-2940-5p	150	-19.01	1
miRanda	AAEL014176	mir-989-3p	150	-19.01	1
miRanda	AAEL021092	mir-184-3p	152	-19.01	1
miRanda	AAEL013906	mir-34-3p	154	-19.01	1
miRanda	AAEL007696	mir-317-3p	158	-19.01	1
miRanda	AAEL001749	mir-9b-5p	158	-19.01	1
miRanda	AAEL013763	mir-9b-5p	172	-19.01	1
miRanda	AAEL023379	mir-71-3p	153	-19	1
miRanda	AAEL001708	mir-2940-5p	158	-18.99	1
miRanda	AAEL001478	mir-2940-3p	150	-18.98	1
miRanda	AAEL027002	mir-275-5p	155	-18.98	1
miRanda	AAEL001459	mir-2940-5p	166	-18.98	1
miRanda	AAEL013169	mir-71-3p	154	-18.97	1
miRanda	AAEL005130	mir-184-3p	157	-18.96	1
miRanda	AAEL001052	mir-989-3p	159	-18.96	1
miRanda	AAEL000589	mir-9b-5p	153	-18.95	1
miRanda	AAEL009848	mir-989-3p	154	-18.95	1
miRanda	AAEL010829	mir-2940-5p	167	-18.95	1
miRanda	AAEL012134	mir-2940-5p	173	-18.95	1
miRanda	AAEL001549	mir-71-3p	152	-18.94	1
miRanda	AAEL004892	mir-71-3p	154	-18.94	1
miRanda	AAEL002235	mir-9b-5p	160	-18.93	1
miRanda	AAEL007392	mir-9b-5p	164	-18.92	1
miRanda	AAEL000714	mir-9b-5p	150	-18.91	1
miRanda	AAEL008179	mir-34-3p	155	-18.91	1
miRanda	AAEL012262	mir-71-3p	158	-18.91	1
miRanda	AAEL026811	mir-2940-3p	172	-18.91	1
miRanda	AAEL006575	mir-9b-5p	154	-18.9	1
miRanda	AAEL023914	mir-9b-5p	154	-18.9	1
miRanda	AAEL022631	mir-275-3p	153	-18.89	1
miRanda	AAEL017142	mir-71-3p	159	-18.89	1
miRanda	AAEL023107	mir-317-3p	161	-18.88	1
miRanda	AAEL012580	mir-184-3p	151	-18.87	1
miRanda	AAEL021830	mir-184-3p	151	-18.87	1
miRanda	AAEL026160	mir-2940-5p	153	-18.87	1
miRanda	AAEL013840	mir-2940-3p	165	-18.87	1
miRanda	AAEL006330	mir-2940-3p	157	-18.86	1
miRanda	AAEL011019	mir-184-3p	154	-18.85	1
miRanda	AAEL025969	mir-9a-5p	151	-18.84	1
miRanda	AAEL010343	mir-9b-5p	151	-18.84	1
miRanda	AAEL011465	mir-2940-3p	156	-18.84	1
miRanda	AAEL009864	mir-9b-5p	152	-18.83	1
miRanda	AAEL005798	mir-2940-3p	151	-18.82	1
miRanda	AAEL022056	mir-2940-3p	151	-18.82	1
miRanda	AAEL002349	mir-989-3p	151	-18.82	1
miRanda	AAEL010567	mir-2945-3p	153	-18.82	1
miRanda	AAEL022092	mir-9b-5p	152	-18.81	1
miRanda	AAEL024337	mir-9b-5p	152	-18.81	1
miRanda	AAEL009681	mir-989-3p	153	-18.81	1
miRanda	AAEL022137	mir-275-5p	158	-18.81	1
miRanda	AAEL011370	mir-275-3p	160	-18.81	1
miRanda	AAEL008164	mir-2945-3p	151	-18.8	1
miRanda	AAEL006399	mir-9b-5p	152	-18.8	1
miRanda	AAEL002935	mir-317-3p	156	-18.8	1
miRanda	AAEL019704	mir-2945-3p	160	-18.8	1
miRanda	AAEL010483	mir-9b-5p	150	-18.78	1
miRanda	AAEL006543	mir-2940-3p	151	-18.78	1
miRanda	AAEL003014	mir-9b-5p	152	-18.78	1
miRanda	AAEL008849	mir-2945-3p	152	-18.77	1
miRanda	AAEL025140	mir-989-3p	150	-18.76	1
miRanda	AAEL007560	mir-9b-5p	166	-18.76	1
miRanda	AAEL019833	mir-275-5p	150	-18.75	1
miRanda	AAEL008431	mir-9a-5p	158	-18.75	1
miRanda	AAEL004865	mir-317-3p	159	-18.75	1
miRanda	AAEL003726	mir-9b-5p	164	-18.75	1
miRanda	AAEL010411	mir-2940-3p	168	-18.75	1
miRanda	AAEL027536	mir-184-3p	156	-18.74	1
miRanda	AAEL001864	mir-2940-5p	154	-18.72	1
miRanda	AAEL007989	mir-317-3p	156	-18.72	1
miRanda	AAEL017526	mir-9b-5p	158	-18.72	1
miRanda	AAEL002502	mir-2945-3p	152	-18.71	1
miRanda	AAEL022729	mir-8-5p	152	-18.71	1
miRanda	AAEL023106	mir-184-3p	154	-18.71	1
miRanda	AAEL005706	mir-9b-5p	158	-18.71	1
miRanda	AAEL019639	mir-184-3p	152	-18.7	1
miRanda	AAEL004169	mir-989-3p	151	-18.69	1
miRanda	AAEL026170	mir-317-3p	162	-18.69	1
miRanda	AAEL005367	mir-9b-5p	152	-18.68	1
miRanda	AAEL008489	mir-9b-5p	155	-18.68	1
miRanda	AAEL002094	mir-8-5p	150	-18.67	1
miRanda	AAEL017357	mir-2940-5p	151	-18.67	1
miRanda	AAEL011680	mir-2940-5p	162	-18.67	1
miRanda	AAEL024332	mir-989-3p	151	-18.66	1
miRanda	AAEL005692	mir-9a-5p	151	-18.66	1
miRanda	AAEL019696	mir-9b-5p	151	-18.66	1
miRanda	AAEL027879	mir-2940-5p	153	-18.66	1
miRanda	AAEL001707	mir-275-5p	155	-18.66	1
miRanda	AAEL008894	mir-317-3p	159	-18.66	1
miRanda	AAEL027972	mir-2940-5p	151	-18.65	1
miRanda	AAEL010373	mir-317-3p	151	-18.64	1
miRanda	AAEL018051	mir-9b-5p	156	-18.64	1
miRanda	AAEL025810	mir-2940-3p	152	-18.63	1
miRanda	AAEL026809	mir-2940-3p	152	-18.63	1
miRanda	AAEL013216	mir-317-3p	152	-18.63	1
miRanda	AAEL004235	mir-9b-5p	153	-18.63	1
miRanda	AAEL013445	mir-989-3p	158	-18.63	1
miRanda	AAEL011520	mir-9b-5p	158	-18.63	1
miRanda	AAEL008431	mir-9a-5p	153	-18.61	1
miRanda	AAEL008334	mir-9b-5p	156	-18.61	1
miRanda	AAEL000275	mir-9a-5p	168	-18.61	1
miRanda	AAEL013505	mir-34-3p	155	-18.6	1
miRanda	AAEL005368	mir-9b-5p	156	-18.6	1
miRanda	AAEL001379	mir-2940-5p	159	-18.59	1
miRanda	AAEL012704	mir-2940-5p	150	-18.58	1
miRanda	AAEL001808	mir-2940-3p	153	-18.58	1
miRanda	AAEL007990	mir-988-3p	153	-18.58	1
miRanda	AAEL008608	mir-9b-5p	155	-18.57	1
miRanda	AAEL019572	mir-2940-3p	150	-18.56	1
miRanda	AAEL019772	mir-8-5p	162	-18.56	1
miRanda	AAEL019627	mir-184-3p	152	-18.55	1
miRanda	AAEL017042	mir-9a-5p	156	-18.55	1
miRanda	AAEL008289	mir-317-3p	150	-18.54	1
miRanda	AAEL021728	mir-9b-5p	151	-18.53	1
miRanda	AAEL009946	mir-989-3p	151	-18.52	1
miRanda	AAEL006973	mir-2940-3p	152	-18.52	1
miRanda	AAEL014066	mir-2940-3p	150	-18.51	1
miRanda	AAEL006589	mir-9b-5p	150	-18.51	1
miRanda	AAEL025392	mir-2940-3p	154	-18.5	1
miRanda	AAEL001875	mir-9b-5p	158	-18.5	1
miRanda	AAEL019807	mir-8-5p	163	-18.49	1
miRanda	AAEL001627	mir-9b-5p	166	-18.49	1
miRanda	AAEL028088	mir-9b-5p	159	-18.48	1
miRanda	AAEL011810	mir-9a-5p	153	-18.47	1
miRanda	AAEL004555	mir-275-5p	158	-18.47	1
miRanda	AAEL026701	mir-9a-5p	159	-18.47	1
miRanda	AAEL003407	mir-2940-3p	160	-18.47	1
miRanda	AAEL014527	mir-9a-5p	168	-18.47	1
miRanda	AAEL000559	mir-275-5p	152	-18.46	1
miRanda	AAEL021266	mir-9b-5p	158	-18.46	1
miRanda	AAEL013063	mir-988-3p	150	-18.45	1
miRanda	AAEL003914	mir-34-3p	152	-18.45	1
miRanda	AAEL012539	mir-34-3p	155	-18.44	1
miRanda	AAEL004865	mir-989-3p	150	-18.43	1
miRanda	AAEL010244	mir-71-3p	160	-18.43	1
miRanda	AAEL026884	mir-989-3p	153	-18.4	1
miRanda	AAEL005034	mir-317-3p	154	-18.39	1
miRanda	AAEL022539	mir-2940-5p	161	-18.39	1
miRanda	AAEL017329	mir-2940-5p	152	-18.38	1
miRanda	AAEL003670	mir-2945-3p	154	-18.38	1
miRanda	AAEL002887	mir-9b-5p	169	-18.38	1
miRanda	AAEL000474	mir-9a-5p	152	-18.36	1
miRanda	AAEL003861	mir-9b-5p	160	-18.36	1
miRanda	AAEL013875	mir-317-3p	161	-18.36	1
miRanda	AAEL005762	mir-9b-5p	171	-18.36	1
miRanda	AAEL020105	mir-9b-5p	150	-18.35	1
miRanda	AAEL000450	mir-2940-3p	163	-18.35	1
miRanda	AAEL002935	mir-2940-5p	155	-18.34	1
miRanda	AAEL000239	mir-9b-5p	153	-18.33	1
miRanda	AAEL006780	mir-2940-3p	150	-18.32	1
miRanda	AAEL018110	mir-989-3p	154	-18.32	1
miRanda	AAEL006091	mir-9a-5p	167	-18.31	1
miRanda	AAEL001511	mir-989-3p	150	-18.3	1
miRanda	AAEL007401	mir-275-5p	154	-18.3	1
miRanda	AAEL001670	mir-317-3p	154	-18.3	1
miRanda	AAEL019986	mir-317-3p	156	-18.3	1
miRanda	AAEL009526	mir-9b-5p	156	-18.3	1
miRanda	AAEL017164	mir-9b-5p	151	-18.29	1
miRanda	AAEL019701	mir-9b-5p	155	-18.29	1
miRanda	AAEL007696	mir-317-3p	157	-18.29	1
miRanda	AAEL019934	mir-9b-5p	158	-18.29	1
miRanda	AAEL004559	mir-9b-5p	151	-18.28	1
miRanda	AAEL018153	mir-2940-5p	153	-18.28	1
miRanda	AAEL009736	mir-9a-5p	167	-18.28	1
miRanda	AAEL002469	mir-988-3p	152	-18.27	1
miRanda	AAEL013484	mir-989-3p	157	-18.27	1
miRanda	AAEL010941	mir-8-5p	158	-18.27	1
miRanda	AAEL012746	mir-2940-5p	151	-18.25	1
miRanda	AAEL011606	mir-9b-5p	161	-18.25	1
miRanda	AAEL008496	mir-2945-3p	156	-18.24	1
miRanda	AAEL012410	mir-275-5p	158	-18.22	1
miRanda	AAEL014518	mir-8-5p	159	-18.22	1
miRanda	AAEL011709	mir-9b-5p	152	-18.21	1
miRanda	AAEL004768	mir-34-3p	155	-18.21	1
miRanda	AAEL004586	mir-2940-3p	150	-18.2	1
miRanda	AAEL025514	mir-2945-3p	153	-18.2	1
miRanda	AAEL010941	mir-989-3p	155	-18.2	1
miRanda	AAEL010974	mir-71-3p	158	-18.2	1
miRanda	AAEL012352	mir-317-3p	159	-18.2	1
miRanda	AAEL020258	mir-2940-5p	159	-18.19	1
miRanda	AAEL008768	mir-2940-5p	151	-18.18	1
miRanda	AAEL023787	mir-2940-3p	150	-18.17	1
miRanda	AAEL021301	mir-34-3p	150	-18.17	1
miRanda	AAEL021698	mir-2940-3p	155	-18.17	1
miRanda	AAEL008431	mir-9b-5p	155	-18.17	1
miRanda	AAEL017164	mir-9a-5p	159	-18.17	1
miRanda	AAEL002308	mir-9a-5p	154	-18.16	1
miRanda	AAEL001765	mir-2940-5p	156	-18.16	1
miRanda	AAEL000805	mir-2940-3p	158	-18.16	1
miRanda	AAEL023746	mir-8-5p	151	-18.15	1
miRanda	AAEL004410	mir-2940-5p	152	-18.15	1
miRanda	AAEL010685	mir-275-3p	153	-18.15	1
miRanda	AAEL001765	mir-9b-5p	155	-18.15	1
miRanda	AAEL000970	mir-989-3p	150	-18.14	1
miRanda	AAEL002950	mir-8-5p	153	-18.14	1
miRanda	AAEL001447	mir-988-3p	153	-18.14	1
miRanda	AAEL005646	mir-989-3p	154	-18.14	1
miRanda	AAEL020016	mir-275-3p	151	-18.13	1
miRanda	AAEL013380	mir-9a-5p	151	-18.13	1
miRanda	AAEL023855	mir-9b-5p	151	-18.13	1
miRanda	AAEL008442	mir-2945-3p	153	-18.13	1
miRanda	AAEL017229	mir-9b-5p	166	-18.13	1
miRanda	AAEL025658	mir-275-5p	152	-18.12	1
miRanda	AAEL010567	mir-9b-5p	161	-18.12	1
miRanda	AAEL002472	mir-9b-5p	162	-18.12	1
miRanda	AAEL008838	mir-9b-5p	162	-18.12	1
miRanda	AAEL013750	mir-71-3p	150	-18.11	1
miRanda	AAEL023684	mir-989-3p	166	-18.11	1
miRanda	AAEL019555	mir-317-3p	153	-18.1	1
miRanda	AAEL002474	mir-317-3p	154	-18.1	1
miRanda	AAEL012148	mir-317-3p	152	-18.09	1
miRanda	AAEL006476	mir-71-3p	152	-18.08	1
miRanda	AAEL023787	mir-317-3p	153	-18.08	1
miRanda	AAEL003116	mir-9b-5p	153	-18.08	1
miRanda	AAEL001536	mir-989-3p	157	-18.08	1
miRanda	AAEL019706	mir-989-3p	157	-18.08	1
miRanda	AAEL007143	mir-71-3p	150	-18.05	1
miRanda	AAEL008431	mir-9b-5p	152	-18.05	1
miRanda	AAEL019900	mir-9b-5p	156	-18.05	1
miRanda	AAEL004006	mir-2940-5p	157	-18.05	1
miRanda	AAEL021307	mir-8-5p	157	-18.04	1
miRanda	AAEL002847	mir-2940-5p	151	-18.03	1
miRanda	AAEL020275	mir-9b-5p	151	-18.03	1
miRanda	AAEL002562	mir-275-3p	157	-18.03	1
miRanda	AAEL021437	mir-34-3p	152	-18.02	1
miRanda	AAEL000338	mir-9b-5p	153	-18.02	1
miRanda	AAEL014931	mir-2940-5p	154	-18.02	1
miRanda	AAEL025498	mir-2940-5p	154	-18.02	1
miRanda	AAEL019770	mir-317-3p	151	-18.01	1
miRanda	AAEL007162	mir-275-3p	153	-18.01	1
miRanda	AAEL017293	mir-2940-5p	153	-18.01	1
miRanda	AAEL011995	mir-989-3p	153	-18.01	1
miRanda	AAEL003326	mir-989-3p	155	-18.01	1
miRanda	AAEL009733	mir-989-3p	150	-18	1
miRanda	AAEL004913	mir-989-3p	151	-18	1
miRanda	AAEL011083	mir-275-3p	154	-18	1
miRanda	AAEL010451	mir-989-3p	155	-18	1

## Sheet: RNA22
	target	query	pval	mfe	hit
	2063	14	0.1	-12	3979
software	target	query	pval	mfe	hit
RNA22	AAEL003896	mir-9b-5p	0.039	-29.2	1
RNA22	AAEL000821	mir-34-3p	0.0166	-29.1	1
RNA22	AAEL020033	mir-9a-5p	0.0349	-26.2	1
RNA22	AAEL020033	mir-9a-5p	0.0349	-26.2	1
RNA22	AAEL017445	mir-9b-5p	0.0256	-26.1	1
RNA22	AAEL023026	mir-989-3p	0.00875	-23.7	1
RNA22	AAEL003415	mir-184-3p	0.0664	-23.7	1
RNA22	AAEL013952	mir-184-3p	0.0718	-23.7	1
RNA22	AAEL024796	mir-184-3p	0.0939	-23.1	1
RNA22	AAEL003387	mir-9b-5p	0.0342	-22.9	1
RNA22	AAEL018216	mir-184-3p	0.0374	-22.9	1
RNA22	AAEL003545	mir-184-3p	0.0258	-22.8	1
RNA22	AAEL005131	mir-34-3p	0.0785	-22.8	1
RNA22	AAEL005131	mir-34-3p	0.0785	-22.8	1
RNA22	AAEL024128	mir-989-3p	0.0422	-22.7	1
RNA22	AAEL020275	mir-988-3p	0.0753	-22.7	1
RNA22	AAEL023189	mir-988-3p	0.0753	-22.7	1
RNA22	AAEL020275	mir-988-3p	0.0766	-22.7	1
RNA22	AAEL023189	mir-988-3p	0.0766	-22.7	1
RNA22	AAEL023189	mir-988-3p	0.0783	-22.7	1
RNA22	AAEL027494	mir-989-3p	0.0131	-22.3	1
RNA22	AAEL027494	mir-989-3p	0.0133	-22.3	1
RNA22	AAEL023845	mir-184-3p	0.0263	-22.1	1
RNA22	AAEL001397	mir-9b-5p	0.0101	-21.7	1
RNA22	AAEL006752	mir-988-3p	0.0154	-21.7	1
RNA22	AAEL017301	mir-184-3p	0.0112	-21.6	1
RNA22	AAEL017301	mir-184-3p	0.0112	-21.6	1
RNA22	AAEL012475	mir-9b-5p	0.0143	-21.6	1
RNA22	AAEL012475	mir-9b-5p	0.0143	-21.6	1
RNA22	AAEL021828	mir-9b-5p	0.0388	-21.6	1
RNA22	AAEL013507	mir-184-3p	0.0521	-21.4	1
RNA22	AAEL019918	mir-989-3p	0.0695	-21.4	1
RNA22	AAEL020016	mir-184-3p	0.0241	-21.3	1
RNA22	AAEL006633	mir-184-3p	0.0994	-21.2	1
RNA22	AAEL004131	mir-184-3p	0.0655	-21.1	1
RNA22	AAEL018230	mir-184-3p	0.0101	-21	1
RNA22	AAEL000036	mir-275-5p	0.0762	-21	1
RNA22	AAEL018227	mir-317-3p	0.0877	-21	1
RNA22	AAEL018227	mir-317-3p	0.0957	-21	1
RNA22	AAEL012717	mir-34-3p	0.0215	-20.9	1
RNA22	AAEL023895	mir-9b-5p	0.0873	-20.9	1
RNA22	AAEL009949	mir-34-3p	0.0196	-20.8	1
RNA22	AAEL027099	mir-2945-3p	0.0378	-20.8	1
RNA22	AAEL013575	mir-275-3p	0.0666	-20.8	1
RNA22	AAEL024796	mir-184-3p	0.0939	-20.8	1
RNA22	AAEL027099	mir-184-3p	0.0134	-20.7	1
RNA22	AAEL004121	mir-989-3p	0.0145	-20.7	1
RNA22	AAEL019480	mir-184-3p	0.0726	-20.7	1
RNA22	AAEL001397	mir-9a-5p	0.0101	-20.5	1
RNA22	AAEL011910	mir-9b-5p	0.0195	-20.5	1
RNA22	AAEL015424	mir-9b-5p	0.044	-20.5	1
RNA22	AAEL007831	mir-2940-5p	0.0656	-20.5	1
RNA22	AAEL009974	mir-989-3p	0.0851	-20.5	1
RNA22	AAEL003420	mir-9b-5p	0.0183	-20.4	1
RNA22	AAEL003896	mir-9a-5p	0.039	-20.4	1
RNA22	AAEL008542	mir-184-3p	0.0613	-20.4	1
RNA22	AAEL019837	mir-2940-3p	0.0966	-20.2	1
RNA22	AAEL000973	mir-184-3p	0.0599	-20.1	1
RNA22	AAEL002550	mir-184-3p	0.0831	-20.1	1
RNA22	AAEL019638	mir-2940-5p	0.0119	-20	1
RNA22	AAEL003026	mir-9b-5p	0.0731	-20	1
RNA22	AAEL013596	mir-989-3p	0.0864	-20	1
RNA22	AAEL000810	mir-989-3p	0.0384	-19.9	1
RNA22	AAEL007143	mir-989-3p	0.00448	-19.8	1
RNA22	AAEL007305	mir-2940-5p	0.0225	-19.8	1
RNA22	AAEL008443	mir-989-3p	0.04	-19.8	1
RNA22	AAEL012154	mir-184-3p	0.0958	-19.8	1
RNA22	AAEL007670	mir-184-3p	0.0915	-19.72	1
RNA22	AAEL005453	mir-2940-3p	0.00648	-19.7	1
RNA22	AAEL004680	mir-9b-5p	0.0417	-19.7	1
RNA22	AAEL004680	mir-9b-5p	0.0417	-19.7	1
RNA22	AAEL009072	mir-34-3p	0.0575	-19.7	1
RNA22	AAEL020275	mir-988-3p	0.0783	-19.7	1
RNA22	AAEL002562	mir-9b-5p	0.0879	-19.7	1
RNA22	AAEL022496	mir-184-3p	0.00453	-19.6	1
RNA22	AAEL012475	mir-9a-5p	0.0143	-19.6	1
RNA22	AAEL012475	mir-9a-5p	0.0143	-19.6	1
RNA22	AAEL018120	mir-2940-3p	0.0228	-19.6	1
RNA22	AAEL008764	mir-9a-5p	0.0566	-19.6	1
RNA22	AAEL008579	mir-2945-3p	0.0578	-19.6	1
RNA22	AAEL014142	mir-8-5p	0.095	-19.6	1
RNA22	AAEL014343	mir-184-3p	0.0351	-19.52	1
RNA22	AAEL001371	mir-989-3p	0.000886	-19.5	1
RNA22	AAEL000597	mir-2945-3p	0.00725	-19.5	1
RNA22	AAEL002308	mir-184-3p	0.0483	-19.5	1
RNA22	AAEL000291	mir-2940-5p	0.0607	-19.5	1
RNA22	AAEL014413	mir-989-3p	0.0607	-19.5	1
RNA22	AAEL021307	mir-2940-5p	0.0636	-19.5	1
RNA22	AAEL008764	mir-989-3p	0.0688	-19.5	1
RNA22	AAEL010170	mir-184-3p	0.0963	-19.5	1
RNA22	AAEL027331	mir-989-3p	0.0231	-19.4	1
RNA22	AAEL008090	mir-317-3p	0.0469	-19.4	1
RNA22	AAEL012841	mir-71-3p	0.0502	-19.4	1
RNA22	AAEL002995	mir-989-3p	0.0113	-19.3	1
RNA22	AAEL005649	mir-275-5p	0.014	-19.3	1
RNA22	AAEL012395	mir-275-5p	0.0251	-19.3	1
RNA22	AAEL026516	mir-275-5p	0.0277	-19.3	1
RNA22	AAEL019620	mir-989-3p	0.0315	-19.3	1
RNA22	AAEL019621	mir-989-3p	0.0315	-19.3	1
RNA22	AAEL005149	mir-9b-5p	0.0404	-19.3	1
RNA22	AAEL005149	mir-9b-5p	0.0404	-19.3	1
RNA22	AAEL005149	mir-9b-5p	0.0406	-19.3	1
RNA22	AAEL005149	mir-9b-5p	0.0406	-19.3	1
RNA22	AAEL001357	mir-989-3p	0.0948	-19.3	1
RNA22	AAEL009157	mir-275-3p	0.00685	-19.2	1
RNA22	AAEL019550	mir-71-3p	0.0266	-19.2	1
RNA22	AAEL019550	mir-71-3p	0.0267	-19.2	1
RNA22	AAEL019550	mir-71-3p	0.0269	-19.2	1
RNA22	AAEL019550	mir-71-3p	0.0269	-19.2	1
RNA22	AAEL002999	mir-184-3p	0.0465	-19.2	1
RNA22	AAEL006447	mir-184-3p	0.0519	-19.2	1
RNA22	AAEL007240	mir-317-3p	0.0713	-19.2	1
RNA22	AAEL026074	mir-989-3p	0.0729	-19.2	1
RNA22	AAEL017184	mir-989-3p	0.0989	-19.2	1
RNA22	AAEL017301	mir-184-3p	0.0145	-19.1	1
RNA22	AAEL017301	mir-184-3p	0.0145	-19.1	1
RNA22	AAEL013684	mir-34-3p	0.0354	-19.1	1
RNA22	AAEL023046	mir-184-3p	0.0407	-19.1	1
RNA22	AAEL016984	mir-989-3p	0.0556	-19.1	1
RNA22	AAEL001119	mir-184-3p	0.0873	-19.1	1
RNA22	AAEL017194	mir-9b-5p	0.00998	-19	1
RNA22	AAEL008379	mir-989-3p	0.0145	-19	1
RNA22	AAEL012717	mir-8-5p	0.0215	-19	1
RNA22	AAEL006553	mir-989-3p	0.0248	-19	1
RNA22	AAEL010445	mir-184-3p	0.0447	-19	1
RNA22	AAEL002411	mir-989-3p	0.0718	-19	1
RNA22	AAEL019617	mir-2940-5p	0.00143	-18.9	1
RNA22	AAEL002184	mir-2940-5p	0.0162	-18.9	1
RNA22	AAEL019506	mir-2940-3p	0.0251	-18.9	1
RNA22	AAEL006885	mir-9b-5p	0.0291	-18.9	1
RNA22	AAEL024436	mir-989-3p	0.0416	-18.9	1
RNA22	AAEL007696	mir-317-3p	0.0797	-18.9	1
RNA22	AAEL012062	mir-184-3p	0.0157	-18.8	1
RNA22	AAEL009407	mir-989-3p	0.0413	-18.8	1
RNA22	AAEL006176	mir-9b-5p	0.0581	-18.8	1
RNA22	AAEL002583	mir-9a-5p	0.0698	-18.8	1
RNA22	AAEL003454	mir-317-3p	0.0817	-18.8	1
RNA22	AAEL008365	mir-184-3p	0.0826	-18.8	1
RNA22	AAEL022726	mir-988-3p	0.00396	-18.7	1
RNA22	AAEL008461	mir-184-3p	0.00832	-18.7	1
RNA22	AAEL005978	mir-9b-5p	0.0115	-18.7	1
RNA22	AAEL003003	mir-989-3p	0.0159	-18.7	1
RNA22	AAEL002390	mir-8-5p	0.0207	-18.7	1
RNA22	AAEL020359	mir-2940-5p	0.034	-18.7	1
RNA22	AAEL003217	mir-2945-3p	0.0411	-18.7	1
RNA22	AAEL003373	mir-275-5p	0.0531	-18.7	1
RNA22	AAEL003373	mir-275-5p	0.0531	-18.7	1
RNA22	AAEL010344	mir-2945-3p	0.0826	-18.7	1
RNA22	AAEL008827	mir-184-3p	0.0978	-18.7	1
RNA22	AAEL022137	mir-989-3p	0.00559	-18.6	1
RNA22	AAEL001524	mir-988-3p	0.00934	-18.6	1
RNA22	AAEL005713	mir-989-3p	0.0283	-18.6	1
RNA22	AAEL012371	mir-184-3p	0.0452	-18.6	1
RNA22	AAEL006176	mir-2940-5p	0.0581	-18.6	1
RNA22	AAEL019813	mir-184-3p	0.00669	-18.5	1
RNA22	AAEL026241	mir-317-3p	0.0101	-18.5	1
RNA22	AAEL001709	mir-184-3p	0.0289	-18.5	1
RNA22	AAEL001358	mir-9b-5p	0.0394	-18.5	1
RNA22	AAEL023348	mir-2940-5p	0.0484	-18.5	1
RNA22	AAEL006516	mir-989-3p	0.0508	-18.5	1
RNA22	AAEL012114	mir-989-3p	0.0766	-18.5	1
RNA22	AAEL014705	mir-184-3p	0.079	-18.5	1
RNA22	AAEL001484	mir-184-3p	0.0983	-18.5	1
RNA22	AAEL019473	mir-989-3p	0.00291	-18.4	1
RNA22	AAEL019473	mir-989-3p	0.00296	-18.4	1
RNA22	AAEL012511	mir-184-3p	0.0156	-18.4	1
RNA22	AAEL020033	mir-9b-5p	0.0349	-18.4	1
RNA22	AAEL020033	mir-9b-5p	0.0349	-18.4	1
RNA22	AAEL012996	mir-989-3p	0.0377	-18.4	1
RNA22	AAEL008932	mir-184-3p	0.0625	-18.4	1
RNA22	AAEL008932	mir-184-3p	0.0625	-18.4	1
RNA22	AAEL008354	mir-2940-5p	0.0634	-18.4	1
RNA22	AAEL013250	mir-2945-3p	0.0681	-18.4	1
RNA22	AAEL009607	mir-275-5p	0.0753	-18.4	1
RNA22	AAEL009607	mir-275-5p	0.0753	-18.4	1
RNA22	AAEL009607	mir-275-5p	0.0766	-18.4	1
RNA22	AAEL025363	mir-988-3p	0.0865	-18.4	1
RNA22	AAEL003003	mir-9b-5p	0.000404	-18.3	1
RNA22	AAEL020586	mir-184-3p	0.00391	-18.3	1
RNA22	AAEL009636	mir-9a-5p	0.00703	-18.3	1
RNA22	AAEL019774	mir-184-3p	0.0183	-18.3	1
RNA22	AAEL019774	mir-184-3p	0.0183	-18.3	1
RNA22	AAEL007363	mir-9a-5p	0.0199	-18.3	1
RNA22	AAEL010286	mir-184-3p	0.0225	-18.3	1
RNA22	AAEL001946	mir-2940-5p	0.0242	-18.3	1
RNA22	AAEL026410	mir-9b-5p	0.0325	-18.3	1
RNA22	AAEL009415	mir-2940-5p	0.0422	-18.3	1
RNA22	AAEL008705	mir-275-3p	0.0516	-18.3	1
RNA22	AAEL019863	mir-184-3p	0.0574	-18.3	1
RNA22	AAEL009874	mir-989-3p	0.0777	-18.3	1
RNA22	AAEL013396	mir-184-3p	0.000955	-18.2	1
RNA22	AAEL013396	mir-184-3p	0.00106	-18.2	1
RNA22	AAEL008232	mir-9a-5p	0.0062	-18.2	1
RNA22	AAEL019830	mir-989-3p	0.00955	-18.2	1
RNA22	AAEL006564	mir-989-3p	0.0174	-18.2	1
RNA22	AAEL007041	mir-317-3p	0.0197	-18.2	1
RNA22	AAEL023019	mir-275-3p	0.0358	-18.2	1
RNA22	AAEL009675	mir-71-3p	0.0503	-18.2	1
RNA22	AAEL009678	mir-71-3p	0.051	-18.2	1
RNA22	AAEL014086	mir-9a-5p	0.0801	-18.2	1
RNA22	AAEL022867	mir-34-3p	0.00646	-18.1	1
RNA22	AAEL000275	mir-9b-5p	0.0148	-18.1	1
RNA22	AAEL013746	mir-2945-3p	0.0187	-18.1	1
RNA22	AAEL021272	mir-9b-5p	0.0472	-18.1	1
RNA22	AAEL019723	mir-9b-5p	0.0526	-18.1	1
RNA22	AAEL023577	mir-317-3p	0.0581	-18.1	1
RNA22	AAEL024930	mir-71-3p	0.0592	-18.1	1
RNA22	AAEL023167	mir-989-3p	0.0625	-18.1	1
RNA22	AAEL022462	mir-184-3p	0.0925	-18.1	1
RNA22	AAEL026536	mir-9b-5p	0.0645	-18.02	1
RNA22	AAEL008641	mir-184-3p	0.00934	-18	1
RNA22	AAEL001767	mir-9b-5p	0.0147	-18	1
RNA22	AAEL027536	mir-989-3p	0.0272	-18	1
RNA22	AAEL003387	mir-9a-5p	0.0342	-18	1
RNA22	AAEL021307	mir-9b-5p	0.0636	-18	1
RNA22	AAEL024627	mir-275-5p	0.00363	-17.9	1
RNA22	AAEL006646	mir-989-3p	0.00398	-17.9	1
RNA22	AAEL019597	mir-8-5p	0.00514	-17.9	1
RNA22	AAEL024722	mir-989-3p	0.00673	-17.9	1
RNA22	AAEL006567	mir-9b-5p	0.0133	-17.9	1
RNA22	AAEL005175	mir-989-3p	0.028	-17.9	1
RNA22	AAEL006575	mir-184-3p	0.03	-17.9	1
RNA22	AAEL003534	mir-184-3p	0.0318	-17.9	1
RNA22	AAEL019934	mir-9b-5p	0.0482	-17.9	1
RNA22	AAEL023098	mir-989-3p	0.0661	-17.9	1
RNA22	AAEL026260	mir-317-3p	0.00171	-17.8	1
RNA22	AAEL003861	mir-184-3p	0.00547	-17.8	1
RNA22	AAEL006876	mir-184-3p	0.0126	-17.8	1
RNA22	AAEL010804	mir-184-3p	0.0145	-17.8	1
RNA22	AAEL007845	mir-71-3p	0.0153	-17.8	1
RNA22	AAEL019774	mir-2945-3p	0.0183	-17.8	1
RNA22	AAEL019774	mir-2945-3p	0.0183	-17.8	1
RNA22	AAEL021291	mir-989-3p	0.0194	-17.8	1
RNA22	AAEL013505	mir-317-3p	0.0266	-17.8	1
RNA22	AAEL019833	mir-2940-5p	0.0287	-17.8	1
RNA22	AAEL019833	mir-2940-5p	0.0287	-17.8	1
RNA22	AAEL007731	mir-2940-5p	0.0383	-17.8	1
RNA22	AAEL007731	mir-2940-5p	0.0383	-17.8	1
RNA22	AAEL001379	mir-275-5p	0.0533	-17.8	1
RNA22	AAEL006522	mir-988-3p	0.0599	-17.8	1
RNA22	AAEL012243	mir-8-5p	0.0604	-17.8	1
RNA22	AAEL011231	mir-275-5p	0.0694	-17.8	1
RNA22	AAEL006447	mir-2940-5p	0.0932	-17.8	1
RNA22	AAEL019844	mir-9b-5p	0.0941	-17.8	1
RNA22	AAEL019732	mir-989-3p	0.00154	-17.7	1
RNA22	AAEL019833	mir-989-3p	0.00579	-17.7	1
RNA22	AAEL019833	mir-989-3p	0.00579	-17.7	1
RNA22	AAEL000291	mir-9b-5p	0.00617	-17.7	1
RNA22	AAEL010800	mir-8-5p	0.00771	-17.7	1
RNA22	AAEL021301	mir-9a-5p	0.0145	-17.7	1
RNA22	AAEL020016	mir-2945-3p	0.0241	-17.7	1
RNA22	AAEL009327	mir-989-3p	0.0406	-17.7	1
RNA22	AAEL019918	mir-9b-5p	0.0455	-17.7	1
RNA22	AAEL011575	mir-9b-5p	0.0491	-17.7	1
RNA22	AAEL023651	mir-989-3p	0.0655	-17.7	1
RNA22	AAEL013505	mir-9b-5p	0.0666	-17.7	1
RNA22	AAEL010814	mir-9b-5p	0.071	-17.7	1
RNA22	AAEL022183	mir-184-3p	0.0731	-17.7	1
RNA22	AAEL011287	mir-2940-5p	0.075	-17.7	1
RNA22	AAEL003270	mir-9b-5p	0.0802	-17.7	1
RNA22	AAEL003245	mir-9b-5p	0.0809	-17.7	1
RNA22	AAEL000890	mir-988-3p	0.0933	-17.7	1
RNA22	AAEL001516	mir-989-3p	0.0948	-17.7	1
RNA22	AAEL009486	mir-275-5p	0.0959	-17.7	1
RNA22	AAEL001433	mir-989-3p	0.00489	-17.6	1
RNA22	AAEL001433	mir-989-3p	0.00489	-17.6	1
RNA22	AAEL003097	mir-184-3p	0.00644	-17.6	1
RNA22	AAEL003097	mir-184-3p	0.00644	-17.6	1
RNA22	AAEL006976	mir-988-3p	0.00832	-17.6	1
RNA22	AAEL009212	mir-989-3p	0.0178	-17.6	1
RNA22	AAEL011222	mir-9b-5p	0.0222	-17.6	1
RNA22	AAEL012693	mir-2940-5p	0.0346	-17.6	1
RNA22	AAEL006728	mir-184-3p	0.0427	-17.6	1
RNA22	AAEL027261	mir-9a-5p	0.0473	-17.6	1
RNA22	AAEL027261	mir-9a-5p	0.0503	-17.6	1
RNA22	AAEL004544	mir-9a-5p	0.072	-17.6	1
RNA22	AAEL010567	mir-989-3p	0.00206	-17.5	1
RNA22	AAEL022746	mir-989-3p	0.0227	-17.5	1
RNA22	AAEL018120	mir-184-3p	0.0228	-17.5	1
RNA22	AAEL011779	mir-184-3p	0.0285	-17.5	1
RNA22	AAEL001360	mir-988-3p	0.0367	-17.5	1
RNA22	AAEL015603	mir-2945-3p	0.0378	-17.5	1
RNA22	AAEL019403	mir-2940-3p	0.0459	-17.5	1
RNA22	AAEL027273	mir-989-3p	0.0687	-17.5	1
RNA22	AAEL026633	mir-2940-5p	0.0807	-17.5	1
RNA22	AAEL026217	mir-2940-5p	0.0813	-17.5	1
RNA22	AAEL025458	mir-275-5p	0.0839	-17.5	1
RNA22	AAEL019836	mir-989-3p	0.0901	-17.5	1
RNA22	AAEL010483	mir-184-3p	0.0915	-17.5	1
RNA22	AAEL005692	mir-2940-5p	0.0915	-17.5	1
RNA22	AAEL014978	mir-9b-5p	0.0919	-17.5	1
RNA22	AAEL011910	mir-9b-5p	0.0972	-17.5	1
RNA22	AAEL009377	mir-184-3p	0.0989	-17.5	1
RNA22	AAEL007539	mir-2940-5p	0.0843	-17.42	1
RNA22	AAEL001052	mir-989-3p	0.00108	-17.4	1
RNA22	AAEL020092	mir-2945-3p	0.00177	-17.4	1
RNA22	AAEL009616	mir-275-3p	0.00314	-17.4	1
RNA22	AAEL009616	mir-989-3p	0.00314	-17.4	1
RNA22	AAEL010206	mir-9b-5p	0.0227	-17.4	1
RNA22	AAEL007109	mir-317-3p	0.0351	-17.4	1
RNA22	AAEL026733	mir-2945-3p	0.044	-17.4	1
RNA22	AAEL017391	mir-275-5p	0.0477	-17.4	1
RNA22	AAEL025694	mir-184-3p	0.0487	-17.4	1
RNA22	AAEL000433	mir-989-3p	0.0598	-17.4	1
RNA22	AAEL005599	mir-989-3p	0.0724	-17.4	1
RNA22	AAEL000985	mir-2940-5p	0.0743	-17.4	1
RNA22	AAEL008303	mir-317-3p	0.0778	-17.4	1
RNA22	AAEL002075	mir-989-3p	0.083	-17.4	1
RNA22	AAEL007690	mir-2945-3p	0.086	-17.4	1
RNA22	AAEL014527	mir-9b-5p	0.0873	-17.4	1
RNA22	AAEL025779	mir-184-3p	0.0904	-17.4	1
RNA22	AAEL008466	mir-9b-5p	0.0108	-17.34	1
RNA22	AAEL026330	mir-988-3p	0.0266	-17.32	1
RNA22	AAEL014695	mir-184-3p	0.00587	-17.3	1
RNA22	AAEL003726	mir-317-3p	0.00925	-17.3	1
RNA22	AAEL006844	mir-275-5p	0.0292	-17.3	1
RNA22	AAEL023521	mir-275-5p	0.0302	-17.3	1
RNA22	AAEL005908	mir-989-3p	0.0411	-17.3	1
RNA22	AAEL011248	mir-71-3p	0.0641	-17.3	1
RNA22	AAEL003914	mir-2940-5p	0.0717	-17.3	1
RNA22	AAEL023561	mir-989-3p	0.0805	-17.3	1
RNA22	AAEL012175	mir-9b-5p	0.085	-17.3	1
RNA22	AAEL006522	mir-184-3p	0.0861	-17.3	1
RNA22	AAEL007392	mir-184-3p	0.098	-17.3	1
RNA22	AAEL027938	mir-989-3p	0.00111	-17.2	1
RNA22	AAEL018294	mir-184-3p	0.00165	-17.2	1
RNA22	AAEL023730	mir-71-3p	0.00538	-17.2	1
RNA22	AAEL005392	mir-184-3p	0.00711	-17.2	1
RNA22	AAEL007915	mir-2940-5p	0.00811	-17.2	1
RNA22	AAEL018124	mir-989-3p	0.0131	-17.2	1
RNA22	AAEL005329	mir-184-3p	0.0255	-17.2	1
RNA22	AAEL018153	mir-9a-5p	0.0285	-17.2	1
RNA22	AAEL019553	mir-988-3p	0.0341	-17.2	1
RNA22	AAEL025177	mir-989-3p	0.0378	-17.2	1
RNA22	AAEL001798	mir-275-3p	0.0432	-17.2	1
RNA22	AAEL008365	mir-989-3p	0.0493	-17.2	1
RNA22	AAEL004444	mir-989-3p	0.0518	-17.2	1
RNA22	AAEL008375	mir-184-3p	0.0533	-17.2	1
RNA22	AAEL017419	mir-184-3p	0.0573	-17.2	1
RNA22	AAEL021307	mir-988-3p	0.0636	-17.2	1
RNA22	AAEL010070	mir-184-3p	0.0776	-17.2	1
RNA22	AAEL026217	mir-988-3p	0.0813	-17.2	1
RNA22	AAEL000604	mir-988-3p	0.083	-17.2	1
RNA22	AAEL028180	mir-317-3p	0.0865	-17.2	1
RNA22	AAEL013356	mir-317-3p	0.0891	-17.2	1
RNA22	AAEL028101	mir-9b-5p	0.0915	-17.2	1
RNA22	AAEL028101	mir-9b-5p	0.0915	-17.2	1
RNA22	AAEL018056	mir-989-3p	0.0996	-17.2	1
RNA22	AAEL007329	mir-184-3p	0.00788	-17.13	1
RNA22	AAEL010186	mir-275-5p	0.00216	-17.1	1
RNA22	AAEL022465	mir-184-3p	0.0106	-17.1	1
RNA22	AAEL013169	mir-184-3p	0.0117	-17.1	1
RNA22	AAEL020570	mir-2940-3p	0.0145	-17.1	1
RNA22	AAEL007114	mir-317-3p	0.0149	-17.1	1
RNA22	AAEL005890	mir-184-3p	0.017	-17.1	1
RNA22	AAEL000547	mir-989-3p	0.0178	-17.1	1
RNA22	AAEL002436	mir-317-3p	0.02	-17.1	1
RNA22	AAEL005471	mir-989-3p	0.0241	-17.1	1
RNA22	AAEL023113	mir-275-5p	0.031	-17.1	1
RNA22	AAEL000758	mir-184-3p	0.0372	-17.1	1
RNA22	AAEL002394	mir-989-3p	0.0434	-17.1	1
RNA22	AAEL001364	mir-2940-3p	0.0452	-17.1	1
RNA22	AAEL003535	mir-317-3p	0.0531	-17.1	1
RNA22	AAEL013858	mir-317-3p	0.0653	-17.1	1
RNA22	AAEL008031	mir-275-5p	0.0851	-17.1	1
RNA22	AAEL010704	mir-9a-5p	0.00359	-17	1
RNA22	AAEL002998	mir-989-3p	0.00428	-17	1
RNA22	AAEL004280	mir-71-3p	0.0101	-17	1
RNA22	AAEL001245	mir-317-3p	0.011	-17	1
RNA22	AAEL000983	mir-989-3p	0.0256	-17	1
RNA22	AAEL018342	mir-184-3p	0.0325	-17	1
RNA22	AAEL025049	mir-9a-5p	0.0496	-17	1
RNA22	AAEL000824	mir-989-3p	0.0501	-17	1
RNA22	AAEL023046	mir-275-5p	0.0518	-17	1
RNA22	AAEL000343	mir-989-3p	0.0536	-17	1
RNA22	AAEL000343	mir-989-3p	0.0537	-17	1
RNA22	AAEL004533	mir-2945-3p	0.0581	-17	1
RNA22	AAEL006550	mir-2940-5p	0.0589	-17	1
RNA22	AAEL021783	mir-9b-5p	0.0619	-17	1
RNA22	AAEL025755	mir-9b-5p	0.0619	-17	1
RNA22	AAEL001520	mir-9a-5p	0.0645	-17	1
RNA22	AAEL002411	mir-317-3p	0.0718	-17	1
RNA22	AAEL011657	mir-9b-5p	0.0771	-17	1
RNA22	AAEL008184	mir-184-3p	0.0865	-17	1
RNA22	AAEL008184	mir-989-3p	0.0865	-17	1
RNA22	AAEL008184	mir-184-3p	0.0887	-17	1
RNA22	AAEL008184	mir-989-3p	0.0887	-17	1
RNA22	AAEL019416	mir-988-3p	0.0987	-17	1
RNA22	AAEL003972	mir-275-5p	0.0998	-17	1
RNA22	AAEL005813	mir-317-3p	0.00369	-16.9	1
RNA22	AAEL011989	mir-9b-5p	0.00534	-16.9	1
RNA22	AAEL011989	mir-9b-5p	0.00544	-16.9	1
RNA22	AAEL020586	mir-184-3p	0.00659	-16.9	1
RNA22	AAEL000278	mir-71-3p	0.0116	-16.9	1
RNA22	AAEL000278	mir-71-3p	0.0116	-16.9	1
RNA22	AAEL000278	mir-71-3p	0.0118	-16.9	1
RNA22	AAEL002759	mir-989-3p	0.0129	-16.9	1
RNA22	AAEL027092	mir-2940-5p	0.016	-16.9	1
RNA22	AAEL013875	mir-317-3p	0.023	-16.9	1
RNA22	AAEL028088	mir-9a-5p	0.0238	-16.9	1
RNA22	AAEL008765	mir-2945-3p	0.0307	-16.9	1
RNA22	AAEL005677	mir-989-3p	0.0428	-16.9	1
RNA22	AAEL014357	mir-9b-5p	0.0453	-16.9	1
RNA22	AAEL012138	mir-184-3p	0.0473	-16.9	1
RNA22	AAEL003914	mir-34-3p	0.0573	-16.9	1
RNA22	AAEL019813	mir-184-3p	0.0575	-16.9	1
RNA22	AAEL003026	mir-9a-5p	0.0731	-16.9	1
RNA22	AAEL002583	mir-9a-5p	0.0742	-16.9	1
RNA22	AAEL019721	mir-9b-5p	0.0838	-16.9	1
RNA22	AAEL002125	mir-989-3p	0.0929	-16.9	1
RNA22	AAEL011414	mir-989-3p	0.0943	-16.9	1
RNA22	AAEL002890	mir-989-3p	0.095	-16.9	1
RNA22	AAEL026911	mir-275-5p	0.0978	-16.9	1
RNA22	AAEL012621	mir-184-3p	0.000503	-16.8	1
RNA22	AAEL018039	mir-989-3p	0.0031	-16.8	1
RNA22	AAEL020840	mir-317-3p	0.00488	-16.8	1
RNA22	AAEL002879	mir-9b-5p	0.00602	-16.8	1
RNA22	AAEL007959	mir-2940-5p	0.00965	-16.8	1
RNA22	AAEL019546	mir-275-3p	0.0146	-16.8	1
RNA22	AAEL019546	mir-275-3p	0.0146	-16.8	1
RNA22	AAEL008956	mir-989-3p	0.0155	-16.8	1
RNA22	AAEL022750	mir-989-3p	0.0288	-16.8	1
RNA22	AAEL017048	mir-989-3p	0.0295	-16.8	1
RNA22	AAEL002075	mir-184-3p	0.0362	-16.8	1
RNA22	AAEL018110	mir-989-3p	0.0459	-16.8	1
RNA22	AAEL012911	mir-9a-5p	0.0566	-16.8	1
RNA22	AAEL006176	mir-9a-5p	0.0581	-16.8	1
RNA22	AAEL002583	mir-9b-5p	0.0742	-16.8	1
RNA22	AAEL013291	mir-9b-5p	0.0795	-16.8	1
RNA22	AAEL017548	mir-9b-5p	0.00828	-16.76	1
RNA22	AAEL017224	mir-989-3p	0.00159	-16.7	1
RNA22	AAEL012819	mir-988-3p	0.00685	-16.7	1
RNA22	AAEL001172	mir-2940-5p	0.0185	-16.7	1
RNA22	AAEL001173	mir-2940-5p	0.0203	-16.7	1
RNA22	AAEL003093	mir-988-3p	0.0206	-16.7	1
RNA22	AAEL019970	mir-2940-5p	0.0247	-16.7	1
RNA22	AAEL006052	mir-9b-5p	0.0286	-16.7	1
RNA22	AAEL019714	mir-2940-3p	0.032	-16.7	1
RNA22	AAEL006723	mir-989-3p	0.032	-16.7	1
RNA22	AAEL009899	mir-989-3p	0.0336	-16.7	1
RNA22	AAEL006685	mir-184-3p	0.0435	-16.7	1
RNA22	AAEL003544	mir-275-5p	0.0479	-16.7	1
RNA22	AAEL019833	mir-184-3p	0.0551	-16.7	1
RNA22	AAEL019833	mir-184-3p	0.0551	-16.7	1
RNA22	AAEL007392	mir-9b-5p	0.0636	-16.7	1
RNA22	AAEL022183	mir-2945-3p	0.0731	-16.7	1
RNA22	AAEL025609	mir-184-3p	0.076	-16.7	1
RNA22	AAEL014086	mir-9b-5p	0.0801	-16.7	1
RNA22	AAEL019426	mir-184-3p	0.0805	-16.7	1
RNA22	AAEL008365	mir-184-3p	0.0826	-16.7	1
RNA22	AAEL007206	mir-989-3p	0.0864	-16.7	1
RNA22	AAEL001878	mir-2940-5p	0.0965	-16.7	1
RNA22	AAEL024796	mir-184-3p	0.000122	-16.6	1
RNA22	AAEL003003	mir-275-3p	0.000404	-16.6	1
RNA22	AAEL019516	mir-275-3p	0.000427	-16.6	1
RNA22	AAEL024632	mir-9b-5p	0.00268	-16.6	1
RNA22	AAEL021061	mir-317-3p	0.00754	-16.6	1
RNA22	AAEL026504	mir-989-3p	0.0116	-16.6	1
RNA22	AAEL010451	mir-9a-5p	0.0206	-16.6	1
RNA22	AAEL013633	mir-9a-5p	0.0248	-16.6	1
RNA22	AAEL023471	mir-989-3p	0.0284	-16.6	1
RNA22	AAEL018153	mir-9b-5p	0.0285	-16.6	1
RNA22	AAEL011116	mir-989-3p	0.0305	-16.6	1
RNA22	AAEL027099	mir-184-3p	0.0378	-16.6	1
RNA22	AAEL019641	mir-989-3p	0.044	-16.6	1
RNA22	AAEL019641	mir-989-3p	0.044	-16.6	1
RNA22	AAEL006014	mir-184-3p	0.0453	-16.6	1
RNA22	AAEL013888	mir-989-3p	0.0645	-16.6	1
RNA22	AAEL000803	mir-9b-5p	0.0684	-16.6	1
RNA22	AAEL010814	mir-9a-5p	0.071	-16.6	1
RNA22	AAEL005375	mir-184-3p	0.0764	-16.6	1
RNA22	AAEL014258	mir-317-3p	0.0774	-16.6	1
RNA22	AAEL010783	mir-9b-5p	0.0836	-16.6	1
RNA22	AAEL002922	mir-989-3p	0.00322	-16.5	1
RNA22	AAEL008356	mir-2940-3p	0.00422	-16.5	1
RNA22	AAEL023902	mir-989-3p	0.00503	-16.5	1
RNA22	AAEL027732	mir-989-3p	0.00511	-16.5	1
RNA22	AAEL007205	mir-184-3p	0.0127	-16.5	1
RNA22	AAEL010364	mir-9b-5p	0.0131	-16.5	1
RNA22	AAEL010905	mir-989-3p	0.0284	-16.5	1
RNA22	AAEL007598	mir-989-3p	0.0396	-16.5	1
RNA22	AAEL004477	mir-184-3p	0.0416	-16.5	1
RNA22	AAEL014946	mir-317-3p	0.0452	-16.5	1
RNA22	AAEL009636	mir-9b-5p	0.0479	-16.5	1
RNA22	AAEL023348	mir-71-3p	0.0484	-16.5	1
RNA22	AAEL009636	mir-9b-5p	0.0488	-16.5	1
RNA22	AAEL009642	mir-9b-5p	0.0488	-16.5	1
RNA22	AAEL028205	mir-989-3p	0.051	-16.5	1
RNA22	AAEL019895	mir-317-3p	0.0516	-16.5	1
RNA22	AAEL016984	mir-989-3p	0.0556	-16.5	1
RNA22	AAEL009240	mir-184-3p	0.0566	-16.5	1
RNA22	AAEL007685	mir-184-3p	0.0598	-16.5	1
RNA22	AAEL006650	mir-184-3p	0.0748	-16.5	1
RNA22	AAEL012134	mir-9a-5p	0.0796	-16.5	1
RNA22	AAEL021739	mir-2940-5p	0.0845	-16.5	1
RNA22	AAEL012062	mir-988-3p	0.0944	-16.5	1
RNA22	AAEL013396	mir-9b-5p	0.000269	-16.4	1
RNA22	AAEL019563	mir-2940-3p	0.00291	-16.4	1
RNA22	AAEL010704	mir-71-3p	0.00359	-16.4	1
RNA22	AAEL017301	mir-184-3p	0.0112	-16.4	1
RNA22	AAEL017301	mir-184-3p	0.0112	-16.4	1
RNA22	AAEL007667	mir-9a-5p	0.013	-16.4	1
RNA22	AAEL011504	mir-275-5p	0.0176	-16.4	1
RNA22	AAEL010346	mir-2940-5p	0.027	-16.4	1
RNA22	AAEL019546	mir-71-3p	0.0272	-16.4	1
RNA22	AAEL019546	mir-71-3p	0.0272	-16.4	1
RNA22	AAEL010340	mir-2940-5p	0.0273	-16.4	1
RNA22	AAEL010340	mir-2940-5p	0.0275	-16.4	1
RNA22	AAEL002848	mir-9a-5p	0.0284	-16.4	1
RNA22	AAEL023521	mir-2940-5p	0.0306	-16.4	1
RNA22	AAEL011746	mir-989-3p	0.0475	-16.4	1
RNA22	AAEL017280	mir-2945-3p	0.0511	-16.4	1
RNA22	AAEL020009	mir-9b-5p	0.054	-16.4	1
RNA22	AAEL000474	mir-2940-5p	0.0542	-16.4	1
RNA22	AAEL019980	mir-989-3p	0.0549	-16.4	1
RNA22	AAEL014527	mir-184-3p	0.0564	-16.4	1
RNA22	AAEL020559	mir-2940-3p	0.059	-16.4	1
RNA22	AAEL004392	mir-989-3p	0.0894	-16.4	1
RNA22	AAEL021333	mir-2940-3p	0.0895	-16.4	1
RNA22	AAEL004478	mir-184-3p	0.0909	-16.4	1
RNA22	AAEL017280	mir-2945-3p	0.099	-16.4	1
RNA22	AAEL004799	mir-2940-3p	0.0998	-16.4	1
RNA22	AAEL012586	mir-9a-5p	0.0016	-16.3	1
RNA22	AAEL019976	mir-9a-5p	0.0018	-16.3	1
RNA22	AAEL003835	mir-184-3p	0.00306	-16.3	1
RNA22	AAEL023486	mir-184-3p	0.00306	-16.3	1
RNA22	AAEL019807	mir-317-3p	0.00552	-16.3	1
RNA22	AAEL013275	mir-9b-5p	0.0119	-16.3	1
RNA22	AAEL021736	mir-184-3p	0.0125	-16.3	1
RNA22	AAEL019895	mir-988-3p	0.0178	-16.3	1
RNA22	AAEL010451	mir-9b-5p	0.0206	-16.3	1
RNA22	AAEL011006	mir-9a-5p	0.0207	-16.3	1
RNA22	AAEL008872	mir-989-3p	0.0224	-16.3	1
RNA22	AAEL014102	mir-989-3p	0.0328	-16.3	1
RNA22	AAEL002125	mir-275-5p	0.0339	-16.3	1
RNA22	AAEL002125	mir-275-5p	0.0343	-16.3	1
RNA22	AAEL010433	mir-9b-5p	0.0441	-16.3	1
RNA22	AAEL010941	mir-9b-5p	0.0449	-16.3	1
RNA22	AAEL000343	mir-989-3p	0.0536	-16.3	1
RNA22	AAEL000343	mir-989-3p	0.0537	-16.3	1
RNA22	AAEL009055	mir-9a-5p	0.0553	-16.3	1
RNA22	AAEL019771	mir-989-3p	0.0563	-16.3	1
RNA22	AAEL019814	mir-988-3p	0.0607	-16.3	1
RNA22	AAEL019489	mir-2945-3p	0.0627	-16.3	1
RNA22	AAEL007539	mir-9a-5p	0.0632	-16.3	1
RNA22	AAEL009351	mir-2940-5p	0.0656	-16.3	1
RNA22	AAEL026939	mir-275-5p	0.0695	-16.3	1
RNA22	AAEL008863	mir-184-3p	0.0707	-16.3	1
RNA22	AAEL023169	mir-184-3p	0.0715	-16.3	1
RNA22	AAEL019482	mir-989-3p	0.0724	-16.3	1
RNA22	AAEL010506	mir-989-3p	0.0729	-16.3	1
RNA22	AAEL019566	mir-317-3p	0.0742	-16.3	1
RNA22	AAEL022539	mir-184-3p	0.0751	-16.3	1
RNA22	AAEL011504	mir-2945-3p	0.0813	-16.3	1
RNA22	AAEL006879	mir-275-5p	0.0837	-16.3	1
RNA22	AAEL008639	mir-989-3p	0.0974	-16.3	1
RNA22	AAEL010745	mir-184-3p	0.0339	-16.23	1
RNA22	AAEL020878	mir-2940-5p	0.0495	-16.22	1
RNA22	AAEL020878	mir-2940-5p	0.0526	-16.22	1
RNA22	AAEL001798	mir-989-3p	0.00193	-16.2	1
RNA22	AAEL013278	mir-184-3p	0.00447	-16.2	1
RNA22	AAEL003436	mir-989-3p	0.00582	-16.2	1
RNA22	AAEL019605	mir-989-3p	0.00761	-16.2	1
RNA22	AAEL006032	mir-989-3p	0.00915	-16.2	1
RNA22	AAEL000278	mir-988-3p	0.0116	-16.2	1
RNA22	AAEL000278	mir-988-3p	0.0116	-16.2	1
RNA22	AAEL000278	mir-988-3p	0.0118	-16.2	1
RNA22	AAEL018248	mir-9b-5p	0.0127	-16.2	1
RNA22	AAEL008164	mir-2945-3p	0.0137	-16.2	1
RNA22	AAEL009630	mir-317-3p	0.0292	-16.2	1
RNA22	AAEL020156	mir-317-3p	0.0292	-16.2	1
RNA22	AAEL000187	mir-9a-5p	0.0297	-16.2	1
RNA22	AAEL013278	mir-275-3p	0.0322	-16.2	1
RNA22	AAEL009377	mir-2940-3p	0.0331	-16.2	1
RNA22	AAEL025755	mir-9b-5p	0.0346	-16.2	1
RNA22	AAEL024005	mir-71-3p	0.0448	-16.2	1
RNA22	AAEL004169	mir-275-5p	0.0449	-16.2	1
RNA22	AAEL020376	mir-2940-3p	0.0493	-16.2	1
RNA22	AAEL017030	mir-989-3p	0.055	-16.2	1
RNA22	AAEL020028	mir-184-3p	0.0573	-16.2	1
RNA22	AAEL013689	mir-184-3p	0.0636	-16.2	1
RNA22	AAEL009742	mir-9a-5p	0.0644	-16.2	1
RNA22	AAEL009742	mir-9a-5p	0.0644	-16.2	1
RNA22	AAEL009742	mir-9a-5p	0.0644	-16.2	1
RNA22	AAEL023342	mir-184-3p	0.0648	-16.2	1
RNA22	AAEL019481	mir-988-3p	0.0648	-16.2	1
RNA22	AAEL023342	mir-184-3p	0.0654	-16.2	1
RNA22	AAEL019865	mir-989-3p	0.0731	-16.2	1
RNA22	AAEL003203	mir-184-3p	0.0734	-16.2	1
RNA22	AAEL024503	mir-989-3p	0.074	-16.2	1
RNA22	AAEL006447	mir-184-3p	0.0787	-16.2	1
RNA22	AAEL024343	mir-2940-5p	0.0819	-16.2	1
RNA22	AAEL012947	mir-989-3p	0.0824	-16.2	1
RNA22	AAEL014032	mir-2940-5p	0.0872	-16.2	1
RNA22	AAEL019641	mir-989-3p	0.0978	-16.2	1
RNA22	AAEL010345	mir-8-5p	0.098	-16.2	1
RNA22	AAEL025752	mir-9a-5p	0.000347	-16.1	1
RNA22	AAEL017338	mir-988-3p	0.000802	-16.1	1
RNA22	AAEL006782	mir-275-3p	0.00132	-16.1	1
RNA22	AAEL026229	mir-989-3p	0.00373	-16.1	1
RNA22	AAEL001670	mir-2945-3p	0.00456	-16.1	1
RNA22	AAEL005544	mir-2945-3p	0.00669	-16.1	1
RNA22	AAEL024005	mir-9b-5p	0.0127	-16.1	1
RNA22	AAEL014622	mir-2940-5p	0.0135	-16.1	1
RNA22	AAEL008379	mir-317-3p	0.0145	-16.1	1
RNA22	AAEL003013	mir-2940-3p	0.0206	-16.1	1
RNA22	AAEL011222	mir-9a-5p	0.0222	-16.1	1
RNA22	AAEL017391	mir-184-3p	0.0249	-16.1	1
RNA22	AAEL022462	mir-184-3p	0.0253	-16.1	1
RNA22	AAEL014355	mir-2940-5p	0.03	-16.1	1
RNA22	AAEL024497	mir-2940-5p	0.0308	-16.1	1
RNA22	AAEL006232	mir-9b-5p	0.0324	-16.1	1
RNA22	AAEL014624	mir-275-5p	0.044	-16.1	1
RNA22	AAEL017123	mir-275-3p	0.0459	-16.1	1
RNA22	AAEL002853	mir-9b-5p	0.0466	-16.1	1
RNA22	AAEL000328	mir-2940-5p	0.0536	-16.1	1
RNA22	AAEL017323	mir-9b-5p	0.0547	-16.1	1
RNA22	AAEL003398	mir-988-3p	0.0655	-16.1	1
RNA22	AAEL003398	mir-988-3p	0.0667	-16.1	1
RNA22	AAEL020955	mir-989-3p	0.0769	-16.1	1
RNA22	AAEL025806	mir-9b-5p	0.088	-16.1	1
RNA22	AAEL019513	mir-989-3p	0.0008	-16	1
RNA22	AAEL001605	mir-2940-5p	0.00142	-16	1
RNA22	AAEL027358	mir-989-3p	0.00521	-16	1
RNA22	AAEL019952	mir-8-5p	0.00594	-16	1
RNA22	AAEL006035	mir-988-3p	0.00682	-16	1
RNA22	AAEL007447	mir-184-3p	0.00764	-16	1
RNA22	AAEL020009	mir-2940-5p	0.013	-16	1
RNA22	AAEL005422	mir-989-3p	0.014	-16	1
RNA22	AAEL021301	mir-9b-5p	0.0145	-16	1
RNA22	AAEL019936	mir-184-3p	0.0207	-16	1
RNA22	AAEL010021	mir-71-3p	0.0331	-16	1
RNA22	AAEL007696	mir-71-3p	0.0343	-16	1
RNA22	AAEL017419	mir-184-3p	0.0419	-16	1
RNA22	AAEL014207	mir-317-3p	0.0422	-16	1
RNA22	AAEL005076	mir-989-3p	0.0423	-16	1
RNA22	AAEL002272	mir-184-3p	0.0479	-16	1
RNA22	AAEL018281	mir-34-3p	0.0517	-16	1
RNA22	AAEL006362	mir-989-3p	0.054	-16	1
RNA22	AAEL004533	mir-184-3p	0.0581	-16	1
RNA22	AAEL017280	mir-2940-3p	0.0591	-16	1
RNA22	AAEL003179	mir-275-3p	0.061	-16	1
RNA22	AAEL000521	mir-184-3p	0.0617	-16	1
RNA22	AAEL027058	mir-317-3p	0.0656	-16	1
RNA22	AAEL027184	mir-989-3p	0.0666	-16	1
RNA22	AAEL014176	mir-184-3p	0.0706	-16	1
RNA22	AAEL003873	mir-9a-5p	0.0718	-16	1
RNA22	AAEL008303	mir-184-3p	0.0778	-16	1
RNA22	AAEL007328	mir-275-5p	0.0834	-16	1
RNA22	AAEL007476	mir-989-3p	0.0845	-16	1
RNA22	AAEL011371	mir-184-3p	0.088	-16	1
RNA22	AAEL001240	mir-988-3p	0.0954	-16	1
RNA22	AAEL019512	mir-317-3p	0.0974	-16	1
RNA22	AAEL013544	mir-988-3p	0.0774	-15.95	1
RNA22	AAEL013271	mir-317-3p	0.000385	-15.9	1
RNA22	AAEL003874	mir-184-3p	0.000749	-15.9	1
RNA22	AAEL026260	mir-989-3p	0.00171	-15.9	1
RNA22	AAEL019421	mir-9b-5p	0.00242	-15.9	1
RNA22	AAEL021520	mir-9b-5p	0.00261	-15.9	1
RNA22	AAEL021520	mir-9b-5p	0.00262	-15.9	1
RNA22	AAEL009212	mir-989-3p	0.00558	-15.9	1
RNA22	AAEL019706	mir-9a-5p	0.0095	-15.9	1
RNA22	AAEL005726	mir-9a-5p	0.0102	-15.9	1
RNA22	AAEL001242	mir-9a-5p	0.0118	-15.9	1
RNA22	AAEL020825	mir-989-3p	0.0153	-15.9	1
RNA22	AAEL019481	mir-2945-3p	0.0159	-15.9	1
RNA22	AAEL024913	mir-989-3p	0.018	-15.9	1
RNA22	AAEL011197	mir-184-3p	0.0209	-15.9	1
RNA22	AAEL005428	mir-275-5p	0.0227	-15.9	1
RNA22	AAEL001914	mir-989-3p	0.0228	-15.9	1
RNA22	AAEL001127	mir-275-5p	0.0239	-15.9	1
RNA22	AAEL001656	mir-989-3p	0.0277	-15.9	1
RNA22	AAEL012914	mir-2940-5p	0.028	-15.9	1
RNA22	AAEL019481	mir-9b-5p	0.0366	-15.9	1
RNA22	AAEL007670	mir-989-3p	0.0518	-15.9	1
RNA22	AAEL015016	mir-184-3p	0.0536	-15.9	1
RNA22	AAEL008461	mir-184-3p	0.0563	-15.9	1
RNA22	AAEL008764	mir-9b-5p	0.0566	-15.9	1
RNA22	AAEL002075	mir-184-3p	0.0577	-15.9	1
RNA22	AAEL008641	mir-184-3p	0.0618	-15.9	1
RNA22	AAEL005839	mir-989-3p	0.0636	-15.9	1
RNA22	AAEL021624	mir-2940-5p	0.0656	-15.9	1
RNA22	AAEL005839	mir-989-3p	0.0665	-15.9	1
RNA22	AAEL019616	mir-184-3p	0.0671	-15.9	1
RNA22	AAEL013823	mir-184-3p	0.0708	-15.9	1
RNA22	AAEL011567	mir-317-3p	0.0723	-15.9	1
RNA22	AAEL000985	mir-2940-5p	0.0743	-15.9	1
RNA22	AAEL014527	mir-317-3p	0.0785	-15.9	1
RNA22	AAEL027169	mir-184-3p	0.0919	-15.9	1
RNA22	AAEL004105	mir-9b-5p	0.0921	-15.9	1
RNA22	AAEL019714	mir-184-3p	0.0939	-15.9	1
RNA22	AAEL019408	mir-989-3p	0.0948	-15.9	1
RNA22	AAEL008639	mir-2940-5p	0.0974	-15.9	1
RNA22	AAEL013966	mir-988-3p	0.0308	-15.82	1
RNA22	AAEL025245	mir-989-3p	0.000852	-15.8	1
RNA22	AAEL008334	mir-2945-3p	0.00437	-15.8	1
RNA22	AAEL008334	mir-2945-3p	0.0044	-15.8	1
RNA22	AAEL019726	mir-71-3p	0.00575	-15.8	1
RNA22	AAEL002918	mir-989-3p	0.00707	-15.8	1
RNA22	AAEL009723	mir-2940-3p	0.00769	-15.8	1
RNA22	AAEL003383	mir-184-3p	0.0132	-15.8	1
RNA22	AAEL019550	mir-989-3p	0.0135	-15.8	1
RNA22	AAEL019550	mir-989-3p	0.0136	-15.8	1
RNA22	AAEL019550	mir-989-3p	0.0137	-15.8	1
RNA22	AAEL019550	mir-989-3p	0.0137	-15.8	1
RNA22	AAEL009072	mir-8-5p	0.021	-15.8	1
RNA22	AAEL027562	mir-9a-5p	0.0256	-15.8	1
RNA22	AAEL010037	mir-9b-5p	0.0322	-15.8	1
RNA22	AAEL005896	mir-9a-5p	0.0351	-15.8	1
RNA22	AAEL010626	mir-989-3p	0.0417	-15.8	1
RNA22	AAEL010142	mir-2940-5p	0.0418	-15.8	1
RNA22	AAEL013969	mir-989-3p	0.0494	-15.8	1
RNA22	AAEL019616	mir-317-3p	0.0521	-15.8	1
RNA22	AAEL019616	mir-317-3p	0.0521	-15.8	1
RNA22	AAEL007387	mir-9b-5p	0.0524	-15.8	1
RNA22	AAEL019825	mir-275-5p	0.0613	-15.8	1
RNA22	AAEL000043	mir-9b-5p	0.0645	-15.8	1
RNA22	AAEL006452	mir-9b-5p	0.0695	-15.8	1
RNA22	AAEL002583	mir-9a-5p	0.0742	-15.8	1
RNA22	AAEL002583	mir-9b-5p	0.0742	-15.8	1
RNA22	AAEL011746	mir-184-3p	0.0762	-15.8	1
RNA22	AAEL021365	mir-989-3p	0.0765	-15.8	1
RNA22	AAEL019444	mir-184-3p	0.0809	-15.8	1
RNA22	AAEL009736	mir-9a-5p	0.086	-15.8	1
RNA22	AAEL001569	mir-275-5p	0.0901	-15.8	1
RNA22	AAEL001569	mir-275-5p	0.0901	-15.8	1
RNA22	AAEL000584	mir-317-3p	0.0981	-15.8	1
RNA22	AAEL002312	mir-317-3p	0.0994	-15.8	1
RNA22	AAEL012134	mir-2940-5p	0.00562	-15.72	1
RNA22	AAEL008768	mir-184-3p	0.0811	-15.72	1
RNA22	AAEL008768	mir-184-3p	0.0878	-15.72	1
RNA22	AAEL019513	mir-275-5p	0.0008	-15.7	1
RNA22	AAEL006876	mir-184-3p	0.0017	-15.7	1
RNA22	AAEL003835	mir-317-3p	0.00306	-15.7	1
RNA22	AAEL023486	mir-317-3p	0.00306	-15.7	1
RNA22	AAEL027249	mir-34-3p	0.00359	-15.7	1
RNA22	AAEL024326	mir-989-3p	0.00504	-15.7	1
RNA22	AAEL019783	mir-317-3p	0.00575	-15.7	1
RNA22	AAEL007518	mir-989-3p	0.00756	-15.7	1
RNA22	AAEL003726	mir-9b-5p	0.00925	-15.7	1
RNA22	AAEL007667	mir-9b-5p	0.013	-15.7	1
RNA22	AAEL018120	mir-184-3p	0.0228	-15.7	1
RNA22	AAEL003861	mir-9b-5p	0.0295	-15.7	1
RNA22	AAEL024128	mir-275-5p	0.0298	-15.7	1
RNA22	AAEL007696	mir-34-3p	0.0343	-15.7	1
RNA22	AAEL007997	mir-2945-3p	0.0351	-15.7	1
RNA22	AAEL004865	mir-2945-3p	0.0385	-15.7	1
RNA22	AAEL007502	mir-2945-3p	0.0393	-15.7	1
RNA22	AAEL005646	mir-989-3p	0.0436	-15.7	1
RNA22	AAEL005646	mir-989-3p	0.0439	-15.7	1
RNA22	AAEL000246	mir-989-3p	0.0455	-15.7	1
RNA22	AAEL000246	mir-989-3p	0.0455	-15.7	1
RNA22	AAEL014510	mir-184-3p	0.0525	-15.7	1
RNA22	AAEL025731	mir-184-3p	0.0572	-15.7	1
RNA22	AAEL002410	mir-184-3p	0.0599	-15.7	1
RNA22	AAEL007664	mir-317-3p	0.0625	-15.7	1
RNA22	AAEL000474	mir-184-3p	0.0666	-15.7	1
RNA22	AAEL002317	mir-989-3p	0.0698	-15.7	1
RNA22	AAEL000523	mir-989-3p	0.0706	-15.7	1
RNA22	AAEL013823	mir-317-3p	0.0708	-15.7	1
RNA22	AAEL008832	mir-317-3p	0.0726	-15.7	1
RNA22	AAEL002354	mir-988-3p	0.0788	-15.7	1
RNA22	AAEL019827	mir-2940-5p	0.086	-15.7	1
RNA22	AAEL007670	mir-989-3p	0.0915	-15.7	1
RNA22	AAEL009776	mir-184-3p	0.0943	-15.7	1
RNA22	AAEL021793	mir-2940-5p	0.00254	-15.6	1
RNA22	AAEL021793	mir-2940-5p	0.00255	-15.6	1
RNA22	AAEL000633	mir-989-3p	0.00413	-15.6	1
RNA22	AAEL001483	mir-9a-5p	0.00764	-15.6	1
RNA22	AAEL025321	mir-184-3p	0.00847	-15.6	1
RNA22	AAEL017194	mir-9a-5p	0.00998	-15.6	1
RNA22	AAEL006934	mir-988-3p	0.0101	-15.6	1
RNA22	AAEL005023	mir-9a-5p	0.012	-15.6	1
RNA22	AAEL025321	mir-989-3p	0.0125	-15.6	1
RNA22	AAEL010728	mir-2940-5p	0.0186	-15.6	1
RNA22	AAEL014142	mir-34-3p	0.0207	-15.6	1
RNA22	AAEL009294	mir-9a-5p	0.0217	-15.6	1
RNA22	AAEL013653	mir-989-3p	0.0218	-15.6	1
RNA22	AAEL005440	mir-9a-5p	0.0235	-15.6	1
RNA22	AAEL005440	mir-9a-5p	0.0236	-15.6	1
RNA22	AAEL017048	mir-275-3p	0.0295	-15.6	1
RNA22	AAEL013896	mir-989-3p	0.0305	-15.6	1
RNA22	AAEL021420	mir-9a-5p	0.0416	-15.6	1
RNA22	AAEL028089	mir-9a-5p	0.0416	-15.6	1
RNA22	AAEL023561	mir-184-3p	0.0433	-15.6	1
RNA22	AAEL024147	mir-2940-3p	0.0452	-15.6	1
RNA22	AAEL024147	mir-2940-3p	0.0452	-15.6	1
RNA22	AAEL027940	mir-989-3p	0.046	-15.6	1
RNA22	AAEL013068	mir-184-3p	0.0481	-15.6	1
RNA22	AAEL002892	mir-184-3p	0.0533	-15.6	1
RNA22	AAEL007685	mir-275-5p	0.0598	-15.6	1
RNA22	AAEL007360	mir-9b-5p	0.0599	-15.6	1
RNA22	AAEL009712	mir-9a-5p	0.0628	-15.6	1
RNA22	AAEL025132	mir-9a-5p	0.0628	-15.6	1
RNA22	AAEL028239	mir-989-3p	0.0695	-15.6	1
RNA22	AAEL005131	mir-275-5p	0.0785	-15.6	1
RNA22	AAEL005131	mir-275-5p	0.0785	-15.6	1
RNA22	AAEL010906	mir-184-3p	0.085	-15.6	1
RNA22	AAEL004431	mir-989-3p	0.0877	-15.6	1
RNA22	AAEL017098	mir-988-3p	5.7e-05	-15.5	1
RNA22	AAEL002308	mir-184-3p	0.00073	-15.5	1
RNA22	AAEL017338	mir-989-3p	0.000802	-15.5	1
RNA22	AAEL011414	mir-275-5p	0.00549	-15.5	1
RNA22	AAEL008232	mir-9b-5p	0.0062	-15.5	1
RNA22	AAEL015305	mir-2940-3p	0.00771	-15.5	1
RNA22	AAEL019730	mir-317-3p	0.0125	-15.5	1
RNA22	AAEL006958	mir-989-3p	0.0164	-15.5	1
RNA22	AAEL006958	mir-989-3p	0.0164	-15.5	1
RNA22	AAEL006655	mir-71-3p	0.0172	-15.5	1
RNA22	AAEL012421	mir-317-3p	0.0177	-15.5	1
RNA22	AAEL006905	mir-9b-5p	0.0202	-15.5	1
RNA22	AAEL011006	mir-9b-5p	0.0207	-15.5	1
RNA22	AAEL017042	mir-9a-5p	0.0241	-15.5	1
RNA22	AAEL010798	mir-989-3p	0.0298	-15.5	1
RNA22	AAEL020001	mir-9a-5p	0.0377	-15.5	1
RNA22	AAEL020002	mir-9a-5p	0.0379	-15.5	1
RNA22	AAEL020002	mir-9a-5p	0.0379	-15.5	1
RNA22	AAEL009759	mir-989-3p	0.0428	-15.5	1
RNA22	AAEL019455	mir-184-3p	0.0454	-15.5	1
RNA22	AAEL025694	mir-275-5p	0.0487	-15.5	1
RNA22	AAEL007555	mir-9b-5p	0.0548	-15.5	1
RNA22	AAEL003675	mir-9a-5p	0.0616	-15.5	1
RNA22	AAEL020163	mir-989-3p	0.0666	-15.5	1
RNA22	AAEL000036	mir-9b-5p	0.0762	-15.5	1
RNA22	AAEL004669	mir-275-3p	0.0801	-15.5	1
RNA22	AAEL004669	mir-275-3p	0.0801	-15.5	1
RNA22	AAEL008032	mir-9b-5p	0.0801	-15.5	1
RNA22	AAEL002835	mir-71-3p	0.0817	-15.5	1
RNA22	AAEL017391	mir-184-3p	0.0826	-15.5	1
RNA22	AAEL007842	mir-989-3p	0.0837	-15.5	1
RNA22	AAEL019724	mir-2940-5p	0.0873	-15.5	1
RNA22	AAEL019724	mir-2940-5p	0.0873	-15.5	1
RNA22	AAEL019724	mir-2940-5p	0.0873	-15.5	1
RNA22	AAEL008733	mir-184-3p	0.0981	-15.5	1
RNA22	AAEL019466	mir-184-3p	0.00772	-15.47	1
RNA22	AAEL018119	mir-184-3p	9.6e-05	-15.4	1
RNA22	AAEL023611	mir-989-3p	0.000132	-15.4	1
RNA22	AAEL009736	mir-317-3p	0.00168	-15.4	1
RNA22	AAEL004732	mir-989-3p	0.00258	-15.4	1
RNA22	AAEL004732	mir-989-3p	0.00258	-15.4	1
RNA22	AAEL005544	mir-989-3p	0.00669	-15.4	1
RNA22	AAEL010679	mir-989-3p	0.00885	-15.4	1
RNA22	AAEL007360	mir-989-3p	0.00896	-15.4	1
RNA22	AAEL001818	mir-2940-5p	0.013	-15.4	1
RNA22	AAEL006320	mir-2940-5p	0.0181	-15.4	1
RNA22	AAEL001290	mir-71-3p	0.0188	-15.4	1
RNA22	AAEL014994	mir-184-3p	0.0235	-15.4	1
RNA22	AAEL019506	mir-275-3p	0.0238	-15.4	1
RNA22	AAEL000714	mir-9b-5p	0.0244	-15.4	1
RNA22	AAEL011643	mir-989-3p	0.0257	-15.4	1
RNA22	AAEL013115	mir-184-3p	0.0266	-15.4	1
RNA22	AAEL012011	mir-184-3p	0.0277	-15.4	1
RNA22	AAEL002756	mir-9b-5p	0.0277	-15.4	1
RNA22	AAEL019794	mir-989-3p	0.0293	-15.4	1
RNA22	AAEL002817	mir-9b-5p	0.0325	-15.4	1
RNA22	AAEL007562	mir-989-3p	0.0328	-15.4	1
RNA22	AAEL019481	mir-989-3p	0.0337	-15.4	1
RNA22	AAEL000663	mir-184-3p	0.0385	-15.4	1
RNA22	AAEL004235	mir-988-3p	0.0393	-15.4	1
RNA22	AAEL004235	mir-988-3p	0.0393	-15.4	1
RNA22	AAEL003746	mir-9a-5p	0.0472	-15.4	1
RNA22	AAEL000860	mir-989-3p	0.0556	-15.4	1
RNA22	AAEL000860	mir-989-3p	0.0556	-15.4	1
RNA22	AAEL014391	mir-989-3p	0.0619	-15.4	1
RNA22	AAEL026634	mir-989-3p	0.0619	-15.4	1
RNA22	AAEL004790	mir-989-3p	0.0674	-15.4	1
RNA22	AAEL002317	mir-989-3p	0.0698	-15.4	1
RNA22	AAEL010533	mir-989-3p	0.072	-15.4	1
RNA22	AAEL004544	mir-9b-5p	0.072	-15.4	1
RNA22	AAEL019546	mir-317-3p	0.0762	-15.4	1
RNA22	AAEL019546	mir-317-3p	0.0762	-15.4	1
RNA22	AAEL021301	mir-2945-3p	0.0768	-15.4	1
RNA22	AAEL015593	mir-9b-5p	0.0783	-15.4	1
RNA22	AAEL015593	mir-9b-5p	0.0783	-15.4	1
RNA22	AAEL009189	mir-2940-5p	0.0788	-15.4	1
RNA22	AAEL018254	mir-184-3p	0.0811	-15.4	1
RNA22	AAEL019848	mir-184-3p	0.0873	-15.4	1
RNA22	AAEL011575	mir-8-5p	0.0895	-15.4	1
RNA22	AAEL019674	mir-989-3p	0.0929	-15.4	1
RNA22	AAEL004544	mir-2940-5p	0.0963	-15.4	1
RNA22	AAEL022787	mir-275-3p	0.0978	-15.4	1
RNA22	AAEL002313	mir-2940-5p	0.0994	-15.4	1
RNA22	AAEL023898	mir-8-5p	0.0972	-15.36	1
RNA22	AAEL010433	mir-9a-5p	0.0441	-15.32	1
RNA22	AAEL006314	mir-9b-5p	3e-06	-15.3	1
RNA22	AAEL025752	mir-9b-5p	0.000347	-15.3	1
RNA22	AAEL024170	mir-989-3p	0.00104	-15.3	1
RNA22	AAEL009326	mir-317-3p	0.00117	-15.3	1
RNA22	AAEL019479	mir-275-5p	0.0014	-15.3	1
RNA22	AAEL023985	mir-989-3p	0.00192	-15.3	1
RNA22	AAEL004865	mir-2940-5p	0.00368	-15.3	1
RNA22	AAEL021520	mir-989-3p	0.00583	-15.3	1
RNA22	AAEL021520	mir-989-3p	0.00584	-15.3	1
RNA22	AAEL024641	mir-2940-3p	0.0086	-15.3	1
RNA22	AAEL005507	mir-989-3p	0.00915	-15.3	1
RNA22	AAEL008738	mir-2940-5p	0.0133	-15.3	1
RNA22	AAEL027099	mir-2945-3p	0.0135	-15.3	1
RNA22	AAEL000984	mir-317-3p	0.0138	-15.3	1
RNA22	AAEL005643	mir-275-5p	0.0142	-15.3	1
RNA22	AAEL020570	mir-2945-3p	0.0145	-15.3	1
RNA22	AAEL018352	mir-184-3p	0.0156	-15.3	1
RNA22	AAEL000285	mir-9b-5p	0.0168	-15.3	1
RNA22	AAEL001231	mir-9a-5p	0.0187	-15.3	1
RNA22	AAEL006035	mir-989-3p	0.0215	-15.3	1
RNA22	AAEL001812	mir-9b-5p	0.0215	-15.3	1
RNA22	AAEL005131	mir-184-3p	0.0223	-15.3	1
RNA22	AAEL005131	mir-184-3p	0.0223	-15.3	1
RNA22	AAEL008507	mir-2940-3p	0.0269	-15.3	1
RNA22	AAEL021088	mir-989-3p	0.0283	-15.3	1
RNA22	AAEL022462	mir-989-3p	0.0288	-15.3	1
RNA22	AAEL001304	mir-2940-3p	0.0289	-15.3	1
RNA22	AAEL023266	mir-184-3p	0.0323	-15.3	1
RNA22	AAEL007696	mir-2940-5p	0.0343	-15.3	1
RNA22	AAEL000166	mir-184-3p	0.0344	-15.3	1
RNA22	AAEL005712	mir-275-5p	0.0367	-15.3	1
RNA22	AAEL010798	mir-9a-5p	0.0369	-15.3	1
RNA22	AAEL012539	mir-184-3p	0.0387	-15.3	1
RNA22	AAEL000805	mir-184-3p	0.0422	-15.3	1
RNA22	AAEL003545	mir-9b-5p	0.0466	-15.3	1
RNA22	AAEL014176	mir-989-3p	0.0468	-15.3	1
RNA22	AAEL024852	mir-2945-3p	0.0503	-15.3	1
RNA22	AAEL023325	mir-2945-3p	0.0556	-15.3	1
RNA22	AAEL011105	mir-184-3p	0.0561	-15.3	1
RNA22	AAEL000185	mir-184-3p	0.0589	-15.3	1
RNA22	AAEL020392	mir-989-3p	0.0628	-15.3	1
RNA22	AAEL027903	mir-2940-5p	0.0695	-15.3	1
RNA22	AAEL003824	mir-989-3p	0.0701	-15.3	1
RNA22	AAEL027273	mir-2940-3p	0.0718	-15.3	1
RNA22	AAEL013921	mir-317-3p	0.0723	-15.3	1
RNA22	AAEL014059	mir-989-3p	0.0754	-15.3	1
RNA22	AAEL014520	mir-2940-5p	0.0778	-15.3	1
RNA22	AAEL008032	mir-34-3p	0.0801	-15.3	1
RNA22	AAEL007235	mir-2940-5p	0.0813	-15.3	1
RNA22	AAEL027002	mir-989-3p	0.0815	-15.3	1
RNA22	AAEL023159	mir-988-3p	0.0822	-15.3	1
RNA22	AAEL017164	mir-9b-5p	0.091	-15.3	1
RNA22	AAEL001536	mir-989-3p	0.0915	-15.3	1
RNA22	AAEL011680	mir-2945-3p	0.0921	-15.3	1
RNA22	AAEL014510	mir-989-3p	0.0974	-15.3	1
RNA22	AAEL014999	mir-2940-3p	9e-06	-15.2	1
RNA22	AAEL009736	mir-9a-5p	0.00168	-15.2	1
RNA22	AAEL012513	mir-9b-5p	0.00226	-15.2	1
RNA22	AAEL012929	mir-989-3p	0.00342	-15.2	1
RNA22	AAEL012929	mir-989-3p	0.00343	-15.2	1
RNA22	AAEL010017	mir-275-5p	0.00486	-15.2	1
RNA22	AAEL023044	mir-9b-5p	0.00544	-15.2	1
RNA22	AAEL009326	mir-184-3p	0.00649	-15.2	1
RNA22	AAEL020586	mir-2945-3p	0.00659	-15.2	1
RNA22	AAEL010567	mir-2945-3p	0.00832	-15.2	1
RNA22	AAEL002840	mir-184-3p	0.00847	-15.2	1
RNA22	AAEL004410	mir-9b-5p	0.0128	-15.2	1
RNA22	AAEL001299	mir-184-3p	0.0136	-15.2	1
RNA22	AAEL018306	mir-184-3p	0.0139	-15.2	1
RNA22	AAEL001925	mir-989-3p	0.0159	-15.2	1
RNA22	AAEL001411	mir-9a-5p	0.0165	-15.2	1
RNA22	AAEL009196	mir-9a-5p	0.0197	-15.2	1
RNA22	AAEL013596	mir-989-3p	0.0208	-15.2	1
RNA22	AAEL019697	mir-2940-5p	0.0244	-15.2	1
RNA22	AAEL019697	mir-2940-5p	0.0244	-15.2	1
RNA22	AAEL013879	mir-2940-5p	0.0269	-15.2	1
RNA22	AAEL021126	mir-317-3p	0.0284	-15.2	1
RNA22	AAEL013882	mir-184-3p	0.0352	-15.2	1
RNA22	AAEL010401	mir-184-3p	0.0358	-15.2	1
RNA22	AAEL012056	mir-989-3p	0.0362	-15.2	1
RNA22	AAEL020559	mir-989-3p	0.0369	-15.2	1
RNA22	AAEL020016	mir-2940-3p	0.0402	-15.2	1
RNA22	AAEL011571	mir-317-3p	0.0404	-15.2	1
RNA22	AAEL019555	mir-184-3p	0.0405	-15.2	1
RNA22	AAEL020672	mir-989-3p	0.0406	-15.2	1
RNA22	AAEL017048	mir-9b-5p	0.041	-15.2	1
RNA22	AAEL007189	mir-989-3p	0.0418	-15.2	1
RNA22	AAEL014317	mir-989-3p	0.0449	-15.2	1
RNA22	AAEL024796	mir-184-3p	0.0472	-15.2	1
RNA22	AAEL001526	mir-34-3p	0.0479	-15.2	1
RNA22	AAEL001526	mir-34-3p	0.0479	-15.2	1
RNA22	AAEL025268	mir-71-3p	0.0482	-15.2	1
RNA22	AAEL001799	mir-989-3p	0.0508	-15.2	1
RNA22	AAEL012510	mir-275-3p	0.0548	-15.2	1
RNA22	AAEL008953	mir-989-3p	0.0566	-15.2	1
RNA22	AAEL011217	mir-9b-5p	0.0581	-15.2	1
RNA22	AAEL006232	mir-989-3p	0.0616	-15.2	1
RNA22	AAEL019950	mir-989-3p	0.0663	-15.2	1
RNA22	AAEL019950	mir-989-3p	0.0664	-15.2	1
RNA22	AAEL007065	mir-8-5p	0.0671	-15.2	1
RNA22	AAEL008681	mir-989-3p	0.0694	-15.2	1
RNA22	AAEL004589	mir-989-3p	0.0726	-15.2	1
RNA22	AAEL022608	mir-989-3p	0.0751	-15.2	1
RNA22	AAEL021301	mir-184-3p	0.0768	-15.2	1
RNA22	AAEL002983	mir-71-3p	0.0811	-15.2	1
RNA22	AAEL025750	mir-275-3p	0.0826	-15.2	1
RNA22	AAEL010783	mir-9a-5p	0.0836	-15.2	1
RNA22	AAEL025609	mir-8-5p	0.0846	-15.2	1
RNA22	AAEL009486	mir-989-3p	0.0874	-15.2	1
RNA22	AAEL004870	mir-989-3p	0	-15.1	1
RNA22	AAEL003003	mir-9a-5p	0.000404	-15.1	1
RNA22	AAEL019682	mir-184-3p	0.000514	-15.1	1
RNA22	AAEL019784	mir-989-3p	0.000673	-15.1	1
RNA22	AAEL019771	mir-184-3p	0.000856	-15.1	1
RNA22	AAEL019771	mir-184-3p	0.00091	-15.1	1
RNA22	AAEL019484	mir-8-5p	0.00153	-15.1	1
RNA22	AAEL007495	mir-184-3p	0.00342	-15.1	1
RNA22	AAEL014828	mir-9b-5p	0.00451	-15.1	1
RNA22	AAEL019863	mir-9b-5p	0.00614	-15.1	1
RNA22	AAEL000604	mir-71-3p	0.0075	-15.1	1
RNA22	AAEL004209	mir-2940-5p	0.0082	-15.1	1
RNA22	AAEL001304	mir-184-3p	0.0092	-15.1	1
RNA22	AAEL019706	mir-9b-5p	0.0095	-15.1	1
RNA22	AAEL009625	mir-317-3p	0.00955	-15.1	1
RNA22	AAEL027273	mir-184-3p	0.00976	-15.1	1
RNA22	AAEL019662	mir-2940-3p	0.00997	-15.1	1
RNA22	AAEL005034	mir-317-3p	0.0102	-15.1	1
RNA22	AAEL019500	mir-184-3p	0.0103	-15.1	1
RNA22	AAEL022680	mir-275-5p	0.0143	-15.1	1
RNA22	AAEL011903	mir-989-3p	0.0175	-15.1	1
RNA22	AAEL002550	mir-317-3p	0.0189	-15.1	1
RNA22	AAEL010711	mir-184-3p	0.02	-15.1	1
RNA22	AAEL008185	mir-184-3p	0.0203	-15.1	1
RNA22	AAEL000983	mir-989-3p	0.021	-15.1	1
RNA22	AAEL000983	mir-989-3p	0.0218	-15.1	1
RNA22	AAEL000983	mir-989-3p	0.0219	-15.1	1
RNA22	AAEL020954	mir-9a-5p	0.0246	-15.1	1
RNA22	AAEL019619	mir-71-3p	0.0257	-15.1	1
RNA22	AAEL009515	mir-317-3p	0.0271	-15.1	1
RNA22	AAEL011424	mir-989-3p	0.028	-15.1	1
RNA22	AAEL008138	mir-989-3p	0.0299	-15.1	1
RNA22	AAEL001290	mir-9b-5p	0.0302	-15.1	1
RNA22	AAEL023374	mir-184-3p	0.0318	-15.1	1
RNA22	AAEL000193	mir-989-3p	0.0351	-15.1	1
RNA22	AAEL000488	mir-988-3p	0.0424	-15.1	1
RNA22	AAEL017096	mir-184-3p	0.0428	-15.1	1
RNA22	AAEL006139	mir-184-3p	0.044	-15.1	1
RNA22	AAEL006139	mir-184-3p	0.044	-15.1	1
RNA22	AAEL001240	mir-8-5p	0.0605	-15.1	1
RNA22	AAEL019555	mir-8-5p	0.0614	-15.1	1
RNA22	AAEL005977	mir-989-3p	0.0694	-15.1	1
RNA22	AAEL005977	mir-989-3p	0.0698	-15.1	1
RNA22	AAEL023629	mir-2940-5p	0.0762	-15.1	1
RNA22	AAEL007805	mir-184-3p	0.0783	-15.1	1
RNA22	AAEL004936	mir-9b-5p	0.0785	-15.1	1
RNA22	AAEL009864	mir-9a-5p	0.0929	-15.1	1
RNA22	AAEL019527	mir-184-3p	0.0934	-15.1	1
RNA22	AAEL015255	mir-184-3p	0.0998	-15.1	1
RNA22	AAEL002410	mir-184-3p	0.0495	-15.02	1
RNA22	AAEL000805	mir-317-3p	0.000223	-15	1
RNA22	AAEL010401	mir-275-3p	0.00162	-15	1
RNA22	AAEL008289	mir-184-3p	0.00184	-15	1
RNA22	AAEL001570	mir-184-3p	0.00224	-15	1
RNA22	AAEL024632	mir-9b-5p	0.00268	-15	1
RNA22	AAEL024827	mir-9b-5p	0.00292	-15	1
RNA22	AAEL010222	mir-9a-5p	0.0032	-15	1
RNA22	AAEL007619	mir-184-3p	0.00799	-15	1
RNA22	AAEL007619	mir-8-5p	0.00799	-15	1
RNA22	AAEL000770	mir-2945-3p	0.00914	-15	1
RNA22	AAEL002932	mir-2940-5p	0.00968	-15	1
RNA22	AAEL005978	mir-2940-5p	0.0115	-15	1
RNA22	AAEL009117	mir-317-3p	0.0119	-15	1
RNA22	AAEL013228	mir-8-5p	0.013	-15	1
RNA22	AAEL000275	mir-9a-5p	0.0148	-15	1
RNA22	AAEL014082	mir-34-3p	0.0154	-15	1
RNA22	AAEL009765	mir-2940-3p	0.0162	-15	1
RNA22	AAEL024921	mir-2940-3p	0.0172	-15	1
RNA22	AAEL000498	mir-2940-5p	0.0187	-15	1
RNA22	AAEL015016	mir-184-3p	0.0201	-15	1
RNA22	AAEL015016	mir-184-3p	0.0201	-15	1
RNA22	AAEL009946	mir-184-3p	0.0233	-15	1
RNA22	AAEL000405	mir-9b-5p	0.0359	-15	1
RNA22	AAEL000123	mir-9a-5p	0.0367	-15	1
RNA22	AAEL011083	mir-275-3p	0.0373	-15	1
RNA22	AAEL027099	mir-2940-3p	0.0378	-15	1
RNA22	AAEL008617	mir-184-3p	0.0384	-15	1
RNA22	AAEL004351	mir-989-3p	0.039	-15	1
RNA22	AAEL019970	mir-71-3p	0.0418	-15	1
RNA22	AAEL010343	mir-9b-5p	0.0462	-15	1
RNA22	AAEL008645	mir-2940-5p	0.0508	-15	1
RNA22	AAEL008645	mir-2940-5p	0.0509	-15	1
RNA22	AAEL010290	mir-2940-5p	0.0524	-15	1
RNA22	AAEL008184	mir-184-3p	0.0547	-15	1
RNA22	AAEL001742	mir-2940-3p	0.0571	-15	1
RNA22	AAEL027099	mir-9a-5p	0.058	-15	1
RNA22	AAEL010411	mir-9b-5p	0.061	-15	1
RNA22	AAEL024508	mir-2940-3p	0.0617	-15	1
RNA22	AAEL006990	mir-989-3p	0.0626	-15	1
RNA22	AAEL025154	mir-184-3p	0.0636	-15	1
RNA22	AAEL008234	mir-989-3p	0.0749	-15	1
RNA22	AAEL020889	mir-9b-5p	0.0776	-15	1
RNA22	AAEL023159	mir-71-3p	0.0901	-15	1
RNA22	AAEL012383	mir-275-5p	0.0919	-15	1
RNA22	AAEL014978	mir-317-3p	0.0919	-15	1
RNA22	AAEL012458	mir-9b-5p	0.0933	-15	1
RNA22	AAEL025718	mir-184-3p	0.0948	-15	1
RNA22	AAEL014510	mir-317-3p	0.099	-15	1
RNA22	AAEL013866	mir-317-3p	0.0996	-15	1
RNA22	AAEL003090	mir-2945-3p	0.0999	-15	1
RNA22	AAEL026260	mir-988-3p	0.0449	-14.97	1
RNA22	AAEL026381	mir-2940-5p	0.00223	-14.94	1
RNA22	AAEL019562	mir-989-3p	4e-06	-14.9	1
RNA22	AAEL019950	mir-2940-5p	0.00157	-14.9	1
RNA22	AAEL019950	mir-2940-5p	0.00158	-14.9	1
RNA22	AAEL007518	mir-184-3p	0.00491	-14.9	1
RNA22	AAEL011953	mir-184-3p	0.00667	-14.9	1
RNA22	AAEL005422	mir-989-3p	0.0138	-14.9	1
RNA22	AAEL023651	mir-2945-3p	0.0179	-14.9	1
RNA22	AAEL005149	mir-184-3p	0.0206	-14.9	1
RNA22	AAEL005149	mir-184-3p	0.0206	-14.9	1
RNA22	AAEL005149	mir-184-3p	0.0207	-14.9	1
RNA22	AAEL005149	mir-184-3p	0.0207	-14.9	1
RNA22	AAEL010243	mir-989-3p	0.0212	-14.9	1
RNA22	AAEL017445	mir-9a-5p	0.0256	-14.9	1
RNA22	AAEL006310	mir-989-3p	0.0277	-14.9	1
RNA22	AAEL009847	mir-8-5p	0.0327	-14.9	1
RNA22	AAEL009047	mir-989-3p	0.0338	-14.9	1
RNA22	AAEL005315	mir-2940-5p	0.0352	-14.9	1
RNA22	AAEL006650	mir-9b-5p	0.0354	-14.9	1
RNA22	AAEL005347	mir-184-3p	0.0357	-14.9	1
RNA22	AAEL004773	mir-9b-5p	0.0436	-14.9	1
RNA22	AAEL005985	mir-2945-3p	0.0471	-14.9	1
RNA22	AAEL005985	mir-2945-3p	0.0471	-14.9	1
RNA22	AAEL014445	mir-9b-5p	0.048	-14.9	1
RNA22	AAEL002335	mir-2940-5p	0.0495	-14.9	1
RNA22	AAEL023066	mir-9b-5p	0.0525	-14.9	1
RNA22	AAEL023066	mir-9b-5p	0.0525	-14.9	1
RNA22	AAEL023066	mir-9b-5p	0.0525	-14.9	1
RNA22	AAEL023066	mir-9b-5p	0.0525	-14.9	1
RNA22	AAEL019977	mir-317-3p	0.0531	-14.9	1
RNA22	AAEL021736	mir-988-3p	0.054	-14.9	1
RNA22	AAEL001925	mir-2940-3p	0.0548	-14.9	1
RNA22	AAEL012071	mir-2945-3p	0.0558	-14.9	1
RNA22	AAEL010844	mir-989-3p	0.0583	-14.9	1
RNA22	AAEL015095	mir-184-3p	0.0656	-14.9	1
RNA22	AAEL009872	mir-9b-5p	0.0664	-14.9	1
RNA22	AAEL007065	mir-9a-5p	0.0671	-14.9	1
RNA22	AAEL005977	mir-317-3p	0.0684	-14.9	1
RNA22	AAEL005977	mir-317-3p	0.0688	-14.9	1
RNA22	AAEL001765	mir-9b-5p	0.0691	-14.9	1
RNA22	AAEL013286	mir-275-3p	0.073	-14.9	1
RNA22	AAEL008944	mir-9b-5p	0.074	-14.9	1
RNA22	AAEL004688	mir-275-3p	0.0805	-14.9	1
RNA22	AAEL002983	mir-8-5p	0.0811	-14.9	1
RNA22	AAEL003317	mir-9a-5p	0.0839	-14.9	1
RNA22	AAEL019672	mir-989-3p	0.0883	-14.9	1
RNA22	AAEL019977	mir-2940-5p	0.0898	-14.9	1
RNA22	AAEL019848	mir-317-3p	0.0901	-14.9	1
RNA22	AAEL019772	mir-184-3p	0.0948	-14.9	1
RNA22	AAEL006267	mir-184-3p	0.0954	-14.9	1
RNA22	AAEL017560	mir-8-5p	0.0959	-14.9	1
RNA22	AAEL016992	mir-9b-5p	0.0983	-14.9	1
RNA22	AAEL017419	mir-9a-5p	0.0336	-14.82	1
RNA22	AAEL019508	mir-989-3p	0.000356	-14.8	1
RNA22	AAEL003194	mir-184-3p	0.000517	-14.8	1
RNA22	AAEL002308	mir-989-3p	0.00226	-14.8	1
RNA22	AAEL006976	mir-989-3p	0.00239	-14.8	1
RNA22	AAEL020001	mir-9a-5p	0.00485	-14.8	1
RNA22	AAEL020002	mir-9a-5p	0.00489	-14.8	1
RNA22	AAEL020002	mir-9a-5p	0.00489	-14.8	1
RNA22	AAEL007002	mir-2940-5p	0.00509	-14.8	1
RNA22	AAEL013997	mir-275-3p	0.00549	-14.8	1
RNA22	AAEL010688	mir-184-3p	0.00799	-14.8	1
RNA22	AAEL011910	mir-9a-5p	0.01	-14.8	1
RNA22	AAEL007397	mir-9b-5p	0.0116	-14.8	1
RNA22	AAEL019567	mir-989-3p	0.0119	-14.8	1
RNA22	AAEL019567	mir-989-3p	0.0119	-14.8	1
RNA22	AAEL018313	mir-988-3p	0.0145	-14.8	1
RNA22	AAEL025165	mir-2945-3p	0.0176	-14.8	1
RNA22	AAEL011444	mir-317-3p	0.0178	-14.8	1
RNA22	AAEL005440	mir-9b-5p	0.0235	-14.8	1
RNA22	AAEL005440	mir-9b-5p	0.0236	-14.8	1
RNA22	AAEL026945	mir-9a-5p	0.0243	-14.8	1
RNA22	AAEL008285	mir-989-3p	0.0254	-14.8	1
RNA22	AAEL020016	mir-184-3p	0.0272	-14.8	1
RNA22	AAEL005270	mir-2940-5p	0.028	-14.8	1
RNA22	AAEL012019	mir-184-3p	0.0283	-14.8	1
RNA22	AAEL001290	mir-9a-5p	0.0302	-14.8	1
RNA22	AAEL012262	mir-275-5p	0.0306	-14.8	1
RNA22	AAEL026627	mir-989-3p	0.0333	-14.8	1
RNA22	AAEL009092	mir-9a-5p	0.0352	-14.8	1
RNA22	AAEL004142	mir-9b-5p	0.0421	-14.8	1
RNA22	AAEL003539	mir-989-3p	0.0422	-14.8	1
RNA22	AAEL020253	mir-2945-3p	0.0435	-14.8	1
RNA22	AAEL019561	mir-989-3p	0.0449	-14.8	1
RNA22	AAEL019561	mir-989-3p	0.0454	-14.8	1
RNA22	AAEL007329	mir-9b-5p	0.051	-14.8	1
RNA22	AAEL007321	mir-9b-5p	0.0517	-14.8	1
RNA22	AAEL006560	mir-184-3p	0.0572	-14.8	1
RNA22	AAEL012456	mir-2940-5p	0.0574	-14.8	1
RNA22	AAEL009327	mir-184-3p	0.058	-14.8	1
RNA22	AAEL027099	mir-9b-5p	0.0589	-14.8	1
RNA22	AAEL019439	mir-71-3p	0.0616	-14.8	1
RNA22	AAEL012651	mir-2940-5p	0.0636	-14.8	1
RNA22	AAEL022143	mir-71-3p	0.0657	-14.8	1
RNA22	AAEL009189	mir-989-3p	0.0667	-14.8	1
RNA22	AAEL014433	mir-71-3p	0.0731	-14.8	1
RNA22	AAEL011216	mir-9a-5p	0.0738	-14.8	1
RNA22	AAEL011216	mir-9a-5p	0.0742	-14.8	1
RNA22	AAEL014416	mir-9b-5p	0.0762	-14.8	1
RNA22	AAEL001695	mir-9a-5p	0.0784	-14.8	1
RNA22	AAEL000860	mir-2940-3p	0.0797	-14.8	1
RNA22	AAEL000860	mir-2940-3p	0.0797	-14.8	1
RNA22	AAEL026069	mir-9b-5p	0.0815	-14.8	1
RNA22	AAEL026069	mir-9b-5p	0.0815	-14.8	1
RNA22	AAEL026069	mir-9b-5p	0.0822	-14.8	1
RNA22	AAEL007800	mir-9b-5p	0.0838	-14.8	1
RNA22	AAEL000994	mir-184-3p	0.0847	-14.8	1
RNA22	AAEL010584	mir-2945-3p	0.088	-14.8	1
RNA22	AAEL015118	mir-71-3p	0.0901	-14.8	1
RNA22	AAEL015118	mir-71-3p	0.0901	-14.8	1
RNA22	AAEL004105	mir-9a-5p	0.0921	-14.8	1
RNA22	AAEL010506	mir-184-3p	0.0946	-14.8	1
RNA22	AAEL021471	mir-275-3p	0.0963	-14.8	1
RNA22	AAEL008827	mir-184-3p	0.0978	-14.8	1
RNA22	AAEL008408	mir-9a-5p	0.000175	-14.7	1
RNA22	AAEL012423	mir-2940-3p	0.000225	-14.7	1
RNA22	AAEL004957	mir-71-3p	0.00181	-14.7	1
RNA22	AAEL005262	mir-184-3p	0.00239	-14.7	1
RNA22	AAEL003989	mir-9b-5p	0.0027	-14.7	1
RNA22	AAEL024827	mir-9b-5p	0.00292	-14.7	1
RNA22	AAEL003532	mir-2940-5p	0.00367	-14.7	1
RNA22	AAEL002287	mir-989-3p	0.00412	-14.7	1
RNA22	AAEL008356	mir-989-3p	0.00422	-14.7	1
RNA22	AAEL005839	mir-989-3p	0.00533	-14.7	1
RNA22	AAEL008787	mir-184-3p	0.00644	-14.7	1
RNA22	AAEL006035	mir-71-3p	0.00682	-14.7	1
RNA22	AAEL003140	mir-9a-5p	0.00813	-14.7	1
RNA22	AAEL023104	mir-184-3p	0.00944	-14.7	1
RNA22	AAEL006340	mir-9b-5p	0.0114	-14.7	1
RNA22	AAEL006340	mir-9b-5p	0.0114	-14.7	1
RNA22	AAEL011172	mir-989-3p	0.0131	-14.7	1
RNA22	AAEL025609	mir-8-5p	0.0133	-14.7	1
RNA22	AAEL012903	mir-989-3p	0.0143	-14.7	1
RNA22	AAEL001919	mir-989-3p	0.0144	-14.7	1
RNA22	AAEL013535	mir-989-3p	0.0148	-14.7	1
RNA22	AAEL021836	mir-9b-5p	0.0151	-14.7	1
RNA22	AAEL010665	mir-989-3p	0.0187	-14.7	1
RNA22	AAEL019566	mir-184-3p	0.0188	-14.7	1
RNA22	AAEL002012	mir-2940-5p	0.0197	-14.7	1
RNA22	AAEL011178	mir-9b-5p	0.0233	-14.7	1
RNA22	AAEL013422	mir-2940-5p	0.0259	-14.7	1
RNA22	AAEL013662	mir-2940-5p	0.0275	-14.7	1
RNA22	AAEL000983	mir-184-3p	0.0276	-14.7	1
RNA22	AAEL001277	mir-2940-5p	0.0281	-14.7	1
RNA22	AAEL002075	mir-989-3p	0.0303	-14.7	1
RNA22	AAEL008608	mir-184-3p	0.035	-14.7	1
RNA22	AAEL019481	mir-9b-5p	0.0351	-14.7	1
RNA22	AAEL026220	mir-989-3p	0.0367	-14.7	1
RNA22	AAEL025076	mir-275-3p	0.0404	-14.7	1
RNA22	AAEL006993	mir-317-3p	0.0423	-14.7	1
RNA22	AAEL007876	mir-989-3p	0.0424	-14.7	1
RNA22	AAEL006993	mir-317-3p	0.0425	-14.7	1
RNA22	AAEL019479	mir-2940-5p	0.0428	-14.7	1
RNA22	AAEL018144	mir-2945-3p	0.0459	-14.7	1
RNA22	AAEL019481	mir-9a-5p	0.052	-14.7	1
RNA22	AAEL021793	mir-9b-5p	0.0561	-14.7	1
RNA22	AAEL001695	mir-9b-5p	0.0598	-14.7	1
RNA22	AAEL019458	mir-989-3p	0.0622	-14.7	1
RNA22	AAEL021793	mir-9b-5p	0.0628	-14.7	1
RNA22	AAEL009872	mir-9a-5p	0.0664	-14.7	1
RNA22	AAEL012378	mir-34-3p	0.0674	-14.7	1
RNA22	AAEL018314	mir-317-3p	0.0677	-14.7	1
RNA22	AAEL007286	mir-988-3p	0.0695	-14.7	1
RNA22	AAEL004410	mir-2940-5p	0.0749	-14.7	1
RNA22	AAEL009171	mir-184-3p	0.076	-14.7	1
RNA22	AAEL009171	mir-184-3p	0.0773	-14.7	1
RNA22	AAEL004169	mir-989-3p	0.0778	-14.7	1
RNA22	AAEL019444	mir-317-3p	0.0809	-14.7	1
RNA22	AAEL009593	mir-9b-5p	0.0851	-14.7	1
RNA22	AAEL025761	mir-9b-5p	0.0863	-14.7	1
RNA22	AAEL011371	mir-989-3p	0.088	-14.7	1
RNA22	AAEL026440	mir-989-3p	0.0897	-14.7	1
RNA22	AAEL013778	mir-71-3p	0.09	-14.7	1
RNA22	AAEL013858	mir-989-3p	0.0987	-14.7	1
RNA22	AAEL028070	mir-184-3p	0.00124	-14.6	1
RNA22	AAEL027307	mir-184-3p	0.00143	-14.6	1
RNA22	AAEL005111	mir-989-3p	0.00332	-14.6	1
RNA22	AAEL023266	mir-989-3p	0.00369	-14.6	1
RNA22	AAEL009949	mir-9b-5p	0.00445	-14.6	1
RNA22	AAEL000984	mir-2940-5p	0.00519	-14.6	1
RNA22	AAEL013277	mir-184-3p	0.00626	-14.6	1
RNA22	AAEL007420	mir-184-3p	0.00662	-14.6	1
RNA22	AAEL004141	mir-989-3p	0.00732	-14.6	1
RNA22	AAEL017548	mir-9a-5p	0.00828	-14.6	1
RNA22	AAEL021542	mir-2945-3p	0.00956	-14.6	1
RNA22	AAEL019567	mir-989-3p	0.0119	-14.6	1
RNA22	AAEL019567	mir-989-3p	0.0119	-14.6	1
RNA22	AAEL025268	mir-9a-5p	0.0148	-14.6	1
RNA22	AAEL019924	mir-184-3p	0.015	-14.6	1
RNA22	AAEL009765	mir-989-3p	0.0162	-14.6	1
RNA22	AAEL025988	mir-989-3p	0.0167	-14.6	1
RNA22	AAEL018149	mir-989-3p	0.0176	-14.6	1
RNA22	AAEL013250	mir-184-3p	0.018	-14.6	1
RNA22	AAEL005239	mir-275-5p	0.023	-14.6	1
RNA22	AAEL028088	mir-2940-5p	0.0238	-14.6	1
RNA22	AAEL013633	mir-988-3p	0.0248	-14.6	1
RNA22	AAEL007787	mir-989-3p	0.0254	-14.6	1
RNA22	AAEL027562	mir-988-3p	0.0256	-14.6	1
RNA22	AAEL002428	mir-9b-5p	0.0266	-14.6	1
RNA22	AAEL017116	mir-9b-5p	0.0271	-14.6	1
RNA22	AAEL001888	mir-2940-5p	0.0282	-14.6	1
RNA22	AAEL012262	mir-989-3p	0.029	-14.6	1
RNA22	AAEL005044	mir-989-3p	0.0318	-14.6	1
RNA22	AAEL019481	mir-9b-5p	0.0366	-14.6	1
RNA22	AAEL025818	mir-2940-5p	0.0367	-14.6	1
RNA22	AAEL020001	mir-9b-5p	0.0377	-14.6	1
RNA22	AAEL020002	mir-9b-5p	0.0379	-14.6	1
RNA22	AAEL020002	mir-9b-5p	0.0379	-14.6	1
RNA22	AAEL010771	mir-2940-5p	0.0418	-14.6	1
RNA22	AAEL011184	mir-988-3p	0.0434	-14.6	1
RNA22	AAEL009072	mir-2940-5p	0.0497	-14.6	1
RNA22	AAEL024849	mir-989-3p	0.051	-14.6	1
RNA22	AAEL003731	mir-275-5p	0.0563	-14.6	1
RNA22	AAEL001569	mir-989-3p	0.0572	-14.6	1
RNA22	AAEL001569	mir-989-3p	0.0572	-14.6	1
RNA22	AAEL006416	mir-9b-5p	0.0625	-14.6	1
RNA22	AAEL001915	mir-2940-5p	0.0657	-14.6	1
RNA22	AAEL005581	mir-2945-3p	0.0698	-14.6	1
RNA22	AAEL022893	mir-8-5p	0.0718	-14.6	1
RNA22	AAEL001776	mir-2945-3p	0.0781	-14.6	1
RNA22	AAEL024343	mir-2940-5p	0.0819	-14.6	1
RNA22	AAEL010783	mir-9a-5p	0.0836	-14.6	1
RNA22	AAEL011460	mir-989-3p	0.0904	-14.6	1
RNA22	AAEL012621	mir-275-5p	0.000503	-14.5	1
RNA22	AAEL010815	mir-9b-5p	0.000646	-14.5	1
RNA22	AAEL012513	mir-2945-3p	0.00226	-14.5	1
RNA22	AAEL006447	mir-988-3p	0.00342	-14.5	1
RNA22	AAEL024732	mir-2940-5p	0.00372	-14.5	1
RNA22	AAEL019862	mir-9b-5p	0.00638	-14.5	1
RNA22	AAEL024732	mir-2945-3p	0.00787	-14.5	1
RNA22	AAEL004280	mir-988-3p	0.0101	-14.5	1
RNA22	AAEL018288	mir-2940-3p	0.0104	-14.5	1
RNA22	AAEL011643	mir-71-3p	0.0109	-14.5	1
RNA22	AAEL019674	mir-275-3p	0.0112	-14.5	1
RNA22	AAEL026946	mir-989-3p	0.015	-14.5	1
RNA22	AAEL020484	mir-184-3p	0.0156	-14.5	1
RNA22	AAEL004307	mir-989-3p	0.0161	-14.5	1
RNA22	AAEL004307	mir-989-3p	0.0164	-14.5	1
RNA22	AAEL017368	mir-2940-5p	0.0172	-14.5	1
RNA22	AAEL003093	mir-989-3p	0.0191	-14.5	1
RNA22	AAEL012360	mir-988-3p	0.0204	-14.5	1
RNA22	AAEL000758	mir-34-3p	0.0217	-14.5	1
RNA22	AAEL008248	mir-2945-3p	0.0244	-14.5	1
RNA22	AAEL003861	mir-2940-5p	0.0246	-14.5	1
RNA22	AAEL001725	mir-184-3p	0.0273	-14.5	1
RNA22	AAEL000970	mir-9b-5p	0.0298	-14.5	1
RNA22	AAEL000970	mir-9b-5p	0.0298	-14.5	1
RNA22	AAEL008058	mir-184-3p	0.0318	-14.5	1
RNA22	AAEL005510	mir-989-3p	0.0331	-14.5	1
RNA22	AAEL007696	mir-9a-5p	0.0343	-14.5	1
RNA22	AAEL019763	mir-989-3p	0.0345	-14.5	1
RNA22	AAEL001549	mir-9a-5p	0.0357	-14.5	1
RNA22	AAEL008022	mir-988-3p	0.0373	-14.5	1
RNA22	AAEL006320	mir-989-3p	0.0375	-14.5	1
RNA22	AAEL024128	mir-2945-3p	0.0422	-14.5	1
RNA22	AAEL020332	mir-184-3p	0.0428	-14.5	1
RNA22	AAEL008956	mir-9a-5p	0.0455	-14.5	1
RNA22	AAEL001522	mir-184-3p	0.048	-14.5	1
RNA22	AAEL011575	mir-9a-5p	0.0491	-14.5	1
RNA22	AAEL023585	mir-989-3p	0.051	-14.5	1
RNA22	AAEL023585	mir-989-3p	0.0516	-14.5	1
RNA22	AAEL019489	mir-184-3p	0.0541	-14.5	1
RNA22	AAEL014965	mir-2940-3p	0.0548	-14.5	1
RNA22	AAEL013872	mir-184-3p	0.0556	-14.5	1
RNA22	AAEL007465	mir-184-3p	0.0566	-14.5	1
RNA22	AAEL013128	mir-9a-5p	0.0573	-14.5	1
RNA22	AAEL019631	mir-989-3p	0.0615	-14.5	1
RNA22	AAEL001176	mir-317-3p	0.0651	-14.5	1
RNA22	AAEL025170	mir-317-3p	0.0651	-14.5	1
RNA22	AAEL019696	mir-989-3p	0.0663	-14.5	1
RNA22	AAEL006801	mir-275-5p	0.0699	-14.5	1
RNA22	AAEL004131	mir-989-3p	0.0706	-14.5	1
RNA22	AAEL024271	mir-989-3p	0.0708	-14.5	1
RNA22	AAEL012463	mir-275-5p	0.0764	-14.5	1
RNA22	AAEL003203	mir-9a-5p	0.0817	-14.5	1
RNA22	AAEL008365	mir-184-3p	0.0826	-14.5	1
RNA22	AAEL019773	mir-989-3p	0.0826	-14.5	1
RNA22	AAEL023292	mir-9a-5p	0.0827	-14.5	1
RNA22	AAEL004226	mir-989-3p	0.0837	-14.5	1
RNA22	AAEL011630	mir-989-3p	0.0847	-14.5	1
RNA22	AAEL012456	mir-71-3p	0.0905	-14.5	1
RNA22	AAEL019449	mir-989-3p	0.0974	-14.5	1
RNA22	AAEL006650	mir-9b-5p	0.0095	-14.49	1
RNA22	AAEL002879	mir-2940-5p	0.0221	-14.44	1
RNA22	AAEL019516	mir-184-3p	0.000427	-14.4	1
RNA22	AAEL019793	mir-9b-5p	0.000628	-14.4	1
RNA22	AAEL010877	mir-989-3p	0.00264	-14.4	1
RNA22	AAEL010877	mir-9b-5p	0.00264	-14.4	1
RNA22	AAEL017204	mir-2940-5p	0.0039	-14.4	1
RNA22	AAEL001394	mir-989-3p	0.00421	-14.4	1
RNA22	AAEL014152	mir-989-3p	0.00568	-14.4	1
RNA22	AAEL010509	mir-9b-5p	0.00646	-14.4	1
RNA22	AAEL005544	mir-989-3p	0.00669	-14.4	1
RNA22	AAEL025915	mir-8-5p	0.0067	-14.4	1
RNA22	AAEL003535	mir-989-3p	0.00807	-14.4	1
RNA22	AAEL005478	mir-989-3p	0.0088	-14.4	1
RNA22	AAEL025896	mir-989-3p	0.00943	-14.4	1
RNA22	AAEL010793	mir-317-3p	0.00965	-14.4	1
RNA22	AAEL000184	mir-275-5p	0.0103	-14.4	1
RNA22	AAEL008894	mir-184-3p	0.0107	-14.4	1
RNA22	AAEL025235	mir-989-3p	0.0109	-14.4	1
RNA22	AAEL019439	mir-9b-5p	0.011	-14.4	1
RNA22	AAEL001411	mir-9b-5p	0.0165	-14.4	1
RNA22	AAEL001411	mir-9a-5p	0.0175	-14.4	1
RNA22	AAEL003420	mir-9a-5p	0.0183	-14.4	1
RNA22	AAEL004559	mir-184-3p	0.0188	-14.4	1
RNA22	AAEL004559	mir-184-3p	0.0188	-14.4	1
RNA22	AAEL004559	mir-184-3p	0.0188	-14.4	1
RNA22	AAEL004559	mir-184-3p	0.0188	-14.4	1
RNA22	AAEL005945	mir-989-3p	0.0265	-14.4	1
RNA22	AAEL026243	mir-2940-3p	0.0292	-14.4	1
RNA22	AAEL007996	mir-989-3p	0.0305	-14.4	1
RNA22	AAEL012148	mir-184-3p	0.0313	-14.4	1
RNA22	AAEL014863	mir-9b-5p	0.0315	-14.4	1
RNA22	AAEL006854	mir-184-3p	0.0327	-14.4	1
RNA22	AAEL020314	mir-184-3p	0.0327	-14.4	1
RNA22	AAEL012148	mir-184-3p	0.0328	-14.4	1
RNA22	AAEL020033	mir-9b-5p	0.0349	-14.4	1
RNA22	AAEL020033	mir-9b-5p	0.0349	-14.4	1
RNA22	AAEL014945	mir-317-3p	0.0351	-14.4	1
RNA22	AAEL017455	mir-989-3p	0.0385	-14.4	1
RNA22	AAEL008759	mir-275-5p	0.0399	-14.4	1
RNA22	AAEL004142	mir-9a-5p	0.0421	-14.4	1
RNA22	AAEL020625	mir-989-3p	0.0436	-14.4	1
RNA22	AAEL007205	mir-9b-5p	0.0467	-14.4	1
RNA22	AAEL006308	mir-9a-5p	0.0509	-14.4	1
RNA22	AAEL003326	mir-184-3p	0.0521	-14.4	1
RNA22	AAEL005874	mir-184-3p	0.054	-14.4	1
RNA22	AAEL007187	mir-989-3p	0.0542	-14.4	1
RNA22	AAEL005874	mir-184-3p	0.0563	-14.4	1
RNA22	AAEL003675	mir-9b-5p	0.0616	-14.4	1
RNA22	AAEL026074	mir-9a-5p	0.0729	-14.4	1
RNA22	AAEL013684	mir-2940-3p	0.0772	-14.4	1
RNA22	AAEL004048	mir-988-3p	0.0776	-14.4	1
RNA22	AAEL027527	mir-317-3p	0.0811	-14.4	1
RNA22	AAEL025125	mir-9b-5p	0.0826	-14.4	1
RNA22	AAEL024343	mir-9b-5p	0.0832	-14.4	1
RNA22	AAEL007539	mir-8-5p	0.0843	-14.4	1
RNA22	AAEL025363	mir-988-3p	0.0865	-14.4	1
RNA22	AAEL009658	mir-9b-5p	0.0887	-14.4	1
RNA22	AAEL019862	mir-317-3p	0.0901	-14.4	1
RNA22	AAEL008007	mir-317-3p	0.0904	-14.4	1
RNA22	AAEL017164	mir-9a-5p	0.091	-14.4	1
RNA22	AAEL008292	mir-9b-5p	0.0936	-14.4	1
RNA22	AAEL001341	mir-9a-5p	0.0948	-14.4	1
RNA22	AAEL001356	mir-9a-5p	0.0996	-14.4	1
RNA22	AAEL003090	mir-184-3p	0.0999	-14.4	1
RNA22	AAEL014527	mir-9a-5p	0.0873	-14.36	1
RNA22	AAEL021249	mir-184-3p	0.0965	-14.36	1
RNA22	AAEL008431	mir-9a-5p	0.031	-14.34	1
RNA22	AAEL012621	mir-184-3p	9.7e-05	-14.3	1
RNA22	AAEL005544	mir-9a-5p	0.000828	-14.3	1
RNA22	AAEL001549	mir-2940-5p	0.00185	-14.3	1
RNA22	AAEL001910	mir-989-3p	0.0022	-14.3	1
RNA22	AAEL018031	mir-34-3p	0.00499	-14.3	1
RNA22	AAEL025049	mir-989-3p	0.00724	-14.3	1
RNA22	AAEL002932	mir-184-3p	0.00968	-14.3	1
RNA22	AAEL008234	mir-989-3p	0.0103	-14.3	1
RNA22	AAEL024005	mir-9a-5p	0.0127	-14.3	1
RNA22	AAEL004040	mir-2940-5p	0.0128	-14.3	1
RNA22	AAEL010364	mir-9a-5p	0.0131	-14.3	1
RNA22	AAEL012911	mir-9b-5p	0.0143	-14.3	1
RNA22	AAEL027393	mir-184-3p	0.0166	-14.3	1
RNA22	AAEL011287	mir-9b-5p	0.0167	-14.3	1
RNA22	AAEL007407	mir-9b-5p	0.0202	-14.3	1
RNA22	AAEL025416	mir-317-3p	0.0238	-14.3	1
RNA22	AAEL013251	mir-989-3p	0.0246	-14.3	1
RNA22	AAEL019507	mir-2940-5p	0.0249	-14.3	1
RNA22	AAEL003976	mir-317-3p	0.0261	-14.3	1
RNA22	AAEL002764	mir-317-3p	0.0266	-14.3	1
RNA22	AAEL002220	mir-2940-3p	0.0277	-14.3	1
RNA22	AAEL004881	mir-275-5p	0.028	-14.3	1
RNA22	AAEL025502	mir-8-5p	0.0289	-14.3	1
RNA22	AAEL005544	mir-2940-5p	0.0301	-14.3	1
RNA22	AAEL029014	mir-9a-5p	0.031	-14.3	1
RNA22	AAEL029014	mir-9b-5p	0.031	-14.3	1
RNA22	AAEL011478	mir-2940-5p	0.0352	-14.3	1
RNA22	AAEL001749	mir-9a-5p	0.0357	-14.3	1
RNA22	AAEL025198	mir-184-3p	0.0378	-14.3	1
RNA22	AAEL021365	mir-275-3p	0.047	-14.3	1
RNA22	AAEL022564	mir-988-3p	0.0484	-14.3	1
RNA22	AAEL009287	mir-989-3p	0.0486	-14.3	1
RNA22	AAEL003624	mir-275-5p	0.0488	-14.3	1
RNA22	AAEL000715	mir-71-3p	0.0501	-14.3	1
RNA22	AAEL012272	mir-2940-5p	0.0516	-14.3	1
RNA22	AAEL012272	mir-2940-5p	0.0516	-14.3	1
RNA22	AAEL014076	mir-71-3p	0.0517	-14.3	1
RNA22	AAEL024950	mir-9b-5p	0.0526	-14.3	1
RNA22	AAEL024950	mir-9b-5p	0.0526	-14.3	1
RNA22	AAEL022844	mir-989-3p	0.0532	-14.3	1
RNA22	AAEL001798	mir-71-3p	0.0543	-14.3	1
RNA22	AAEL011217	mir-9a-5p	0.0581	-14.3	1
RNA22	AAEL027078	mir-2945-3p	0.0638	-14.3	1
RNA22	AAEL026079	mir-2940-5p	0.0648	-14.3	1
RNA22	AAEL000471	mir-184-3p	0.0691	-14.3	1
RNA22	AAEL019728	mir-2945-3p	0.0691	-14.3	1
RNA22	AAEL021147	mir-9a-5p	0.0716	-14.3	1
RNA22	AAEL025051	mir-71-3p	0.0738	-14.3	1
RNA22	AAEL010858	mir-989-3p	0.0799	-14.3	1
RNA22	AAEL018215	mir-989-3p	0.0799	-14.3	1
RNA22	AAEL019731	mir-9b-5p	0.0809	-14.3	1
RNA22	AAEL002835	mir-9b-5p	0.0817	-14.3	1
RNA22	AAEL023159	mir-184-3p	0.0835	-14.3	1
RNA22	AAEL006447	mir-9a-5p	0.0932	-14.3	1
RNA22	AAEL005450	mir-2945-3p	0.0575	-14.24	1
RNA22	AAEL018248	mir-2940-5p	0.0873	-14.21	1
RNA22	AAEL008466	mir-9b-5p	7.3e-05	-14.2	1
RNA22	AAEL024283	mir-184-3p	7.4e-05	-14.2	1
RNA22	AAEL012463	mir-989-3p	0.00057	-14.2	1
RNA22	AAEL010854	mir-9b-5p	0.00276	-14.2	1
RNA22	AAEL006881	mir-989-3p	0.0048	-14.2	1
RNA22	AAEL022137	mir-989-3p	0.00559	-14.2	1
RNA22	AAEL019685	mir-2945-3p	0.00582	-14.2	1
RNA22	AAEL010015	mir-9b-5p	0.00619	-14.2	1
RNA22	AAEL009326	mir-184-3p	0.00649	-14.2	1
RNA22	AAEL009055	mir-989-3p	0.00692	-14.2	1
RNA22	AAEL005238	mir-2940-5p	0.00778	-14.2	1
RNA22	AAEL021255	mir-2940-5p	0.0079	-14.2	1
RNA22	AAEL012114	mir-989-3p	0.00923	-14.2	1
RNA22	AAEL002690	mir-275-5p	0.00955	-14.2	1
RNA22	AAEL023379	mir-71-3p	0.0119	-14.2	1
RNA22	AAEL013233	mir-275-5p	0.013	-14.2	1
RNA22	AAEL022718	mir-989-3p	0.015	-14.2	1
RNA22	AAEL019669	mir-989-3p	0.0192	-14.2	1
RNA22	AAEL012262	mir-989-3p	0.0225	-14.2	1
RNA22	AAEL019677	mir-184-3p	0.0253	-14.2	1
RNA22	AAEL019688	mir-2940-5p	0.0263	-14.2	1
RNA22	AAEL017116	mir-9a-5p	0.0271	-14.2	1
RNA22	AAEL010905	mir-2940-5p	0.0284	-14.2	1
RNA22	AAEL010306	mir-184-3p	0.0288	-14.2	1
RNA22	AAEL019932	mir-2940-5p	0.0348	-14.2	1
RNA22	AAEL027694	mir-2940-5p	0.0348	-14.2	1
RNA22	AAEL025807	mir-317-3p	0.0348	-14.2	1
RNA22	AAEL023651	mir-2940-5p	0.0364	-14.2	1
RNA22	AAEL027040	mir-317-3p	0.0367	-14.2	1
RNA22	AAEL026055	mir-2940-3p	0.0373	-14.2	1
RNA22	AAEL013600	mir-2940-3p	0.0402	-14.2	1
RNA22	AAEL019862	mir-989-3p	0.0437	-14.2	1
RNA22	AAEL027261	mir-9b-5p	0.0473	-14.2	1
RNA22	AAEL002308	mir-317-3p	0.0483	-14.2	1
RNA22	AAEL027261	mir-9b-5p	0.0503	-14.2	1
RNA22	AAEL008956	mir-989-3p	0.0517	-14.2	1
RNA22	AAEL007736	mir-184-3p	0.0547	-14.2	1
RNA22	AAEL024632	mir-184-3p	0.0555	-14.2	1
RNA22	AAEL014557	mir-9a-5p	0.0569	-14.2	1
RNA22	AAEL027674	mir-2945-3p	0.057	-14.2	1
RNA22	AAEL004653	mir-989-3p	0.058	-14.2	1
RNA22	AAEL007881	mir-8-5p	0.0586	-14.2	1
RNA22	AAEL009212	mir-317-3p	0.0595	-14.2	1
RNA22	AAEL001808	mir-9a-5p	0.0626	-14.2	1
RNA22	AAEL007447	mir-9b-5p	0.0627	-14.2	1
RNA22	AAEL007823	mir-9a-5p	0.0646	-14.2	1
RNA22	AAEL013997	mir-9b-5p	0.0665	-14.2	1
RNA22	AAEL005674	mir-317-3p	0.0685	-14.2	1
RNA22	AAEL023523	mir-9b-5p	0.0687	-14.2	1
RNA22	AAEL013466	mir-184-3p	0.0693	-14.2	1
RNA22	AAEL005599	mir-989-3p	0.0724	-14.2	1
RNA22	AAEL021067	mir-8-5p	0.0795	-14.2	1
RNA22	AAEL017397	mir-989-3p	0.0799	-14.2	1
RNA22	AAEL010783	mir-989-3p	0.0836	-14.2	1
RNA22	AAEL011263	mir-184-3p	0.0837	-14.2	1
RNA22	AAEL000242	mir-317-3p	0.0847	-14.2	1
RNA22	AAEL000242	mir-317-3p	0.0847	-14.2	1
RNA22	AAEL009362	mir-317-3p	0.0865	-14.2	1
RNA22	AAEL008090	mir-989-3p	0.0888	-14.2	1
RNA22	AAEL012172	mir-2940-5p	0.0889	-14.2	1
RNA22	AAEL002827	mir-2945-3p	0.0889	-14.2	1
RNA22	AAEL008319	mir-989-3p	0.0889	-14.2	1
RNA22	AAEL007420	mir-71-3p	0.0966	-14.2	1
RNA22	AAEL027899	mir-9a-5p	0.0996	-14.2	1
RNA22	AAEL003972	mir-8-5p	0.0998	-14.2	1
RNA22	AAEL012819	mir-9b-5p	0.00685	-14.19	1
RNA22	AAEL009055	mir-9b-5p	0.0553	-14.12	1
RNA22	AAEL003924	mir-275-3p	0.000246	-14.1	1
RNA22	AAEL019818	mir-184-3p	0.000488	-14.1	1
RNA22	AAEL007662	mir-9a-5p	0.00133	-14.1	1
RNA22	AAEL024632	mir-9a-5p	0.00268	-14.1	1
RNA22	AAEL019563	mir-2945-3p	0.00291	-14.1	1
RNA22	AAEL003835	mir-988-3p	0.00306	-14.1	1
RNA22	AAEL023486	mir-988-3p	0.00306	-14.1	1
RNA22	AAEL004872	mir-989-3p	0.0065	-14.1	1
RNA22	AAEL010148	mir-317-3p	0.00692	-14.1	1
RNA22	AAEL019677	mir-184-3p	0.00697	-14.1	1
RNA22	AAEL018211	mir-184-3p	0.00755	-14.1	1
RNA22	AAEL001416	mir-9b-5p	0.0114	-14.1	1
RNA22	AAEL001896	mir-9b-5p	0.0122	-14.1	1
RNA22	AAEL003505	mir-317-3p	0.0134	-14.1	1
RNA22	AAEL010659	mir-9b-5p	0.0159	-14.1	1
RNA22	AAEL008684	mir-2945-3p	0.018	-14.1	1
RNA22	AAEL000805	mir-2940-5p	0.0183	-14.1	1
RNA22	AAEL002354	mir-9a-5p	0.0195	-14.1	1
RNA22	AAEL003812	mir-2940-5p	0.0209	-14.1	1
RNA22	AAEL009171	mir-989-3p	0.0225	-14.1	1
RNA22	AAEL009171	mir-989-3p	0.0229	-14.1	1
RNA22	AAEL019546	mir-9b-5p	0.0272	-14.1	1
RNA22	AAEL019546	mir-9b-5p	0.0272	-14.1	1
RNA22	AAEL006947	mir-2940-5p	0.028	-14.1	1
RNA22	AAEL012056	mir-275-3p	0.0303	-14.1	1
RNA22	AAEL008737	mir-9b-5p	0.0324	-14.1	1
RNA22	AAEL009467	mir-184-3p	0.0358	-14.1	1
RNA22	AAEL013600	mir-9a-5p	0.0402	-14.1	1
RNA22	AAEL026933	mir-2940-5p	0.0441	-14.1	1
RNA22	AAEL002061	mir-9a-5p	0.0446	-14.1	1
RNA22	AAEL012841	mir-9b-5p	0.0502	-14.1	1
RNA22	AAEL007369	mir-8-5p	0.0509	-14.1	1
RNA22	AAEL021365	mir-184-3p	0.0535	-14.1	1
RNA22	AAEL019702	mir-184-3p	0.0548	-14.1	1
RNA22	AAEL019481	mir-317-3p	0.0551	-14.1	1
RNA22	AAEL004559	mir-989-3p	0.0592	-14.1	1
RNA22	AAEL004559	mir-989-3p	0.0592	-14.1	1
RNA22	AAEL019489	mir-317-3p	0.0627	-14.1	1
RNA22	AAEL008961	mir-989-3p	0.0634	-14.1	1
RNA22	AAEL014749	mir-275-5p	0.0641	-14.1	1
RNA22	AAEL014510	mir-988-3p	0.0646	-14.1	1
RNA22	AAEL007598	mir-184-3p	0.0648	-14.1	1
RNA22	AAEL019616	mir-184-3p	0.0671	-14.1	1
RNA22	AAEL005247	mir-989-3p	0.0702	-14.1	1
RNA22	AAEL005247	mir-989-3p	0.0702	-14.1	1
RNA22	AAEL025892	mir-989-3p	0.0705	-14.1	1
RNA22	AAEL013823	mir-184-3p	0.0708	-14.1	1
RNA22	AAEL000417	mir-9b-5p	0.0709	-14.1	1
RNA22	AAEL005034	mir-275-3p	0.0712	-14.1	1
RNA22	AAEL022328	mir-989-3p	0.0712	-14.1	1
RNA22	AAEL007401	mir-184-3p	0.0772	-14.1	1
RNA22	AAEL007535	mir-2940-5p	0.0778	-14.1	1
RNA22	AAEL025736	mir-2940-5p	0.0784	-14.1	1
RNA22	AAEL008962	mir-71-3p	0.0811	-14.1	1
RNA22	AAEL014146	mir-2945-3p	0.0904	-14.1	1
RNA22	AAEL010041	mir-989-3p	0.0936	-14.1	1
RNA22	AAEL006054	mir-988-3p	0.0948	-14.1	1
RNA22	AAEL006054	mir-988-3p	0.0952	-14.1	1
RNA22	AAEL002879	mir-9b-5p	0.0975	-14.1	1
RNA22	AAEL002879	mir-9b-5p	0.0975	-14.1	1
RNA22	AAEL022725	mir-9b-5p	0.0978	-14.1	1
RNA22	AAEL008431	mir-9b-5p	0.031	-14.02	1
RNA22	AAEL002317	mir-275-5p	2.1e-05	-14	1
RNA22	AAEL019721	mir-184-3p	0.000243	-14	1
RNA22	AAEL006114	mir-989-3p	0.000311	-14	1
RNA22	AAEL012134	mir-2940-5p	0.000906	-14	1
RNA22	AAEL012513	mir-2945-3p	0.00226	-14	1
RNA22	AAEL004732	mir-9b-5p	0.00258	-14	1
RNA22	AAEL004732	mir-9b-5p	0.00258	-14	1
RNA22	AAEL020016	mir-184-3p	0.00259	-14	1
RNA22	AAEL000362	mir-9b-5p	0.00295	-14	1
RNA22	AAEL013653	mir-9b-5p	0.00498	-14	1
RNA22	AAEL018031	mir-184-3p	0.00499	-14	1
RNA22	AAEL009189	mir-71-3p	0.00551	-14	1
RNA22	AAEL019783	mir-989-3p	0.00575	-14	1
RNA22	AAEL007518	mir-989-3p	0.00756	-14	1
RNA22	AAEL008894	mir-184-3p	0.00837	-14	1
RNA22	AAEL005149	mir-9a-5p	0.0087	-14	1
RNA22	AAEL005149	mir-9a-5p	0.0087	-14	1
RNA22	AAEL005149	mir-9a-5p	0.00875	-14	1
RNA22	AAEL005149	mir-9a-5p	0.00875	-14	1
RNA22	AAEL019770	mir-989-3p	0.00896	-14	1
RNA22	AAEL006790	mir-275-5p	0.00906	-14	1
RNA22	AAEL019770	mir-989-3p	0.00907	-14	1
RNA22	AAEL026589	mir-184-3p	0.00916	-14	1
RNA22	AAEL001570	mir-71-3p	0.00982	-14	1
RNA22	AAEL001405	mir-2945-3p	0.0107	-14	1
RNA22	AAEL004564	mir-317-3p	0.0144	-14	1
RNA22	AAEL005850	mir-9b-5p	0.0153	-14	1
RNA22	AAEL008956	mir-989-3p	0.0155	-14	1
RNA22	AAEL012621	mir-9b-5p	0.0175	-14	1
RNA22	AAEL004294	mir-989-3p	0.0182	-14	1
RNA22	AAEL019784	mir-989-3p	0.0195	-14	1
RNA22	AAEL026486	mir-184-3p	0.0218	-14	1
RNA22	AAEL027674	mir-989-3p	0.0225	-14	1
RNA22	AAEL010206	mir-9a-5p	0.0227	-14	1
RNA22	AAEL006575	mir-989-3p	0.0233	-14	1
RNA22	AAEL010721	mir-989-3p	0.0233	-14	1
RNA22	AAEL004320	mir-989-3p	0.0236	-14	1
RNA22	AAEL013995	mir-989-3p	0.0242	-14	1
RNA22	AAEL027925	mir-2940-5p	0.0272	-14	1
RNA22	AAEL020804	mir-275-5p	0.0292	-14	1
RNA22	AAEL019747	mir-9a-5p	0.0306	-14	1
RNA22	AAEL012911	mir-184-3p	0.031	-14	1
RNA22	AAEL005692	mir-9a-5p	0.0331	-14	1
RNA22	AAEL003824	mir-989-3p	0.0338	-14	1
RNA22	AAEL019553	mir-989-3p	0.0341	-14	1
RNA22	AAEL011448	mir-989-3p	0.0351	-14	1
RNA22	AAEL001708	mir-275-3p	0.0445	-14	1
RNA22	AAEL029019	mir-2940-5p	0.0445	-14	1
RNA22	AAEL001364	mir-989-3p	0.0452	-14	1
RNA22	AAEL001364	mir-989-3p	0.0452	-14	1
RNA22	AAEL021272	mir-275-3p	0.0472	-14	1
RNA22	AAEL027914	mir-2940-5p	0.0501	-14	1
RNA22	AAEL020542	mir-9a-5p	0.0509	-14	1
RNA22	AAEL021200	mir-9a-5p	0.0509	-14	1
RNA22	AAEL014965	mir-184-3p	0.051	-14	1
RNA22	AAEL005524	mir-989-3p	0.0516	-14	1
RNA22	AAEL011142	mir-184-3p	0.0521	-14	1
RNA22	AAEL019917	mir-989-3p	0.0531	-14	1
RNA22	AAEL021365	mir-9b-5p	0.0535	-14	1
RNA22	AAEL002235	mir-9b-5p	0.0541	-14	1
RNA22	AAEL027938	mir-989-3p	0.0542	-14	1
RNA22	AAEL013872	mir-989-3p	0.0556	-14	1
RNA22	AAEL013596	mir-989-3p	0.0567	-14	1
RNA22	AAEL006628	mir-2940-5p	0.0581	-14	1
RNA22	AAEL000541	mir-2940-5p	0.0589	-14	1
RNA22	AAEL024930	mir-71-3p	0.0592	-14	1
RNA22	AAEL002308	mir-2940-5p	0.06	-14	1
RNA22	AAEL002313	mir-184-3p	0.061	-14	1
RNA22	AAEL023981	mir-184-3p	0.061	-14	1
RNA22	AAEL006825	mir-184-3p	0.0626	-14	1
RNA22	AAEL001798	mir-9a-5p	0.0657	-14	1
RNA22	AAEL012756	mir-989-3p	0.0706	-14	1
RNA22	AAEL019606	mir-9a-5p	0.0771	-14	1
RNA22	AAEL019606	mir-9a-5p	0.0771	-14	1
RNA22	AAEL026638	mir-8-5p	0.078	-14	1
RNA22	AAEL026638	mir-9a-5p	0.078	-14	1
RNA22	AAEL010778	mir-275-5p	0.0786	-14	1
RNA22	AAEL002354	mir-71-3p	0.0788	-14	1
RNA22	AAEL007542	mir-989-3p	0.0799	-14	1
RNA22	AAEL012239	mir-2940-3p	0.0824	-14	1
RNA22	AAEL000599	mir-9b-5p	0.0858	-14	1
RNA22	AAEL009466	mir-2940-3p	0.0933	-14	1
RNA22	AAEL003872	mir-2940-5p	0.095	-14	1
RNA22	AAEL028107	mir-989-3p	0.0963	-14	1
RNA22	AAEL019999	mir-8-5p	0.0966	-14	1
RNA22	AAEL010345	mir-184-3p	0.098	-14	1
RNA22	AAEL025295	mir-9a-5p	0.0312	-13.96	1
RNA22	AAEL002999	mir-34-3p	0.0465	-13.94	1
RNA22	AAEL023676	mir-9b-5p	0.0637	-13.94	1
RNA22	AAEL010567	mir-9a-5p	0.000466	-13.9	1
RNA22	AAEL014031	mir-184-3p	0.00154	-13.9	1
RNA22	AAEL006567	mir-2940-5p	0.00366	-13.9	1
RNA22	AAEL006543	mir-989-3p	0.00497	-13.9	1
RNA22	AAEL010205	mir-184-3p	0.005	-13.9	1
RNA22	AAEL000860	mir-2945-3p	0.00523	-13.9	1
RNA22	AAEL000860	mir-2945-3p	0.00523	-13.9	1
RNA22	AAEL019802	mir-9a-5p	0.0063	-13.9	1
RNA22	AAEL023855	mir-9b-5p	0.00703	-13.9	1
RNA22	AAEL007619	mir-9b-5p	0.00706	-13.9	1
RNA22	AAEL004974	mir-9b-5p	0.00723	-13.9	1
RNA22	AAEL006976	mir-2940-5p	0.00832	-13.9	1
RNA22	AAEL001397	mir-2940-5p	0.0101	-13.9	1
RNA22	AAEL023379	mir-9b-5p	0.0103	-13.9	1
RNA22	AAEL008466	mir-184-3p	0.0108	-13.9	1
RNA22	AAEL019940	mir-184-3p	0.012	-13.9	1
RNA22	AAEL019586	mir-317-3p	0.0129	-13.9	1
RNA22	AAEL020087	mir-275-3p	0.0133	-13.9	1
RNA22	AAEL020002	mir-989-3p	0.0162	-13.9	1
RNA22	AAEL020002	mir-989-3p	0.0162	-13.9	1
RNA22	AAEL001830	mir-8-5p	0.0185	-13.9	1
RNA22	AAEL005544	mir-2945-3p	0.0215	-13.9	1
RNA22	AAEL007407	mir-989-3p	0.0215	-13.9	1
RNA22	AAEL003009	mir-9a-5p	0.0226	-13.9	1
RNA22	AAEL001707	mir-9b-5p	0.0235	-13.9	1
RNA22	AAEL028088	mir-9b-5p	0.0238	-13.9	1
RNA22	AAEL019850	mir-9b-5p	0.0244	-13.9	1
RNA22	AAEL019738	mir-989-3p	0.0248	-13.9	1
RNA22	AAEL019771	mir-9a-5p	0.026	-13.9	1
RNA22	AAEL008414	mir-184-3p	0.0284	-13.9	1
RNA22	AAEL011253	mir-989-3p	0.0284	-13.9	1
RNA22	AAEL014227	mir-9b-5p	0.0293	-13.9	1
RNA22	AAEL000243	mir-9a-5p	0.0303	-13.9	1
RNA22	AAEL001216	mir-9b-5p	0.034	-13.9	1
RNA22	AAEL000405	mir-275-3p	0.0359	-13.9	1
RNA22	AAEL018056	mir-9b-5p	0.0368	-13.9	1
RNA22	AAEL004440	mir-989-3p	0.0378	-13.9	1
RNA22	AAEL019769	mir-989-3p	0.0382	-13.9	1
RNA22	AAEL011567	mir-989-3p	0.0398	-13.9	1
RNA22	AAEL009729	mir-989-3p	0.0399	-13.9	1
RNA22	AAEL021091	mir-2940-5p	0.0404	-13.9	1
RNA22	AAEL021091	mir-2940-5p	0.0405	-13.9	1
RNA22	AAEL020198	mir-989-3p	0.0422	-13.9	1
RNA22	AAEL001242	mir-2945-3p	0.0436	-13.9	1
RNA22	AAEL012973	mir-988-3p	0.0459	-13.9	1
RNA22	AAEL023182	mir-275-3p	0.0473	-13.9	1
RNA22	AAEL019481	mir-9b-5p	0.052	-13.9	1
RNA22	AAEL009946	mir-989-3p	0.0547	-13.9	1
RNA22	AAEL027988	mir-275-3p	0.0616	-13.9	1
RNA22	AAEL001299	mir-2945-3p	0.0634	-13.9	1
RNA22	AAEL020008	mir-275-5p	0.0636	-13.9	1
RNA22	AAEL021624	mir-988-3p	0.0656	-13.9	1
RNA22	AAEL010377	mir-989-3p	0.0656	-13.9	1
RNA22	AAEL004513	mir-9a-5p	0.0666	-13.9	1
RNA22	AAEL009423	mir-989-3p	0.0675	-13.9	1
RNA22	AAEL022445	mir-989-3p	0.0683	-13.9	1
RNA22	AAEL006522	mir-317-3p	0.0686	-13.9	1
RNA22	AAEL006876	mir-275-5p	0.072	-13.9	1
RNA22	AAEL005046	mir-2940-5p	0.0741	-13.9	1
RNA22	AAEL019696	mir-9b-5p	0.076	-13.9	1
RNA22	AAEL000970	mir-275-5p	0.0763	-13.9	1
RNA22	AAEL019714	mir-184-3p	0.0769	-13.9	1
RNA22	AAEL023657	mir-9b-5p	0.0774	-13.9	1
RNA22	AAEL004311	mir-9a-5p	0.0778	-13.9	1
RNA22	AAEL004936	mir-9a-5p	0.0785	-13.9	1
RNA22	AAEL007542	mir-184-3p	0.0799	-13.9	1
RNA22	AAEL010688	mir-2940-5p	0.0805	-13.9	1
RNA22	AAEL012178	mir-2940-5p	0.0822	-13.9	1
RNA22	AAEL027131	mir-989-3p	0.0822	-13.9	1
RNA22	AAEL001820	mir-2940-5p	0.0839	-13.9	1
RNA22	AAEL019567	mir-275-3p	0.0851	-13.9	1
RNA22	AAEL019567	mir-275-3p	0.0851	-13.9	1
RNA22	AAEL007034	mir-8-5p	0.0856	-13.9	1
RNA22	AAEL012262	mir-989-3p	0.0862	-13.9	1
RNA22	AAEL002427	mir-2945-3p	0.0904	-13.9	1
RNA22	AAEL000715	mir-275-5p	0.0935	-13.9	1
RNA22	AAEL004478	mir-989-3p	0.0938	-13.9	1
RNA22	AAEL009706	mir-9b-5p	0.0973	-13.9	1
RNA22	AAEL026287	mir-2940-3p	0.0994	-13.9	1
RNA22	AAEL007539	mir-9b-5p	0.0632	-13.89	1
RNA22	AAEL008184	mir-9b-5p	0.00979	-13.84	1
RNA22	AAEL008184	mir-9b-5p	0.0101	-13.84	1
RNA22	AAEL018248	mir-9b-5p	0.0422	-13.84	1
RNA22	AAEL024454	mir-184-3p	0.000126	-13.8	1
RNA22	AAEL019824	mir-2940-3p	0.000376	-13.8	1
RNA22	AAEL019458	mir-2940-5p	0.000863	-13.8	1
RNA22	AAEL019458	mir-2940-5p	0.000866	-13.8	1
RNA22	AAEL025969	mir-989-3p	0.00253	-13.8	1
RNA22	AAEL010854	mir-9b-5p	0.00276	-13.8	1
RNA22	AAEL000327	mir-9b-5p	0.00336	-13.8	1
RNA22	AAEL026581	mir-9b-5p	0.0037	-13.8	1
RNA22	AAEL027904	mir-9b-5p	0.0037	-13.8	1
RNA22	AAEL000498	mir-8-5p	0.00376	-13.8	1
RNA22	AAEL004500	mir-2940-5p	0.00492	-13.8	1
RNA22	AAEL018699	mir-2940-5p	0.00508	-13.8	1
RNA22	AAEL019874	mir-9b-5p	0.00518	-13.8	1
RNA22	AAEL010941	mir-989-3p	0.00576	-13.8	1
RNA22	AAEL019863	mir-71-3p	0.00614	-13.8	1
RNA22	AAEL023019	mir-317-3p	0.00688	-13.8	1
RNA22	AAEL005239	mir-9b-5p	0.00727	-13.8	1
RNA22	AAEL003861	mir-184-3p	0.00825	-13.8	1
RNA22	AAEL022656	mir-989-3p	0.00828	-13.8	1
RNA22	AAEL021261	mir-9b-5p	0.00907	-13.8	1
RNA22	AAEL001524	mir-71-3p	0.00934	-13.8	1
RNA22	AAEL004715	mir-9b-5p	0.0103	-13.8	1
RNA22	AAEL018118	mir-184-3p	0.0117	-13.8	1
RNA22	AAEL027099	mir-2940-5p	0.0135	-13.8	1
RNA22	AAEL001394	mir-275-3p	0.0145	-13.8	1
RNA22	AAEL005131	mir-2940-5p	0.0153	-13.8	1
RNA22	AAEL005131	mir-2940-5p	0.0153	-13.8	1
RNA22	AAEL000474	mir-9b-5p	0.0163	-13.8	1
RNA22	AAEL006881	mir-184-3p	0.0187	-13.8	1
RNA22	AAEL018266	mir-8-5p	0.0189	-13.8	1
RNA22	AAEL019669	mir-184-3p	0.0192	-13.8	1
RNA22	AAEL011197	mir-184-3p	0.0194	-13.8	1
RNA22	AAEL025230	mir-989-3p	0.0199	-13.8	1
RNA22	AAEL003093	mir-9a-5p	0.0206	-13.8	1
RNA22	AAEL009294	mir-9b-5p	0.0217	-13.8	1
RNA22	AAEL007662	mir-184-3p	0.0223	-13.8	1
RNA22	AAEL004977	mir-184-3p	0.0225	-13.8	1
RNA22	AAEL019990	mir-989-3p	0.0251	-13.8	1
RNA22	AAEL021288	mir-184-3p	0.0264	-13.8	1
RNA22	AAEL011731	mir-8-5p	0.0288	-13.8	1
RNA22	AAEL017445	mir-317-3p	0.0292	-13.8	1
RNA22	AAEL018126	mir-71-3p	0.0293	-13.8	1
RNA22	AAEL022373	mir-989-3p	0.033	-13.8	1
RNA22	AAEL022373	mir-989-3p	0.033	-13.8	1
RNA22	AAEL023725	mir-989-3p	0.033	-13.8	1
RNA22	AAEL021838	mir-71-3p	0.0336	-13.8	1
RNA22	AAEL020033	mir-2940-5p	0.0349	-13.8	1
RNA22	AAEL020033	mir-2940-5p	0.0349	-13.8	1
RNA22	AAEL001749	mir-9b-5p	0.0357	-13.8	1
RNA22	AAEL019481	mir-2940-5p	0.0366	-13.8	1
RNA22	AAEL019481	mir-2940-5p	0.0366	-13.8	1
RNA22	AAEL013250	mir-2940-5p	0.0367	-13.8	1
RNA22	AAEL007936	mir-989-3p	0.0367	-13.8	1
RNA22	AAEL008431	mir-275-3p	0.0386	-13.8	1
RNA22	AAEL024841	mir-9a-5p	0.0407	-13.8	1
RNA22	AAEL024841	mir-9b-5p	0.0407	-13.8	1
RNA22	AAEL002876	mir-275-5p	0.0423	-13.8	1
RNA22	AAEL024950	mir-9b-5p	0.043	-13.8	1
RNA22	AAEL008494	mir-9b-5p	0.044	-13.8	1
RNA22	AAEL001708	mir-275-5p	0.0445	-13.8	1
RNA22	AAEL023815	mir-989-3p	0.046	-13.8	1
RNA22	AAEL019640	mir-2940-3p	0.0462	-13.8	1
RNA22	AAEL020865	mir-2945-3p	0.0462	-13.8	1
RNA22	AAEL010791	mir-184-3p	0.0487	-13.8	1
RNA22	AAEL011368	mir-989-3p	0.0487	-13.8	1
RNA22	AAEL007019	mir-9a-5p	0.0487	-13.8	1
RNA22	AAEL020542	mir-988-3p	0.0509	-13.8	1
RNA22	AAEL021200	mir-988-3p	0.0509	-13.8	1
RNA22	AAEL004300	mir-2940-5p	0.0526	-13.8	1
RNA22	AAEL019723	mir-9a-5p	0.0526	-13.8	1
RNA22	AAEL004913	mir-989-3p	0.0539	-13.8	1
RNA22	AAEL021746	mir-989-3p	0.0555	-13.8	1
RNA22	AAEL022663	mir-9a-5p	0.0563	-13.8	1
RNA22	AAEL019813	mir-184-3p	0.0575	-13.8	1
RNA22	AAEL000894	mir-9a-5p	0.0581	-13.8	1
RNA22	AAEL010783	mir-9a-5p	0.0627	-13.8	1
RNA22	AAEL026536	mir-9a-5p	0.0645	-13.8	1
RNA22	AAEL007823	mir-2940-5p	0.0646	-13.8	1
RNA22	AAEL019434	mir-989-3p	0.0729	-13.8	1
RNA22	AAEL026074	mir-9b-5p	0.0729	-13.8	1
RNA22	AAEL011567	mir-184-3p	0.0805	-13.8	1
RNA22	AAEL003504	mir-9b-5p	0.0866	-13.8	1
RNA22	AAEL024268	mir-989-3p	0.0894	-13.8	1
RNA22	AAEL029010	mir-2940-5p	0.0904	-13.8	1
RNA22	AAEL009235	mir-9a-5p	0.0908	-13.8	1
RNA22	AAEL002392	mir-275-3p	0.0921	-13.8	1
RNA22	AAEL001568	mir-2940-3p	0.0933	-13.8	1
RNA22	AAEL004533	mir-989-3p	0.0933	-13.8	1
RNA22	AAEL004533	mir-989-3p	0.0933	-13.8	1
RNA22	AAEL009980	mir-988-3p	0.0936	-13.8	1
RNA22	AAEL019426	mir-989-3p	0.0999	-13.8	1
RNA22	AAEL011178	mir-9a-5p	0.0233	-13.76	1
RNA22	AAEL011862	mir-2940-5p	0.0636	-13.76	1
RNA22	AAEL001116	mir-2940-5p	0.0443	-13.75	1
RNA22	AAEL027732	mir-988-3p	0.0322	-13.72	1
RNA22	AAEL007662	mir-9a-5p	0.00133	-13.7	1
RNA22	AAEL027699	mir-9b-5p	0.00233	-13.7	1
RNA22	AAEL000810	mir-317-3p	0.00238	-13.7	1
RNA22	AAEL027699	mir-989-3p	0.00299	-13.7	1
RNA22	AAEL008426	mir-989-3p	0.00447	-13.7	1
RNA22	AAEL007838	mir-989-3p	0.00728	-13.7	1
RNA22	AAEL009269	mir-9b-5p	0.0081	-13.7	1
RNA22	AAEL024641	mir-2940-5p	0.0086	-13.7	1
RNA22	AAEL019704	mir-184-3p	0.00885	-13.7	1
RNA22	AAEL011648	mir-2940-5p	0.00902	-13.7	1
RNA22	AAEL012114	mir-184-3p	0.00923	-13.7	1
RNA22	AAEL009088	mir-9a-5p	0.0112	-13.7	1
RNA22	AAEL004209	mir-2940-5p	0.012	-13.7	1
RNA22	AAEL022500	mir-989-3p	0.0123	-13.7	1
RNA22	AAEL004496	mir-989-3p	0.0127	-13.7	1
RNA22	AAEL004496	mir-989-3p	0.0127	-13.7	1
RNA22	AAEL004496	mir-989-3p	0.0129	-13.7	1
RNA22	AAEL019721	mir-9b-5p	0.0136	-13.7	1
RNA22	AAEL005422	mir-2940-5p	0.014	-13.7	1
RNA22	AAEL004870	mir-275-3p	0.0178	-13.7	1
RNA22	AAEL018314	mir-9b-5p	0.0188	-13.7	1
RNA22	AAEL003874	mir-2940-5p	0.0194	-13.7	1
RNA22	AAEL002083	mir-989-3p	0.0196	-13.7	1
RNA22	AAEL011111	mir-71-3p	0.0197	-13.7	1
RNA22	AAEL019943	mir-8-5p	0.0224	-13.7	1
RNA22	AAEL021491	mir-184-3p	0.0237	-13.7	1
RNA22	AAEL008647	mir-9a-5p	0.0238	-13.7	1
RNA22	AAEL008647	mir-9a-5p	0.0243	-13.7	1
RNA22	AAEL017445	mir-989-3p	0.0256	-13.7	1
RNA22	AAEL017391	mir-275-5p	0.0272	-13.7	1
RNA22	AAEL013653	mir-2945-3p	0.0319	-13.7	1
RNA22	AAEL019553	mir-2940-5p	0.0345	-13.7	1
RNA22	AAEL024454	mir-989-3p	0.0367	-13.7	1
RNA22	AAEL004235	mir-2940-5p	0.0393	-13.7	1
RNA22	AAEL004235	mir-2940-5p	0.0393	-13.7	1
RNA22	AAEL017374	mir-2940-5p	0.0398	-13.7	1
RNA22	AAEL000327	mir-989-3p	0.0411	-13.7	1
RNA22	AAEL026633	mir-275-5p	0.0423	-13.7	1
RNA22	AAEL014092	mir-184-3p	0.0428	-13.7	1
RNA22	AAEL006550	mir-184-3p	0.0472	-13.7	1
RNA22	AAEL012456	mir-989-3p	0.0503	-13.7	1
RNA22	AAEL001449	mir-275-3p	0.0509	-13.7	1
RNA22	AAEL003022	mir-8-5p	0.0513	-13.7	1
RNA22	AAEL019827	mir-989-3p	0.0513	-13.7	1
RNA22	AAEL023044	mir-184-3p	0.0521	-13.7	1
RNA22	AAEL012110	mir-9a-5p	0.0534	-13.7	1
RNA22	AAEL026825	mir-9b-5p	0.0549	-13.7	1
RNA22	AAEL006035	mir-989-3p	0.0557	-13.7	1
RNA22	AAEL006122	mir-184-3p	0.0558	-13.7	1
RNA22	AAEL021227	mir-9a-5p	0.0563	-13.7	1
RNA22	AAEL007555	mir-275-3p	0.0572	-13.7	1
RNA22	AAEL009072	mir-2945-3p	0.0575	-13.7	1
RNA22	AAEL001695	mir-9a-5p	0.0598	-13.7	1
RNA22	AAEL007143	mir-275-3p	0.0658	-13.7	1
RNA22	AAEL019627	mir-9b-5p	0.0665	-13.7	1
RNA22	AAEL000327	mir-275-5p	0.0673	-13.7	1
RNA22	AAEL020002	mir-989-3p	0.0737	-13.7	1
RNA22	AAEL020002	mir-989-3p	0.0737	-13.7	1
RNA22	AAEL004283	mir-9b-5p	0.0745	-13.7	1
RNA22	AAEL021610	mir-989-3p	0.0766	-13.7	1
RNA22	AAEL019990	mir-989-3p	0.081	-13.7	1
RNA22	AAEL020108	mir-989-3p	0.0826	-13.7	1
RNA22	AAEL027674	mir-9a-5p	0.0856	-13.7	1
RNA22	AAEL011741	mir-989-3p	0.0889	-13.7	1
RNA22	AAEL019881	mir-275-3p	0.0891	-13.7	1
RNA22	AAEL004305	mir-989-3p	0.0905	-13.7	1
RNA22	AAEL005457	mir-2940-3p	0.0919	-13.7	1
RNA22	AAEL005507	mir-989-3p	0.0936	-13.7	1
RNA22	AAEL025095	mir-275-5p	0.0963	-13.7	1
RNA22	AAEL006602	mir-2940-5p	0.0996	-13.7	1
RNA22	AAEL007065	mir-9b-5p	0.00707	-13.64	1
RNA22	AAEL022918	mir-9a-5p	0.00856	-13.64	1
RNA22	AAEL004236	mir-9b-5p	8e-06	-13.6	1
RNA22	AAEL004236	mir-9b-5p	9e-06	-13.6	1
RNA22	AAEL027384	mir-989-3p	7.8e-05	-13.6	1
RNA22	AAEL025006	mir-275-3p	0.00117	-13.6	1
RNA22	AAEL007662	mir-9a-5p	0.00133	-13.6	1
RNA22	AAEL007662	mir-9b-5p	0.00133	-13.6	1
RNA22	AAEL000671	mir-8-5p	0.00385	-13.6	1
RNA22	AAEL005388	mir-989-3p	0.00441	-13.6	1
RNA22	AAEL005388	mir-989-3p	0.00441	-13.6	1
RNA22	AAEL005388	mir-989-3p	0.00441	-13.6	1
RNA22	AAEL013278	mir-989-3p	0.00447	-13.6	1
RNA22	AAEL010835	mir-184-3p	0.00475	-13.6	1
RNA22	AAEL003923	mir-184-3p	0.00681	-13.6	1
RNA22	AAEL027978	mir-184-3p	0.00699	-13.6	1
RNA22	AAEL027978	mir-184-3p	0.00699	-13.6	1
RNA22	AAEL010712	mir-184-3p	0.00718	-13.6	1
RNA22	AAEL005239	mir-9a-5p	0.00727	-13.6	1
RNA22	AAEL010793	mir-989-3p	0.00965	-13.6	1
RNA22	AAEL006232	mir-9a-5p	0.00965	-13.6	1
RNA22	AAEL004732	mir-184-3p	0.00968	-13.6	1
RNA22	AAEL004732	mir-184-3p	0.00968	-13.6	1
RNA22	AAEL004389	mir-989-3p	0.0105	-13.6	1
RNA22	AAEL008374	mir-989-3p	0.0105	-13.6	1
RNA22	AAEL019474	mir-2940-5p	0.012	-13.6	1
RNA22	AAEL003554	mir-2940-5p	0.0122	-13.6	1
RNA22	AAEL000288	mir-9b-5p	0.0126	-13.6	1
RNA22	AAEL000288	mir-9b-5p	0.0126	-13.6	1
RNA22	AAEL024141	mir-9a-5p	0.0143	-13.6	1
[truncated: 1,982 more rows]

## Sheet: RNAhybrid
	target	query	pval	mfe	hit
	1446	14	0.05	-21	1882
software	target	query	pval	mfe	hit
RNAhybrid	AAEL005232	mir-71-3p	0.049063	-21.1	1
RNAhybrid	AAEL029040	mir-9a-5p	0.046011	-21.1	1
RNAhybrid	AAEL008052	mir-9a-5p	0.045729	-21.2	1
RNAhybrid	AAEL028194	mir-989-3p	0.049833	-21.3	1
RNAhybrid	AAEL006557	mir-9a-5p	0.048357	-21.3	1
RNAhybrid	AAEL022656	mir-989-3p	0.046839	-21.3	1
RNAhybrid	AAEL019403	mir-989-3p	0.045573	-21.3	1
RNAhybrid	AAEL014443	mir-9a-5p	0.049937	-21.4	1
RNAhybrid	AAEL012994	mir-989-3p	0.048829	-21.4	1
RNAhybrid	AAEL023914	mir-9b-5p	0.048649	-21.4	1
RNAhybrid	AAEL014196	mir-9b-5p	0.048227	-21.4	1
RNAhybrid	AAEL005028	mir-989-3p	0.044775	-21.4	1
RNAhybrid	AAEL010568	mir-71-3p	0.03838	-21.4	1
RNAhybrid	AAEL014238	mir-71-3p	0.037694	-21.4	1
RNAhybrid	AAEL006445	mir-317-3p	0.048022	-21.5	1
RNAhybrid	AAEL006585	mir-9a-5p	0.040852	-21.5	1
RNAhybrid	AAEL010608	mir-275-3p	0.037406	-21.5	1
RNAhybrid	AAEL011370	mir-275-3p	0.036729	-21.5	1
RNAhybrid	AAEL022893	mir-9a-5p	0.033917	-21.5	1
RNAhybrid	AAEL000088	mir-275-3p	0.049954	-21.6	1
RNAhybrid	AAEL000042	mir-275-3p	0.043685	-21.6	1
RNAhybrid	AAEL005903	mir-989-3p	0.043038	-21.6	1
RNAhybrid	AAEL013718	mir-275-3p	0.043003	-21.6	1
RNAhybrid	AAEL019403	mir-317-3p	0.042736	-21.6	1
RNAhybrid	AAEL011068	mir-9a-5p	0.040123	-21.6	1
RNAhybrid	AAEL001177	mir-9b-5p	0.039935	-21.6	1
RNAhybrid	AAEL026848	mir-989-3p	0.039748	-21.6	1
RNAhybrid	AAEL019945	mir-9b-5p	0.039572	-21.6	1
RNAhybrid	AAEL027099	mir-71-3p	0.035874	-21.6	1
RNAhybrid	AAEL027460	mir-9a-5p	0.02952	-21.6	1
RNAhybrid	AAEL027460	mir-9a-5p	0.029241	-21.6	1
RNAhybrid	AAEL008921	mir-9a-5p	0.04874	-21.7	1
RNAhybrid	AAEL020303	mir-989-3p	0.047374	-21.7	1
RNAhybrid	AAEL019698	mir-9b-5p	0.039208	-21.7	1
RNAhybrid	AAEL026406	mir-9a-5p	0.038182	-21.7	1
RNAhybrid	AAEL012975	mir-989-3p	0.037376	-21.7	1
RNAhybrid	AAEL002632	mir-989-3p	0.035728	-21.7	1
RNAhybrid	AAEL007870	mir-275-3p	0.032627	-21.7	1
RNAhybrid	AAEL022893	mir-71-3p	0.029893	-21.7	1
RNAhybrid	AAEL009126	mir-9a-5p	0.04805	-21.8	1
RNAhybrid	AAEL000282	mir-9a-5p	0.044521	-21.8	1
RNAhybrid	AAEL027460	mir-9b-5p	0.034233	-21.8	1
RNAhybrid	AAEL004938	mir-989-3p	0.034154	-21.8	1
RNAhybrid	AAEL027460	mir-9b-5p	0.033916	-21.8	1
RNAhybrid	AAEL002128	mir-989-3p	0.032925	-21.8	1
RNAhybrid	AAEL011818	mir-71-3p	0.04918	-21.9	1
RNAhybrid	AAEL023485	mir-989-3p	0.042696	-21.9	1
RNAhybrid	AAEL005962	mir-989-3p	0.039561	-21.9	1
RNAhybrid	AAEL019551	mir-9a-5p	0.03796	-21.9	1
RNAhybrid	AAEL024086	mir-989-3p	0.037716	-21.9	1
RNAhybrid	AAEL008814	mir-989-3p	0.035898	-21.9	1
RNAhybrid	AAEL007884	mir-989-3p	0.03148	-21.9	1
RNAhybrid	AAEL014822	mir-989-3p	0.03062	-21.9	1
RNAhybrid	AAEL003599	mir-989-3p	0.03062	-21.9	1
RNAhybrid	AAEL004295	mir-989-3p	0.030115	-21.9	1
RNAhybrid	AAEL020349	mir-9a-5p	0.026864	-21.9	1
RNAhybrid	AAEL022196	mir-9a-5p	0.025451	-21.9	1
RNAhybrid	AAEL003213	mir-9a-5p	0.024523	-21.9	1
RNAhybrid	AAEL009631	mir-9a-5p	0.023085	-21.9	1
RNAhybrid	AAEL001187	mir-275-3p	0.048444	-22	1
RNAhybrid	AAEL015019	mir-317-3p	0.048354	-22	1
RNAhybrid	AAEL004383	mir-989-3p	0.048306	-22	1
RNAhybrid	AAEL024430	mir-9b-5p	0.047012	-22	1
RNAhybrid	AAEL016972	mir-2945-3p	0.046956	-22	1
RNAhybrid	AAEL004513	mir-9a-5p	0.046741	-22	1
RNAhybrid	AAEL005032	mir-2940-3p	0.043628	-22	1
RNAhybrid	AAEL006050	mir-9a-5p	0.043273	-22	1
RNAhybrid	AAEL010491	mir-9b-5p	0.042594	-22	1
RNAhybrid	AAEL004680	mir-989-3p	0.040975	-22	1
RNAhybrid	AAEL002350	mir-9a-5p	0.040917	-22	1
RNAhybrid	AAEL012063	mir-9b-5p	0.040126	-22	1
RNAhybrid	AAEL011488	mir-9a-5p	0.038855	-22	1
RNAhybrid	AAEL010644	mir-9b-5p	0.036212	-22	1
RNAhybrid	AAEL010626	mir-317-3p	0.0358	-22	1
RNAhybrid	AAEL000338	mir-9b-5p	0.035326	-22	1
RNAhybrid	AAEL004988	mir-9b-5p	0.034491	-22	1
RNAhybrid	AAEL019730	mir-317-3p	0.034237	-22	1
RNAhybrid	AAEL012975	mir-9b-5p	0.032139	-22	1
RNAhybrid	AAEL014649	mir-9a-5p	0.028586	-22	1
RNAhybrid	AAEL014238	mir-9a-5p	0.022979	-22	1
RNAhybrid	AAEL007667	mir-9a-5p	0.049224	-22.1	1
RNAhybrid	AAEL008488	mir-2940-5p	0.045933	-22.1	1
RNAhybrid	AAEL005874	mir-275-3p	0.045739	-22.1	1
RNAhybrid	AAEL000671	mir-71-3p	0.043953	-22.1	1
RNAhybrid	AAEL011881	mir-9a-5p	0.042557	-22.1	1
RNAhybrid	AAEL018135	mir-317-3p	0.041592	-22.1	1
RNAhybrid	AAEL003675	mir-9a-5p	0.041058	-22.1	1
RNAhybrid	AAEL001544	mir-275-3p	0.039477	-22.1	1
RNAhybrid	AAEL023498	mir-9b-5p	0.037375	-22.1	1
RNAhybrid	AAEL011815	mir-989-3p	0.037061	-22.1	1
RNAhybrid	AAEL023498	mir-9b-5p	0.036519	-22.1	1
RNAhybrid	AAEL022589	mir-9b-5p	0.035387	-22.1	1
RNAhybrid	AAEL010369	mir-317-3p	0.030431	-22.1	1
RNAhybrid	AAEL009032	mir-989-3p	0.026475	-22.1	1
RNAhybrid	AAEL000947	mir-9a-5p	0.026134	-22.1	1
RNAhybrid	AAEL026893	mir-9a-5p	0.024425	-22.1	1
RNAhybrid	AAEL017142	mir-71-3p	0.049407	-22.2	1
RNAhybrid	AAEL008364	mir-317-3p	0.048592	-22.2	1
RNAhybrid	AAEL026088	mir-8-5p	0.048155	-22.2	1
RNAhybrid	AAEL006613	mir-989-3p	0.047131	-22.2	1
RNAhybrid	AAEL002701	mir-989-3p	0.047131	-22.2	1
RNAhybrid	AAEL013107	mir-2940-5p	0.046003	-22.2	1
RNAhybrid	AAEL010037	mir-9b-5p	0.043705	-22.2	1
RNAhybrid	AAEL005951	mir-2940-5p	0.043644	-22.2	1
RNAhybrid	AAEL005028	mir-2945-3p	0.04237	-22.2	1
RNAhybrid	AAEL022129	mir-317-3p	0.042079	-22.2	1
RNAhybrid	AAEL026649	mir-275-3p	0.039308	-22.2	1
RNAhybrid	AAEL000147	mir-9b-5p	0.037251	-22.2	1
RNAhybrid	AAEL011995	mir-9b-5p	0.036977	-22.2	1
RNAhybrid	AAEL001087	mir-989-3p	0.034785	-22.2	1
RNAhybrid	AAEL003550	mir-9b-5p	0.031637	-22.2	1
RNAhybrid	AAEL022126	mir-989-3p	0.031437	-22.2	1
RNAhybrid	AAEL006364	mir-9a-5p	0.028006	-22.2	1
RNAhybrid	AAEL000424	mir-9a-5p	0.027794	-22.2	1
RNAhybrid	AAEL003550	mir-9b-5p	0.027311	-22.2	1
RNAhybrid	AAEL002895	mir-989-3p	0.025084	-22.2	1
RNAhybrid	AAEL007097	mir-989-3p	0.024382	-22.2	1
RNAhybrid	AAEL022893	mir-9a-5p	0.024082	-22.2	1
RNAhybrid	AAEL026701	mir-9a-5p	0.018683	-22.2	1
RNAhybrid	AAEL021579	mir-2940-5p	0.049404	-22.3	1
RNAhybrid	AAEL022958	mir-317-3p	0.048271	-22.3	1
RNAhybrid	AAEL000947	mir-2945-3p	0.04788	-22.3	1
RNAhybrid	AAEL026893	mir-2945-3p	0.044924	-22.3	1
RNAhybrid	AAEL023176	mir-989-3p	0.043713	-22.3	1
RNAhybrid	AAEL001522	mir-989-3p	0.042644	-22.3	1
RNAhybrid	AAEL016960	mir-9a-5p	0.042582	-22.3	1
RNAhybrid	AAEL000746	mir-2940-5p	0.042573	-22.3	1
RNAhybrid	AAEL008928	mir-989-3p	0.042378	-22.3	1
RNAhybrid	AAEL000902	mir-9a-5p	0.042123	-22.3	1
RNAhybrid	AAEL024972	mir-9a-5p	0.041666	-22.3	1
RNAhybrid	AAEL025294	mir-2945-3p	0.041308	-22.3	1
RNAhybrid	AAEL026088	mir-2940-5p	0.040812	-22.3	1
RNAhybrid	AAEL003873	mir-9a-5p	0.036728	-22.3	1
RNAhybrid	AAEL011993	mir-9b-5p	0.031666	-22.3	1
RNAhybrid	AAEL002978	mir-989-3p	0.028793	-22.3	1
RNAhybrid	AAEL010158	mir-275-3p	0.028149	-22.3	1
RNAhybrid	AAEL001883	mir-275-3p	0.024499	-22.3	1
RNAhybrid	AAEL004583	mir-317-3p	0.049478	-22.4	1
RNAhybrid	AAEL017081	mir-2940-5p	0.049165	-22.4	1
RNAhybrid	AAEL020643	mir-989-3p	0.047739	-22.4	1
RNAhybrid	AAEL003907	mir-71-3p	0.04695	-22.4	1
RNAhybrid	AAEL002832	mir-2940-5p	0.045064	-22.4	1
RNAhybrid	AAEL000904	mir-989-3p	0.044869	-22.4	1
RNAhybrid	AAEL002043	mir-9b-5p	0.041491	-22.4	1
RNAhybrid	AAEL008607	mir-2940-5p	0.03904	-22.4	1
RNAhybrid	AAEL024567	mir-9b-5p	0.037749	-22.4	1
RNAhybrid	AAEL010623	mir-989-3p	0.03321	-22.4	1
RNAhybrid	AAEL009117	mir-317-3p	0.031381	-22.4	1
RNAhybrid	AAEL015456	mir-989-3p	0.029493	-22.4	1
RNAhybrid	AAEL000162	mir-9b-5p	0.026048	-22.4	1
RNAhybrid	AAEL005762	mir-9b-5p	0.025824	-22.4	1
RNAhybrid	AAEL004911	mir-989-3p	0.02527	-22.4	1
RNAhybrid	AAEL017270	mir-9a-5p	0.024957	-22.4	1
RNAhybrid	AAEL014284	mir-989-3p	0.024623	-22.4	1
RNAhybrid	AAEL004680	mir-9a-5p	0.024399	-22.4	1
RNAhybrid	AAEL027229	mir-9a-5p	0.022749	-22.4	1
RNAhybrid	AAEL010005	mir-71-3p	0.017323	-22.4	1
RNAhybrid	AAEL026306	mir-71-3p	0.048732	-22.5	1
RNAhybrid	AAEL019491	mir-71-3p	0.045371	-22.5	1
RNAhybrid	AAEL021419	mir-2945-3p	0.044158	-22.5	1
RNAhybrid	AAEL010010	mir-989-3p	0.043672	-22.5	1
RNAhybrid	AAEL004761	mir-989-3p	0.042859	-22.5	1
RNAhybrid	AAEL007293	mir-2945-3p	0.04144	-22.5	1
RNAhybrid	AAEL021549	mir-2940-3p	0.038466	-22.5	1
RNAhybrid	AAEL021475	mir-9a-5p	0.034416	-22.5	1
RNAhybrid	AAEL026727	mir-989-3p	0.034099	-22.5	1
RNAhybrid	AAEL014644	mir-9a-5p	0.033235	-22.5	1
RNAhybrid	AAEL006340	mir-989-3p	0.028766	-22.5	1
RNAhybrid	AAEL024504	mir-989-3p	0.025454	-22.5	1
RNAhybrid	AAEL021473	mir-989-3p	0.020931	-22.5	1
RNAhybrid	AAEL020654	mir-989-3p	0.020544	-22.5	1
RNAhybrid	AAEL024813	mir-989-3p	0.019967	-22.5	1
RNAhybrid	AAEL011519	mir-9a-5p	0.046802	-22.6	1
RNAhybrid	AAEL000341	mir-2940-3p	0.044855	-22.6	1
RNAhybrid	AAEL008256	mir-9b-5p	0.044655	-22.6	1
RNAhybrid	AAEL008827	mir-989-3p	0.043021	-22.6	1
RNAhybrid	AAEL024386	mir-2940-3p	0.042411	-22.6	1
RNAhybrid	AAEL010123	mir-989-3p	0.041625	-22.6	1
RNAhybrid	AAEL014968	mir-9a-5p	0.036805	-22.6	1
RNAhybrid	AAEL009882	mir-989-3p	0.034832	-22.6	1
RNAhybrid	AAEL008532	mir-2945-3p	0.034452	-22.6	1
RNAhybrid	AAEL018317	mir-9b-5p	0.034146	-22.6	1
RNAhybrid	AAEL019535	mir-2940-5p	0.033594	-22.6	1
RNAhybrid	AAEL005730	mir-317-3p	0.033016	-22.6	1
RNAhybrid	AAEL005254	mir-9b-5p	0.032587	-22.6	1
RNAhybrid	AAEL004713	mir-989-3p	0.031789	-22.6	1
RNAhybrid	AAEL008149	mir-275-3p	0.028485	-22.6	1
RNAhybrid	AAEL009858	mir-9a-5p	0.028249	-22.6	1
RNAhybrid	AAEL000123	mir-9a-5p	0.025788	-22.6	1
RNAhybrid	AAEL020459	mir-9b-5p	0.025553	-22.6	1
RNAhybrid	AAEL013713	mir-989-3p	0.025497	-22.6	1
RNAhybrid	AAEL022637	mir-71-3p	0.022626	-22.6	1
RNAhybrid	AAEL013721	mir-989-3p	0.021686	-22.6	1
RNAhybrid	AAEL025321	mir-989-3p	0.02001	-22.6	1
RNAhybrid	AAEL021419	mir-9a-5p	0.019493	-22.6	1
RNAhybrid	AAEL002542	mir-71-3p	0.01768	-22.6	1
RNAhybrid	AAEL019805	mir-9a-5p	0.016284	-22.6	1
RNAhybrid	AAEL008112	mir-9a-5p	0.013983	-22.6	1
RNAhybrid	AAEL006146	mir-2940-5p	0.046333	-22.7	1
RNAhybrid	AAEL004068	mir-989-3p	0.045782	-22.7	1
RNAhybrid	AAEL000543	mir-989-3p	0.041726	-22.7	1
RNAhybrid	AAEL023962	mir-9a-5p	0.041014	-22.7	1
RNAhybrid	AAEL016999	mir-2945-3p	0.038933	-22.7	1
RNAhybrid	AAEL023242	mir-9b-5p	0.038549	-22.7	1
RNAhybrid	AAEL016999	mir-2945-3p	0.037137	-22.7	1
RNAhybrid	AAEL021786	mir-71-3p	0.035675	-22.7	1
RNAhybrid	AAEL022663	mir-9a-5p	0.033959	-22.7	1
RNAhybrid	AAEL000679	mir-8-5p	0.033257	-22.7	1
RNAhybrid	AAEL010778	mir-989-3p	0.031722	-22.7	1
RNAhybrid	AAEL000282	mir-9b-5p	0.031416	-22.7	1
RNAhybrid	AAEL006016	mir-9a-5p	0.02919	-22.7	1
RNAhybrid	AAEL022259	mir-317-3p	0.02858	-22.7	1
RNAhybrid	AAEL025235	mir-989-3p	0.026476	-22.7	1
RNAhybrid	AAEL010158	mir-989-3p	0.023811	-22.7	1
RNAhybrid	AAEL005896	mir-9a-5p	0.023354	-22.7	1
RNAhybrid	AAEL012250	mir-275-3p	0.014922	-22.7	1
RNAhybrid	AAEL019945	mir-9a-5p	0.012973	-22.7	1
RNAhybrid	AAEL022284	mir-2940-3p	0.048136	-22.8	1
RNAhybrid	AAEL023890	mir-8-5p	0.04715	-22.8	1
RNAhybrid	AAEL015305	mir-2940-3p	0.046986	-22.8	1
RNAhybrid	AAEL002983	mir-9a-5p	0.045798	-22.8	1
RNAhybrid	AAEL019711	mir-2945-3p	0.04453	-22.8	1
RNAhybrid	AAEL007134	mir-9b-5p	0.042831	-22.8	1
RNAhybrid	AAEL011583	mir-9b-5p	0.037629	-22.8	1
RNAhybrid	AAEL027906	mir-2940-5p	0.035685	-22.8	1
RNAhybrid	AAEL019744	mir-989-3p	0.035057	-22.8	1
RNAhybrid	AAEL006193	mir-2940-5p	0.034833	-22.8	1
RNAhybrid	AAEL006193	mir-2940-5p	0.030942	-22.8	1
RNAhybrid	AAEL012656	mir-9a-5p	0.029484	-22.8	1
RNAhybrid	AAEL027326	mir-9a-5p	0.029153	-22.8	1
RNAhybrid	AAEL003470	mir-989-3p	0.026685	-22.8	1
RNAhybrid	AAEL027229	mir-9b-5p	0.023043	-22.8	1
RNAhybrid	AAEL005277	mir-9b-5p	0.023043	-22.8	1
RNAhybrid	AAEL000424	mir-989-3p	0.022872	-22.8	1
RNAhybrid	AAEL006944	mir-2940-5p	0.047465	-22.9	1
RNAhybrid	AAEL006606	mir-9b-5p	0.045248	-22.9	1
RNAhybrid	AAEL014900	mir-2940-3p	0.041273	-22.9	1
RNAhybrid	AAEL022352	mir-2945-3p	0.037532	-22.9	1
RNAhybrid	AAEL012107	mir-989-3p	0.037375	-22.9	1
RNAhybrid	AAEL024972	mir-9b-5p	0.03655	-22.9	1
RNAhybrid	AAEL018710	mir-71-3p	0.031708	-22.9	1
RNAhybrid	AAEL018313	mir-9b-5p	0.031438	-22.9	1
RNAhybrid	AAEL026649	mir-9b-5p	0.028596	-22.9	1
RNAhybrid	AAEL022676	mir-989-3p	0.02731	-22.9	1
RNAhybrid	AAEL019744	mir-9a-5p	0.025785	-22.9	1
RNAhybrid	AAEL009144	mir-9b-5p	0.023524	-22.9	1
RNAhybrid	AAEL004680	mir-9b-5p	0.023	-22.9	1
RNAhybrid	AAEL022642	mir-275-3p	0.015692	-22.9	1
RNAhybrid	AAEL011924	mir-9b-5p	0.015493	-22.9	1
RNAhybrid	AAEL009708	mir-9a-5p	0.014878	-22.9	1
RNAhybrid	AAEL018125	mir-989-3p	0.049978	-23	1
RNAhybrid	AAEL019863	mir-989-3p	0.049774	-23	1
RNAhybrid	AAEL001600	mir-8-5p	0.049004	-23	1
RNAhybrid	AAEL007385	mir-989-3p	0.047941	-23	1
RNAhybrid	AAEL006312	mir-2940-3p	0.047828	-23	1
RNAhybrid	AAEL020300	mir-8-5p	0.047487	-23	1
RNAhybrid	AAEL017005	mir-989-3p	0.047221	-23	1
RNAhybrid	AAEL012371	mir-9b-5p	0.047168	-23	1
RNAhybrid	AAEL026650	mir-8-5p	0.046583	-23	1
RNAhybrid	AAEL001708	mir-989-3p	0.045421	-23	1
RNAhybrid	AAEL008379	mir-9a-5p	0.044166	-23	1
RNAhybrid	AAEL019641	mir-989-3p	0.043538	-23	1
RNAhybrid	AAEL001740	mir-9b-5p	0.042494	-23	1
RNAhybrid	AAEL019563	mir-2940-3p	0.041095	-23	1
RNAhybrid	AAEL020198	mir-317-3p	0.037334	-23	1
RNAhybrid	AAEL009679	mir-9b-5p	0.03337	-23	1
RNAhybrid	AAEL008134	mir-9b-5p	0.032623	-23	1
RNAhybrid	AAEL002320	mir-2940-5p	0.031873	-23	1
RNAhybrid	AAEL017556	mir-989-3p	0.031428	-23	1
RNAhybrid	AAEL014455	mir-9a-5p	0.029167	-23	1
RNAhybrid	AAEL020359	mir-989-3p	0.028065	-23	1
RNAhybrid	AAEL005032	mir-8-5p	0.027291	-23	1
RNAhybrid	AAEL002854	mir-9a-5p	0.025895	-23	1
RNAhybrid	AAEL014066	mir-2940-3p	0.024149	-23	1
RNAhybrid	AAEL023657	mir-9b-5p	0.023739	-23	1
RNAhybrid	AAEL025532	mir-275-3p	0.021298	-23	1
RNAhybrid	AAEL028088	mir-9a-5p	0.019471	-23	1
RNAhybrid	AAEL019641	mir-989-3p	0.016236	-23	1
RNAhybrid	AAEL003527	mir-9a-5p	0.015627	-23	1
RNAhybrid	AAEL022589	mir-9a-5p	0.013586	-23	1
RNAhybrid	AAEL026796	mir-71-3p	0.012571	-23	1
RNAhybrid	AAEL018182	mir-71-3p	0.011873	-23	1
RNAhybrid	AAEL020702	mir-275-3p	0.048212	-23.1	1
RNAhybrid	AAEL024274	mir-989-3p	0.045806	-23.1	1
RNAhybrid	AAEL028212	mir-2940-5p	0.045001	-23.1	1
RNAhybrid	AAEL018240	mir-317-3p	0.04274	-23.1	1
RNAhybrid	AAEL005558	mir-9a-5p	0.042079	-23.1	1
RNAhybrid	AAEL027295	mir-989-3p	0.041827	-23.1	1
RNAhybrid	AAEL019901	mir-989-3p	0.040893	-23.1	1
RNAhybrid	AAEL004155	mir-989-3p	0.038311	-23.1	1
RNAhybrid	AAEL015286	mir-2940-5p	0.034884	-23.1	1
RNAhybrid	AAEL008232	mir-9b-5p	0.033816	-23.1	1
RNAhybrid	AAEL007885	mir-2940-3p	0.032607	-23.1	1
RNAhybrid	AAEL008962	mir-317-3p	0.03256	-23.1	1
RNAhybrid	AAEL019591	mir-9a-5p	0.03052	-23.1	1
RNAhybrid	AAEL005002	mir-989-3p	0.028155	-23.1	1
RNAhybrid	AAEL005237	mir-2940-5p	0.026038	-23.1	1
RNAhybrid	AAEL011412	mir-2940-3p	0.024975	-23.1	1
RNAhybrid	AAEL011412	mir-2940-3p	0.024559	-23.1	1
RNAhybrid	AAEL020519	mir-2940-5p	0.023353	-23.1	1
RNAhybrid	AAEL005939	mir-2940-5p	0.023353	-23.1	1
RNAhybrid	AAEL007494	mir-9a-5p	0.016647	-23.1	1
RNAhybrid	AAEL023498	mir-9a-5p	0.013392	-23.1	1
RNAhybrid	AAEL023498	mir-9a-5p	0.013058	-23.1	1
RNAhybrid	AAEL013780	mir-275-3p	0.01272	-23.1	1
RNAhybrid	AAEL012751	mir-989-3p	0.049847	-23.2	1
RNAhybrid	AAEL012693	mir-2940-5p	0.044408	-23.2	1
RNAhybrid	AAEL000492	mir-989-3p	0.042673	-23.2	1
RNAhybrid	AAEL022330	mir-317-3p	0.04174	-23.2	1
RNAhybrid	AAEL002983	mir-71-3p	0.037901	-23.2	1
RNAhybrid	AAEL019868	mir-9b-5p	0.037649	-23.2	1
RNAhybrid	AAEL020655	mir-989-3p	0.035291	-23.2	1
RNAhybrid	AAEL000556	mir-989-3p	0.033761	-23.2	1
RNAhybrid	AAEL002449	mir-2945-3p	0.033101	-23.2	1
RNAhybrid	AAEL012139	mir-989-3p	0.030598	-23.2	1
RNAhybrid	AAEL011329	mir-989-3p	0.028008	-23.2	1
RNAhybrid	AAEL009324	mir-2940-3p	0.027934	-23.2	1
RNAhybrid	AAEL015005	mir-2945-3p	0.025824	-23.2	1
RNAhybrid	AAEL012940	mir-317-3p	0.025674	-23.2	1
RNAhybrid	AAEL015142	mir-8-5p	0.025358	-23.2	1
RNAhybrid	AAEL019693	mir-9a-5p	0.025091	-23.2	1
RNAhybrid	AAEL002816	mir-9a-5p	0.024563	-23.2	1
RNAhybrid	AAEL019693	mir-9a-5p	0.0243	-23.2	1
RNAhybrid	AAEL011877	mir-8-5p	0.023318	-23.2	1
RNAhybrid	AAEL001141	mir-9b-5p	0.019402	-23.2	1
RNAhybrid	AAEL012745	mir-275-3p	0.019393	-23.2	1
RNAhybrid	AAEL009839	mir-275-3p	0.019128	-23.2	1
RNAhybrid	AAEL018110	mir-989-3p	0.018423	-23.2	1
RNAhybrid	AAEL022855	mir-9b-5p	0.016886	-23.2	1
RNAhybrid	AAEL000724	mir-989-3p	0.015456	-23.2	1
RNAhybrid	AAEL023914	mir-317-3p	0.014589	-23.2	1
RNAhybrid	AAEL010913	mir-71-3p	0.014075	-23.2	1
RNAhybrid	AAEL008938	mir-9a-5p	0.048387	-23.3	1
RNAhybrid	AAEL013352	mir-2940-5p	0.04747	-23.3	1
RNAhybrid	AAEL027311	mir-9a-5p	0.047022	-23.3	1
RNAhybrid	AAEL026972	mir-2945-3p	0.047	-23.3	1
RNAhybrid	AAEL023782	mir-317-3p	0.0451	-23.3	1
RNAhybrid	AAEL011469	mir-9b-5p	0.043623	-23.3	1
RNAhybrid	AAEL010625	mir-9a-5p	0.042838	-23.3	1
RNAhybrid	AAEL002597	mir-317-3p	0.042423	-23.3	1
RNAhybrid	AAEL019900	mir-9b-5p	0.037972	-23.3	1
RNAhybrid	AAEL018136	mir-989-3p	0.032016	-23.3	1
RNAhybrid	AAEL020521	mir-989-3p	0.031213	-23.3	1
RNAhybrid	AAEL001089	mir-2940-5p	0.028716	-23.3	1
RNAhybrid	AAEL027326	mir-9b-5p	0.027593	-23.3	1
RNAhybrid	AAEL021420	mir-9a-5p	0.025072	-23.3	1
RNAhybrid	AAEL025342	mir-2945-3p	0.022763	-23.3	1
RNAhybrid	AAEL019555	mir-989-3p	0.021631	-23.3	1
RNAhybrid	AAEL012704	mir-2940-5p	0.020501	-23.3	1
RNAhybrid	AAEL009882	mir-9a-5p	0.016672	-23.3	1
RNAhybrid	AAEL010245	mir-989-3p	0.016127	-23.3	1
RNAhybrid	AAEL001554	mir-9a-5p	0.01612	-23.3	1
RNAhybrid	AAEL000795	mir-989-3p	0.015495	-23.3	1
RNAhybrid	AAEL006958	mir-989-3p	0.013537	-23.3	1
RNAhybrid	AAEL010245	mir-989-3p	0.013417	-23.3	1
RNAhybrid	AAEL019937	mir-9a-5p	0.010981	-23.3	1
RNAhybrid	AAEL000804	mir-989-3p	0.010899	-23.3	1
RNAhybrid	AAEL003550	mir-9a-5p	0.010414	-23.3	1
RNAhybrid	AAEL003550	mir-9a-5p	0.008872	-23.3	1
RNAhybrid	AAEL028089	mir-9a-5p	0.008763	-23.3	1
RNAhybrid	AAEL008638	mir-9a-5p	0.008266	-23.3	1
RNAhybrid	AAEL006826	mir-184-3p	0.047611	-23.4	1
RNAhybrid	AAEL005243	mir-9a-5p	0.046148	-23.4	1
RNAhybrid	AAEL000543	mir-2940-5p	0.045648	-23.4	1
RNAhybrid	AAEL023364	mir-989-3p	0.04553	-23.4	1
RNAhybrid	AAEL004846	mir-2945-3p	0.044024	-23.4	1
RNAhybrid	AAEL002754	mir-9b-5p	0.043669	-23.4	1
RNAhybrid	AAEL008020	mir-317-3p	0.042766	-23.4	1
RNAhybrid	AAEL004802	mir-9b-5p	0.039983	-23.4	1
RNAhybrid	AAEL011519	mir-317-3p	0.039793	-23.4	1
RNAhybrid	AAEL021679	mir-989-3p	0.039749	-23.4	1
RNAhybrid	AAEL022718	mir-989-3p	0.039263	-23.4	1
RNAhybrid	AAEL000925	mir-989-3p	0.038778	-23.4	1
RNAhybrid	AAEL000510	mir-8-5p	0.038116	-23.4	1
RNAhybrid	AAEL011014	mir-989-3p	0.037722	-23.4	1
RNAhybrid	AAEL018316	mir-9a-5p	0.036224	-23.4	1
RNAhybrid	AAEL001969	mir-9b-5p	0.0359	-23.4	1
RNAhybrid	AAEL009538	mir-275-3p	0.033847	-23.4	1
RNAhybrid	AAEL012175	mir-9b-5p	0.032879	-23.4	1
RNAhybrid	AAEL006839	mir-989-3p	0.031265	-23.4	1
RNAhybrid	AAEL005793	mir-71-3p	0.030577	-23.4	1
RNAhybrid	AAEL004867	mir-71-3p	0.029837	-23.4	1
RNAhybrid	AAEL015575	mir-71-3p	0.029509	-23.4	1
RNAhybrid	AAEL003049	mir-9a-5p	0.024294	-23.4	1
RNAhybrid	AAEL027016	mir-9b-5p	0.023851	-23.4	1
RNAhybrid	AAEL007970	mir-989-3p	0.023693	-23.4	1
RNAhybrid	AAEL007302	mir-71-3p	0.022125	-23.4	1
RNAhybrid	AAEL009160	mir-317-3p	0.020718	-23.4	1
RNAhybrid	AAEL023710	mir-9a-5p	0.01963	-23.4	1
RNAhybrid	AAEL029014	mir-275-3p	0.018962	-23.4	1
RNAhybrid	AAEL020638	mir-275-3p	0.017764	-23.4	1
RNAhybrid	AAEL000547	mir-989-3p	0.01746	-23.4	1
RNAhybrid	AAEL006326	mir-989-3p	0.01575	-23.4	1
RNAhybrid	AAEL000147	mir-9a-5p	0.011567	-23.4	1
RNAhybrid	AAEL018323	mir-9a-5p	0.010288	-23.4	1
RNAhybrid	AAEL010684	mir-989-3p	0.049075	-23.5	1
RNAhybrid	AAEL006805	mir-9a-5p	0.04855	-23.5	1
RNAhybrid	AAEL020132	mir-989-3p	0.047931	-23.5	1
RNAhybrid	AAEL020132	mir-989-3p	0.047768	-23.5	1
RNAhybrid	AAEL020132	mir-989-3p	0.047605	-23.5	1
RNAhybrid	AAEL013633	mir-9b-5p	0.044801	-23.5	1
RNAhybrid	AAEL003171	mir-9a-5p	0.043869	-23.5	1
RNAhybrid	AAEL021307	mir-9a-5p	0.041707	-23.5	1
RNAhybrid	AAEL000077	mir-2945-3p	0.04043	-23.5	1
RNAhybrid	AAEL011209	mir-71-3p	0.040359	-23.5	1
RNAhybrid	AAEL022232	mir-2940-5p	0.038355	-23.5	1
RNAhybrid	AAEL023653	mir-9a-5p	0.03799	-23.5	1
RNAhybrid	AAEL005134	mir-9a-5p	0.03799	-23.5	1
RNAhybrid	AAEL019529	mir-988-3p	0.037182	-23.5	1
RNAhybrid	AAEL002846	mir-9a-5p	0.036425	-23.5	1
RNAhybrid	AAEL002754	mir-275-3p	0.034966	-23.5	1
RNAhybrid	AAEL001177	mir-988-3p	0.034348	-23.5	1
RNAhybrid	AAEL005890	mir-71-3p	0.033589	-23.5	1
RNAhybrid	AAEL017123	mir-2940-3p	0.031802	-23.5	1
RNAhybrid	AAEL011505	mir-317-3p	0.031086	-23.5	1
RNAhybrid	AAEL008756	mir-9b-5p	0.029112	-23.5	1
RNAhybrid	AAEL001342	mir-275-3p	0.020825	-23.5	1
RNAhybrid	AAEL008234	mir-989-3p	0.014991	-23.5	1
RNAhybrid	AAEL028038	mir-71-3p	0.014598	-23.5	1
RNAhybrid	AAEL017323	mir-9b-5p	0.014292	-23.5	1
RNAhybrid	AAEL013750	mir-9b-5p	0.013049	-23.5	1
RNAhybrid	AAEL009987	mir-275-3p	0.008365	-23.5	1
RNAhybrid	AAEL014326	mir-275-3p	0.047475	-23.6	1
RNAhybrid	AAEL012280	mir-2940-5p	0.047378	-23.6	1
RNAhybrid	AAEL018326	mir-2945-3p	0.046724	-23.6	1
RNAhybrid	AAEL002034	mir-989-3p	0.045982	-23.6	1
RNAhybrid	AAEL011766	mir-317-3p	0.045766	-23.6	1
RNAhybrid	AAEL004583	mir-184-3p	0.04489	-23.6	1
RNAhybrid	AAEL000021	mir-9b-5p	0.042505	-23.6	1
RNAhybrid	AAEL005139	mir-2940-5p	0.037756	-23.6	1
RNAhybrid	AAEL004862	mir-989-3p	0.037107	-23.6	1
RNAhybrid	AAEL007109	mir-317-3p	0.035076	-23.6	1
RNAhybrid	AAEL003903	mir-2940-3p	0.035069	-23.6	1
RNAhybrid	AAEL010569	mir-2940-5p	0.033677	-23.6	1
RNAhybrid	AAEL005013	mir-2940-5p	0.031689	-23.6	1
RNAhybrid	AAEL019486	mir-989-3p	0.031671	-23.6	1
RNAhybrid	AAEL004497	mir-9b-5p	0.030804	-23.6	1
RNAhybrid	AAEL009681	mir-989-3p	0.030559	-23.6	1
RNAhybrid	AAEL017500	mir-71-3p	0.030408	-23.6	1
RNAhybrid	AAEL021694	mir-989-3p	0.029184	-23.6	1
RNAhybrid	AAEL012832	mir-989-3p	0.029048	-23.6	1
RNAhybrid	AAEL018051	mir-9a-5p	0.027884	-23.6	1
RNAhybrid	AAEL022589	mir-8-5p	0.023104	-23.6	1
RNAhybrid	AAEL010032	mir-71-3p	0.021959	-23.6	1
RNAhybrid	AAEL006236	mir-989-3p	0.021734	-23.6	1
RNAhybrid	AAEL010390	mir-989-3p	0.02161	-23.6	1
RNAhybrid	AAEL001172	mir-2940-5p	0.018076	-23.6	1
RNAhybrid	AAEL013877	mir-989-3p	0.01593	-23.6	1
RNAhybrid	AAEL013335	mir-9a-5p	0.015581	-23.6	1
RNAhybrid	AAEL027016	mir-9a-5p	0.01539	-23.6	1
RNAhybrid	AAEL007098	mir-9b-5p	0.015061	-23.6	1
RNAhybrid	AAEL000308	mir-989-3p	0.014936	-23.6	1
RNAhybrid	AAEL002269	mir-317-3p	0.013724	-23.6	1
RNAhybrid	AAEL000308	mir-989-3p	0.013124	-23.6	1
RNAhybrid	AAEL013335	mir-9a-5p	0.012099	-23.6	1
RNAhybrid	AAEL020761	mir-9b-5p	0.011727	-23.6	1
RNAhybrid	AAEL017067	mir-317-3p	0.011712	-23.6	1
RNAhybrid	AAEL023699	mir-989-3p	0.008565	-23.6	1
RNAhybrid	AAEL001196	mir-184-3p	0.048297	-23.7	1
RNAhybrid	AAEL014853	mir-9a-5p	0.045813	-23.7	1
RNAhybrid	AAEL018316	mir-9b-5p	0.03936	-23.7	1
RNAhybrid	AAEL004128	mir-9b-5p	0.038638	-23.7	1
RNAhybrid	AAEL021797	mir-2940-5p	0.03692	-23.7	1
RNAhybrid	AAEL003527	mir-9a-5p	0.036394	-23.7	1
RNAhybrid	AAEL019910	mir-9a-5p	0.033918	-23.7	1
RNAhybrid	AAEL008785	mir-9a-5p	0.031952	-23.7	1
RNAhybrid	AAEL021798	mir-9a-5p	0.029681	-23.7	1
RNAhybrid	AAEL004667	mir-317-3p	0.029011	-23.7	1
RNAhybrid	AAEL004523	mir-275-3p	0.028606	-23.7	1
RNAhybrid	AAEL025775	mir-2940-3p	0.028082	-23.7	1
RNAhybrid	AAEL003847	mir-989-3p	0.025623	-23.7	1
RNAhybrid	AAEL018248	mir-9b-5p	0.023751	-23.7	1
RNAhybrid	AAEL004663	mir-2940-5p	0.023558	-23.7	1
RNAhybrid	AAEL020559	mir-989-3p	0.023146	-23.7	1
RNAhybrid	AAEL003144	mir-9b-5p	0.021956	-23.7	1
RNAhybrid	AAEL007527	mir-9a-5p	0.020004	-23.7	1
RNAhybrid	AAEL019472	mir-71-3p	0.018939	-23.7	1
RNAhybrid	AAEL013537	mir-9a-5p	0.016523	-23.7	1
RNAhybrid	AAEL010456	mir-9b-5p	0.016183	-23.7	1
RNAhybrid	AAEL027846	mir-71-3p	0.013632	-23.7	1
RNAhybrid	AAEL010027	mir-317-3p	0.011002	-23.7	1
RNAhybrid	AAEL007132	mir-275-3p	0.008424	-23.7	1
RNAhybrid	AAEL026497	mir-989-3p	0.00804	-23.7	1
RNAhybrid	AAEL013487	mir-2945-3p	0.049994	-23.8	1
RNAhybrid	AAEL019576	mir-989-3p	0.049645	-23.8	1
RNAhybrid	AAEL004366	mir-184-3p	0.049464	-23.8	1
RNAhybrid	AAEL013144	mir-184-3p	0.045361	-23.8	1
RNAhybrid	AAEL013309	mir-9a-5p	0.043862	-23.8	1
RNAhybrid	AAEL009131	mir-989-3p	0.043819	-23.8	1
RNAhybrid	AAEL013309	mir-9a-5p	0.043743	-23.8	1
RNAhybrid	AAEL012424	mir-989-3p	0.040082	-23.8	1
RNAhybrid	AAEL011500	mir-2940-5p	0.039306	-23.8	1
RNAhybrid	AAEL017335	mir-8-5p	0.038887	-23.8	1
RNAhybrid	AAEL000308	mir-9a-5p	0.038585	-23.8	1
RNAhybrid	AAEL013171	mir-9b-5p	0.036709	-23.8	1
RNAhybrid	AAEL002130	mir-275-3p	0.033125	-23.8	1
RNAhybrid	AAEL017096	mir-9b-5p	0.031244	-23.8	1
RNAhybrid	AAEL019769	mir-9b-5p	0.030984	-23.8	1
RNAhybrid	AAEL003378	mir-989-3p	0.028302	-23.8	1
RNAhybrid	AAEL002607	mir-317-3p	0.025517	-23.8	1
RNAhybrid	AAEL000811	mir-989-3p	0.024887	-23.8	1
RNAhybrid	AAEL021364	mir-9b-5p	0.024809	-23.8	1
RNAhybrid	AAEL020021	mir-2940-5p	0.022659	-23.8	1
RNAhybrid	AAEL005701	mir-9b-5p	0.020089	-23.8	1
RNAhybrid	AAEL001399	mir-71-3p	0.018622	-23.8	1
RNAhybrid	AAEL009850	mir-989-3p	0.0172	-23.8	1
RNAhybrid	AAEL019975	mir-9a-5p	0.014959	-23.8	1
RNAhybrid	AAEL001032	mir-989-3p	0.014422	-23.8	1
RNAhybrid	AAEL004533	mir-2945-3p	0.0144	-23.8	1
RNAhybrid	AAEL027957	mir-317-3p	0.014332	-23.8	1
RNAhybrid	AAEL012395	mir-9b-5p	0.013762	-23.8	1
RNAhybrid	AAEL023558	mir-9b-5p	0.012694	-23.8	1
RNAhybrid	AAEL005349	mir-317-3p	0.011799	-23.8	1
RNAhybrid	AAEL016999	mir-989-3p	0.010185	-23.8	1
RNAhybrid	AAEL016999	mir-989-3p	0.009662	-23.8	1
RNAhybrid	AAEL020349	mir-9b-5p	0.009028	-23.8	1
RNAhybrid	AAEL008056	mir-9a-5p	0.008625	-23.8	1
RNAhybrid	AAEL015147	mir-989-3p	0.008505	-23.8	1
RNAhybrid	AAEL013415	mir-71-3p	0.007495	-23.8	1
RNAhybrid	AAEL024977	mir-989-3p	0.049847	-23.9	1
RNAhybrid	AAEL017251	mir-184-3p	0.049493	-23.9	1
RNAhybrid	AAEL025705	mir-275-3p	0.044379	-23.9	1
RNAhybrid	AAEL021381	mir-989-3p	0.042522	-23.9	1
RNAhybrid	AAEL002104	mir-9b-5p	0.042263	-23.9	1
RNAhybrid	AAEL002476	mir-9a-5p	0.041872	-23.9	1
RNAhybrid	AAEL020831	mir-317-3p	0.04124	-23.9	1
RNAhybrid	AAEL009616	mir-989-3p	0.03962	-23.9	1
RNAhybrid	AAEL010754	mir-988-3p	0.039606	-23.9	1
RNAhybrid	AAEL001818	mir-989-3p	0.038189	-23.9	1
RNAhybrid	AAEL020979	mir-2940-5p	0.034671	-23.9	1
RNAhybrid	AAEL022539	mir-989-3p	0.031129	-23.9	1
RNAhybrid	AAEL024722	mir-9a-5p	0.029966	-23.9	1
RNAhybrid	AAEL007870	mir-184-3p	0.029882	-23.9	1
RNAhybrid	AAEL023757	mir-2940-3p	0.029877	-23.9	1
RNAhybrid	AAEL026597	mir-9b-5p	0.028123	-23.9	1
RNAhybrid	AAEL027501	mir-317-3p	0.027935	-23.9	1
RNAhybrid	AAEL014368	mir-988-3p	0.025414	-23.9	1
RNAhybrid	AAEL024394	mir-317-3p	0.024348	-23.9	1
RNAhybrid	AAEL005471	mir-989-3p	0.022028	-23.9	1
RNAhybrid	AAEL020506	mir-317-3p	0.02164	-23.9	1
RNAhybrid	AAEL006870	mir-989-3p	0.019963	-23.9	1
RNAhybrid	AAEL014379	mir-9b-5p	0.017582	-23.9	1
RNAhybrid	AAEL006870	mir-989-3p	0.017555	-23.9	1
RNAhybrid	AAEL009708	mir-989-3p	0.009244	-23.9	1
RNAhybrid	AAEL006002	mir-989-3p	0.007906	-23.9	1
RNAhybrid	AAEL018215	mir-989-3p	0.007318	-23.9	1
RNAhybrid	AAEL013750	mir-9a-5p	0.007046	-23.9	1
RNAhybrid	AAEL004732	mir-9b-5p	0.049812	-24	1
RNAhybrid	AAEL010461	mir-184-3p	0.048243	-24	1
RNAhybrid	AAEL004732	mir-9b-5p	0.048073	-24	1
RNAhybrid	AAEL006043	mir-275-3p	0.046658	-24	1
RNAhybrid	AAEL005243	mir-317-3p	0.04595	-24	1
RNAhybrid	AAEL008305	mir-8-5p	0.04192	-24	1
RNAhybrid	AAEL004245	mir-317-3p	0.040447	-24	1
RNAhybrid	AAEL020302	mir-275-3p	0.032505	-24	1
RNAhybrid	AAEL024468	mir-988-3p	0.03208	-24	1
RNAhybrid	AAEL023757	mir-2945-3p	0.030799	-24	1
RNAhybrid	AAEL008014	mir-9a-5p	0.030662	-24	1
RNAhybrid	AAEL012242	mir-184-3p	0.028242	-24	1
RNAhybrid	AAEL010739	mir-275-3p	0.027811	-24	1
RNAhybrid	AAEL007202	mir-989-3p	0.026737	-24	1
RNAhybrid	AAEL013432	mir-989-3p	0.022359	-24	1
RNAhybrid	AAEL007527	mir-9b-5p	0.021968	-24	1
RNAhybrid	AAEL026074	mir-989-3p	0.020161	-24	1
RNAhybrid	AAEL026878	mir-989-3p	0.019956	-24	1
RNAhybrid	AAEL005044	mir-9a-5p	0.019263	-24	1
RNAhybrid	AAEL008003	mir-9a-5p	0.015248	-24	1
RNAhybrid	AAEL008118	mir-71-3p	0.015187	-24	1
RNAhybrid	AAEL008725	mir-2940-5p	0.014446	-24	1
RNAhybrid	AAEL011986	mir-9a-5p	0.013826	-24	1
RNAhybrid	AAEL017335	mir-9a-5p	0.013286	-24	1
RNAhybrid	AAEL022734	mir-275-3p	0.01299	-24	1
RNAhybrid	AAEL002716	mir-275-3p	0.012825	-24	1
RNAhybrid	AAEL010924	mir-989-3p	0.012002	-24	1
RNAhybrid	AAEL000036	mir-9b-5p	0.008975	-24	1
RNAhybrid	AAEL022637	mir-9a-5p	0.007695	-24	1
RNAhybrid	AAEL000111	mir-275-5p	0.047392	-24.1	1
RNAhybrid	AAEL002321	mir-989-3p	0.047334	-24.1	1
RNAhybrid	AAEL022963	mir-2940-5p	0.046928	-24.1	1
RNAhybrid	AAEL019538	mir-317-3p	0.046377	-24.1	1
RNAhybrid	AAEL014092	mir-989-3p	0.040451	-24.1	1
RNAhybrid	AAEL008938	mir-9b-5p	0.037823	-24.1	1
RNAhybrid	AAEL004497	mir-2940-5p	0.037258	-24.1	1
RNAhybrid	AAEL024169	mir-275-3p	0.036333	-24.1	1
RNAhybrid	AAEL027585	mir-989-3p	0.036171	-24.1	1
RNAhybrid	AAEL024722	mir-989-3p	0.033503	-24.1	1
RNAhybrid	AAEL008785	mir-9b-5p	0.03262	-24.1	1
RNAhybrid	AAEL011346	mir-989-3p	0.032247	-24.1	1
RNAhybrid	AAEL024370	mir-8-5p	0.031486	-24.1	1
RNAhybrid	AAEL026828	mir-9a-5p	0.030392	-24.1	1
RNAhybrid	AAEL000807	mir-9b-5p	0.029081	-24.1	1
RNAhybrid	AAEL012722	mir-184-3p	0.027646	-24.1	1
RNAhybrid	AAEL022746	mir-989-3p	0.027467	-24.1	1
RNAhybrid	AAEL020853	mir-9b-5p	0.026859	-24.1	1
RNAhybrid	AAEL004105	mir-9a-5p	0.026746	-24.1	1
RNAhybrid	AAEL014972	mir-2940-5p	0.026688	-24.1	1
RNAhybrid	AAEL011818	mir-989-3p	0.025746	-24.1	1
RNAhybrid	AAEL006575	mir-184-3p	0.024816	-24.1	1
RNAhybrid	AAEL011329	mir-2940-3p	0.02392	-24.1	1
RNAhybrid	AAEL007258	mir-9a-5p	0.021666	-24.1	1
RNAhybrid	AAEL011470	mir-989-3p	0.021092	-24.1	1
RNAhybrid	AAEL000807	mir-9b-5p	0.017846	-24.1	1
RNAhybrid	AAEL002816	mir-9b-5p	0.017749	-24.1	1
RNAhybrid	AAEL020191	mir-989-3p	0.016744	-24.1	1
RNAhybrid	AAEL013210	mir-989-3p	0.015516	-24.1	1
RNAhybrid	AAEL014649	mir-2940-5p	0.014955	-24.1	1
RNAhybrid	AAEL010143	mir-9a-5p	0.014441	-24.1	1
RNAhybrid	AAEL006947	mir-317-3p	0.013255	-24.1	1
RNAhybrid	AAEL005432	mir-989-3p	0.011262	-24.1	1
RNAhybrid	AAEL008638	mir-9b-5p	0.006353	-24.1	1
RNAhybrid	AAEL011487	mir-71-3p	0.005762	-24.1	1
RNAhybrid	AAEL006176	mir-9a-5p	0.005751	-24.1	1
RNAhybrid	AAEL004970	mir-9a-5p	0.046737	-24.2	1
RNAhybrid	AAEL013521	mir-989-3p	0.045598	-24.2	1
RNAhybrid	AAEL003683	mir-275-3p	0.044773	-24.2	1
RNAhybrid	AAEL004874	mir-989-3p	0.043119	-24.2	1
RNAhybrid	AAEL006124	mir-275-5p	0.042773	-24.2	1
RNAhybrid	AAEL028239	mir-2945-3p	0.042078	-24.2	1
RNAhybrid	AAEL007603	mir-9b-5p	0.041223	-24.2	1
RNAhybrid	AAEL029033	mir-184-3p	0.038436	-24.2	1
RNAhybrid	AAEL027438	mir-989-3p	0.037809	-24.2	1
RNAhybrid	AAEL003873	mir-2945-3p	0.037008	-24.2	1
RNAhybrid	AAEL019439	mir-9a-5p	0.036395	-24.2	1
RNAhybrid	AAEL026715	mir-275-3p	0.035917	-24.2	1
RNAhybrid	AAEL005368	mir-989-3p	0.030087	-24.2	1
RNAhybrid	AAEL000581	mir-989-3p	0.028918	-24.2	1
RNAhybrid	AAEL005533	mir-9b-5p	0.028271	-24.2	1
RNAhybrid	AAEL006843	mir-989-3p	0.02745	-24.2	1
RNAhybrid	AAEL006459	mir-8-5p	0.027121	-24.2	1
RNAhybrid	AAEL028080	mir-275-3p	0.026144	-24.2	1
RNAhybrid	AAEL010661	mir-989-3p	0.025697	-24.2	1
RNAhybrid	AAEL006077	mir-317-3p	0.024721	-24.2	1
RNAhybrid	AAEL011070	mir-317-3p	0.023616	-24.2	1
RNAhybrid	AAEL019439	mir-9a-5p	0.022125	-24.2	1
RNAhybrid	AAEL007353	mir-2940-5p	0.021344	-24.2	1
RNAhybrid	AAEL008940	mir-71-3p	0.017869	-24.2	1
RNAhybrid	AAEL017397	mir-2940-5p	0.01601	-24.2	1
RNAhybrid	AAEL022416	mir-989-3p	0.015107	-24.2	1
RNAhybrid	AAEL027436	mir-317-3p	0.013344	-24.2	1
RNAhybrid	AAEL001498	mir-989-3p	0.012765	-24.2	1
RNAhybrid	AAEL003216	mir-9b-5p	0.010352	-24.2	1
RNAhybrid	AAEL023242	mir-9a-5p	0.009897	-24.2	1
RNAhybrid	AAEL022016	mir-989-3p	0.009454	-24.2	1
RNAhybrid	AAEL011911	mir-275-3p	0.008911	-24.2	1
RNAhybrid	AAEL001715	mir-989-3p	0.006727	-24.2	1
RNAhybrid	AAEL000698	mir-989-3p	0.006537	-24.2	1
RNAhybrid	AAEL017556	mir-184-3p	0.048366	-24.3	1
RNAhybrid	AAEL009950	mir-9b-5p	0.048003	-24.3	1
RNAhybrid	AAEL008497	mir-989-3p	0.046458	-24.3	1
RNAhybrid	AAEL021100	mir-9a-5p	0.046235	-24.3	1
RNAhybrid	AAEL012945	mir-2940-3p	0.045557	-24.3	1
RNAhybrid	AAEL012000	mir-2940-3p	0.044957	-24.3	1
RNAhybrid	AAEL020020	mir-989-3p	0.043461	-24.3	1
RNAhybrid	AAEL014852	mir-2940-3p	0.043023	-24.3	1
RNAhybrid	AAEL014484	mir-184-3p	0.042983	-24.3	1
RNAhybrid	AAEL027839	mir-9b-5p	0.042245	-24.3	1
RNAhybrid	AAEL023334	mir-9b-5p	0.040327	-24.3	1
RNAhybrid	AAEL020552	mir-317-3p	0.03792	-24.3	1
RNAhybrid	AAEL009271	mir-9b-5p	0.037105	-24.3	1
RNAhybrid	AAEL010953	mir-988-3p	0.037091	-24.3	1
RNAhybrid	AAEL000723	mir-989-3p	0.036408	-24.3	1
RNAhybrid	AAEL019511	mir-9a-5p	0.034724	-24.3	1
RNAhybrid	AAEL001593	mir-2940-5p	0.03424	-24.3	1
RNAhybrid	AAEL022692	mir-2945-3p	0.030236	-24.3	1
RNAhybrid	AAEL019665	mir-9b-5p	0.030035	-24.3	1
RNAhybrid	AAEL005961	mir-9a-5p	0.026687	-24.3	1
RNAhybrid	AAEL014589	mir-2940-3p	0.023502	-24.3	1
RNAhybrid	AAEL002349	mir-989-3p	0.021121	-24.3	1
RNAhybrid	AAEL007929	mir-2940-3p	0.019142	-24.3	1
RNAhybrid	AAEL009634	mir-317-3p	0.017131	-24.3	1
RNAhybrid	AAEL000127	mir-2940-3p	0.016514	-24.3	1
RNAhybrid	AAEL006553	mir-989-3p	0.016079	-24.3	1
RNAhybrid	AAEL002678	mir-2940-5p	0.012915	-24.3	1
RNAhybrid	AAEL003517	mir-2940-3p	0.011192	-24.3	1
RNAhybrid	AAEL011822	mir-2940-5p	0.010477	-24.3	1
RNAhybrid	AAEL009679	mir-9a-5p	0.009875	-24.3	1
RNAhybrid	AAEL006973	mir-989-3p	0.006373	-24.3	1
RNAhybrid	AAEL013631	mir-989-3p	0.005729	-24.3	1
RNAhybrid	AAEL012511	mir-184-3p	0.048197	-24.4	1
RNAhybrid	AAEL019639	mir-184-3p	0.043758	-24.4	1
RNAhybrid	AAEL021272	mir-9b-5p	0.041563	-24.4	1
RNAhybrid	AAEL027536	mir-9b-5p	0.039821	-24.4	1
RNAhybrid	AAEL022261	mir-71-3p	0.036726	-24.4	1
RNAhybrid	AAEL006314	mir-71-3p	0.034278	-24.4	1
RNAhybrid	AAEL012371	mir-184-3p	0.03364	-24.4	1
RNAhybrid	AAEL001232	mir-989-3p	0.03332	-24.4	1
RNAhybrid	AAEL008355	mir-2945-3p	0.033096	-24.4	1
RNAhybrid	AAEL006314	mir-9a-5p	0.032274	-24.4	1
RNAhybrid	AAEL020702	mir-2940-3p	0.031843	-24.4	1
RNAhybrid	AAEL011340	mir-9b-5p	0.031102	-24.4	1
RNAhybrid	AAEL019588	mir-2940-5p	0.030134	-24.4	1
RNAhybrid	AAEL009415	mir-2940-5p	0.029855	-24.4	1
RNAhybrid	AAEL019582	mir-9a-5p	0.029038	-24.4	1
RNAhybrid	AAEL004592	mir-71-3p	0.028997	-24.4	1
RNAhybrid	AAEL006145	mir-8-5p	0.026169	-24.4	1
RNAhybrid	AAEL008118	mir-2945-3p	0.02417	-24.4	1
RNAhybrid	AAEL008409	mir-184-3p	0.02273	-24.4	1
RNAhybrid	AAEL010877	mir-9a-5p	0.020907	-24.4	1
RNAhybrid	AAEL026751	mir-9b-5p	0.020794	-24.4	1
RNAhybrid	AAEL009250	mir-9a-5p	0.016828	-24.4	1
RNAhybrid	AAEL018234	mir-989-3p	0.016789	-24.4	1
RNAhybrid	AAEL007698	mir-9a-5p	0.01585	-24.4	1
RNAhybrid	AAEL014455	mir-9b-5p	0.014911	-24.4	1
RNAhybrid	AAEL022330	mir-275-3p	0.014027	-24.4	1
RNAhybrid	AAEL024884	mir-8-5p	0.011811	-24.4	1
RNAhybrid	AAEL012069	mir-71-3p	0.01109	-24.4	1
RNAhybrid	AAEL011448	mir-9a-5p	0.0109	-24.4	1
RNAhybrid	AAEL001177	mir-2945-3p	0.008732	-24.4	1
RNAhybrid	AAEL011568	mir-989-3p	0.007757	-24.4	1
RNAhybrid	AAEL006176	mir-9b-5p	0.006449	-24.4	1
RNAhybrid	AAEL024395	mir-989-3p	0.00554	-24.4	1
RNAhybrid	AAEL010116	mir-988-3p	0.049781	-24.5	1
RNAhybrid	AAEL008932	mir-184-3p	0.049621	-24.5	1
RNAhybrid	AAEL006572	mir-317-3p	0.049204	-24.5	1
RNAhybrid	AAEL010037	mir-275-5p	0.048922	-24.5	1
RNAhybrid	AAEL008932	mir-184-3p	0.047699	-24.5	1
RNAhybrid	AAEL005584	mir-8-5p	0.044238	-24.5	1
RNAhybrid	AAEL014863	mir-2940-3p	0.042316	-24.5	1
RNAhybrid	AAEL000184	mir-275-5p	0.035766	-24.5	1
RNAhybrid	AAEL002554	mir-275-3p	0.035671	-24.5	1
RNAhybrid	AAEL014843	mir-184-3p	0.032863	-24.5	1
RNAhybrid	AAEL000252	mir-9a-5p	0.029752	-24.5	1
RNAhybrid	AAEL008468	mir-2945-3p	0.029539	-24.5	1
RNAhybrid	AAEL000723	mir-275-3p	0.028677	-24.5	1
RNAhybrid	AAEL025309	mir-71-3p	0.028126	-24.5	1
RNAhybrid	AAEL025309	mir-71-3p	0.027882	-24.5	1
RNAhybrid	AAEL001492	mir-989-3p	0.0274	-24.5	1
RNAhybrid	AAEL013207	mir-71-3p	0.026344	-24.5	1
RNAhybrid	AAEL026715	mir-9a-5p	0.025693	-24.5	1
RNAhybrid	AAEL010116	mir-988-3p	0.025416	-24.5	1
RNAhybrid	AAEL025973	mir-2940-5p	0.024852	-24.5	1
RNAhybrid	AAEL007321	mir-989-3p	0.024777	-24.5	1
RNAhybrid	AAEL004918	mir-71-3p	0.021885	-24.5	1
RNAhybrid	AAEL002234	mir-9b-5p	0.020202	-24.5	1
RNAhybrid	AAEL022893	mir-988-3p	0.018252	-24.5	1
RNAhybrid	AAEL009858	mir-2940-5p	0.017563	-24.5	1
RNAhybrid	AAEL017293	mir-2940-5p	0.017005	-24.5	1
RNAhybrid	AAEL013875	mir-71-3p	0.016764	-24.5	1
RNAhybrid	AAEL011995	mir-989-3p	0.015653	-24.5	1
RNAhybrid	AAEL009564	mir-2940-5p	0.014386	-24.5	1
RNAhybrid	AAEL023890	mir-2940-5p	0.01355	-24.5	1
RNAhybrid	AAEL025246	mir-989-3p	0.013135	-24.5	1
RNAhybrid	AAEL009848	mir-989-3p	0.012846	-24.5	1
RNAhybrid	AAEL011949	mir-989-3p	0.012774	-24.5	1
RNAhybrid	AAEL001779	mir-989-3p	0.011991	-24.5	1
RNAhybrid	AAEL022262	mir-9a-5p	0.011373	-24.5	1
RNAhybrid	AAEL000723	mir-275-3p	0.010917	-24.5	1
RNAhybrid	AAEL024753	mir-9b-5p	0.008299	-24.5	1
RNAhybrid	AAEL002072	mir-9a-5p	0.00663	-24.5	1
RNAhybrid	AAEL017085	mir-989-3p	0.00637	-24.5	1
RNAhybrid	AAEL000340	mir-989-3p	0.047438	-24.6	1
RNAhybrid	AAEL007687	mir-2945-3p	0.0428	-24.6	1
RNAhybrid	AAEL003682	mir-9a-5p	0.040624	-24.6	1
RNAhybrid	AAEL001526	mir-989-3p	0.040307	-24.6	1
RNAhybrid	AAEL004570	mir-184-3p	0.039523	-24.6	1
RNAhybrid	AAEL001526	mir-989-3p	0.033836	-24.6	1
RNAhybrid	AAEL005779	mir-9a-5p	0.029372	-24.6	1
RNAhybrid	AAEL023523	mir-9b-5p	0.0289	-24.6	1
RNAhybrid	AAEL003438	mir-2945-3p	0.028114	-24.6	1
RNAhybrid	AAEL022352	mir-184-3p	0.026852	-24.6	1
RNAhybrid	AAEL012640	mir-989-3p	0.026008	-24.6	1
RNAhybrid	AAEL025135	mir-2940-5p	0.022717	-24.6	1
RNAhybrid	AAEL010956	mir-9a-5p	0.018367	-24.6	1
RNAhybrid	AAEL019665	mir-9a-5p	0.018301	-24.6	1
RNAhybrid	AAEL007385	mir-9b-5p	0.017153	-24.6	1
RNAhybrid	AAEL010402	mir-9a-5p	0.015145	-24.6	1
RNAhybrid	AAEL009839	mir-2940-5p	0.015059	-24.6	1
RNAhybrid	AAEL017335	mir-9b-5p	0.011944	-24.6	1
RNAhybrid	AAEL005277	mir-2940-5p	0.011321	-24.6	1
RNAhybrid	AAEL017081	mir-2940-3p	0.009557	-24.6	1
RNAhybrid	AAEL005510	mir-989-3p	0.008606	-24.6	1
RNAhybrid	AAEL001391	mir-2940-3p	0.008602	-24.6	1
RNAhybrid	AAEL002072	mir-9b-5p	0.008565	-24.6	1
RNAhybrid	AAEL000948	mir-2940-3p	0.007987	-24.6	1
RNAhybrid	AAEL020087	mir-275-3p	0.007737	-24.6	1
RNAhybrid	AAEL026802	mir-9a-5p	0.00719	-24.6	1
RNAhybrid	AAEL001318	mir-9b-5p	0.006646	-24.6	1
RNAhybrid	AAEL014231	mir-989-3p	0.005172	-24.6	1
RNAhybrid	AAEL025570	mir-989-3p	0.048025	-24.7	1
RNAhybrid	AAEL013277	mir-9a-5p	0.043072	-24.7	1
RNAhybrid	AAEL011731	mir-8-5p	0.042757	-24.7	1
RNAhybrid	AAEL012519	mir-8-5p	0.041894	-24.7	1
RNAhybrid	AAEL005754	mir-275-5p	0.040288	-24.7	1
RNAhybrid	AAEL021387	mir-9b-5p	0.039954	-24.7	1
RNAhybrid	AAEL012717	mir-988-3p	0.038801	-24.7	1
RNAhybrid	AAEL025046	mir-184-3p	0.038391	-24.7	1
RNAhybrid	AAEL004555	mir-275-5p	0.03678	-24.7	1
RNAhybrid	AAEL009400	mir-9a-5p	0.03535	-24.7	1
RNAhybrid	AAEL011449	mir-989-3p	0.034571	-24.7	1
RNAhybrid	AAEL007080	mir-989-3p	0.033321	-24.7	1
RNAhybrid	AAEL011705	mir-317-3p	0.032593	-24.7	1
RNAhybrid	AAEL019966	mir-9a-5p	0.032261	-24.7	1
RNAhybrid	AAEL002832	mir-275-5p	0.031059	-24.7	1
RNAhybrid	AAEL010102	mir-275-3p	0.028379	-24.7	1
RNAhybrid	AAEL027209	mir-989-3p	0.028066	-24.7	1
RNAhybrid	AAEL008154	mir-275-3p	0.02555	-24.7	1
RNAhybrid	AAEL008154	mir-275-3p	0.025163	-24.7	1
RNAhybrid	AAEL019887	mir-275-3p	0.024396	-24.7	1
RNAhybrid	AAEL024741	mir-71-3p	0.023369	-24.7	1
RNAhybrid	AAEL026241	mir-317-3p	0.021668	-24.7	1
RNAhybrid	AAEL029013	mir-8-5p	0.020796	-24.7	1
RNAhybrid	AAEL001357	mir-989-3p	0.020616	-24.7	1
RNAhybrid	AAEL010676	mir-989-3p	0.019539	-24.7	1
RNAhybrid	AAEL028239	mir-989-3p	0.017957	-24.7	1
RNAhybrid	AAEL014825	mir-989-3p	0.016273	-24.7	1
RNAhybrid	AAEL012741	mir-9b-5p	0.015885	-24.7	1
RNAhybrid	AAEL010102	mir-275-3p	0.014981	-24.7	1
RNAhybrid	AAEL025046	mir-317-3p	0.011668	-24.7	1
RNAhybrid	AAEL008505	mir-989-3p	0.011634	-24.7	1
RNAhybrid	AAEL024709	mir-9b-5p	0.010823	-24.7	1
RNAhybrid	AAEL002854	mir-9b-5p	0.010695	-24.7	1
RNAhybrid	AAEL002183	mir-2940-5p	0.01022	-24.7	1
RNAhybrid	AAEL007316	mir-989-3p	0.009228	-24.7	1
RNAhybrid	AAEL019686	mir-317-3p	0.006326	-24.7	1
RNAhybrid	AAEL026701	mir-9b-5p	0.004041	-24.7	1
RNAhybrid	AAEL007752	mir-988-3p	0.048305	-24.8	1
RNAhybrid	AAEL003670	mir-9b-5p	0.046336	-24.8	1
RNAhybrid	AAEL003287	mir-2940-5p	0.046121	-24.8	1
RNAhybrid	AAEL005479	mir-9b-5p	0.045686	-24.8	1
RNAhybrid	AAEL008853	mir-8-5p	0.039098	-24.8	1
RNAhybrid	AAEL006319	mir-9b-5p	0.039021	-24.8	1
RNAhybrid	AAEL027261	mir-9a-5p	0.038344	-24.8	1
RNAhybrid	AAEL004338	mir-71-3p	0.036551	-24.8	1
RNAhybrid	AAEL010780	mir-275-5p	0.035842	-24.8	1
RNAhybrid	AAEL013042	mir-989-3p	0.030837	-24.8	1
RNAhybrid	AAEL000572	mir-9b-5p	0.027402	-24.8	1
RNAhybrid	AAEL026220	mir-9a-5p	0.026514	-24.8	1
RNAhybrid	AAEL006880	mir-2945-3p	0.026016	-24.8	1
RNAhybrid	AAEL001515	mir-2940-3p	0.024787	-24.8	1
RNAhybrid	AAEL010283	mir-8-5p	0.024535	-24.8	1
RNAhybrid	AAEL007248	mir-275-5p	0.024516	-24.8	1
RNAhybrid	AAEL010223	mir-9a-5p	0.01905	-24.8	1
RNAhybrid	AAEL021798	mir-9b-5p	0.01904	-24.8	1
RNAhybrid	AAEL003953	mir-9a-5p	0.018927	-24.8	1
RNAhybrid	AAEL010995	mir-9a-5p	0.018742	-24.8	1
RNAhybrid	AAEL005904	mir-184-3p	0.018287	-24.8	1
RNAhybrid	AAEL007121	mir-2940-5p	0.017461	-24.8	1
RNAhybrid	AAEL005904	mir-184-3p	0.017026	-24.8	1
RNAhybrid	AAEL004992	mir-2940-3p	0.015585	-24.8	1
RNAhybrid	AAEL013649	mir-9b-5p	0.015531	-24.8	1
RNAhybrid	AAEL027261	mir-9a-5p	0.012605	-24.8	1
RNAhybrid	AAEL003287	mir-2940-5p	0.011465	-24.8	1
RNAhybrid	AAEL012324	mir-989-3p	0.009736	-24.8	1
RNAhybrid	AAEL013348	mir-989-3p	0.009051	-24.8	1
RNAhybrid	AAEL024568	mir-2940-3p	0.006532	-24.8	1
RNAhybrid	AAEL023989	mir-989-3p	0.005449	-24.8	1
RNAhybrid	AAEL012595	mir-317-3p	0.044859	-24.9	1
RNAhybrid	AAEL012595	mir-317-3p	0.044573	-24.9	1
RNAhybrid	AAEL003835	mir-317-3p	0.037964	-24.9	1
RNAhybrid	AAEL010344	mir-9b-5p	0.036127	-24.9	1
RNAhybrid	AAEL023486	mir-317-3p	0.036019	-24.9	1
RNAhybrid	AAEL010625	mir-2940-5p	0.033706	-24.9	1
RNAhybrid	AAEL002840	mir-2940-5p	0.033285	-24.9	1
RNAhybrid	AAEL004553	mir-2945-3p	0.032631	-24.9	1
RNAhybrid	AAEL025333	mir-989-3p	0.032599	-24.9	1
RNAhybrid	AAEL006669	mir-9b-5p	0.032132	-24.9	1
RNAhybrid	AAEL009950	mir-989-3p	0.031628	-24.9	1
RNAhybrid	AAEL025095	mir-184-3p	0.031141	-24.9	1
RNAhybrid	AAEL002716	mir-184-3p	0.030973	-24.9	1
RNAhybrid	AAEL013661	mir-989-3p	0.029315	-24.9	1
RNAhybrid	AAEL007831	mir-2940-3p	0.028979	-24.9	1
RNAhybrid	AAEL000925	mir-8-5p	0.028444	-24.9	1
RNAhybrid	AAEL022192	mir-184-3p	0.02741	-24.9	1
RNAhybrid	AAEL022746	mir-2940-3p	0.025507	-24.9	1
RNAhybrid	AAEL018208	mir-317-3p	0.025015	-24.9	1
RNAhybrid	AAEL010223	mir-9b-5p	0.023995	-24.9	1
RNAhybrid	AAEL014709	mir-184-3p	0.023145	-24.9	1
RNAhybrid	AAEL001223	mir-2940-3p	0.018153	-24.9	1
RNAhybrid	AAEL006872	mir-989-3p	0.016231	-24.9	1
RNAhybrid	AAEL008045	mir-9b-5p	0.014646	-24.9	1
RNAhybrid	AAEL010005	mir-988-3p	0.013574	-24.9	1
RNAhybrid	AAEL029019	mir-989-3p	0.013401	-24.9	1
RNAhybrid	AAEL001516	mir-989-3p	0.012845	-24.9	1
RNAhybrid	AAEL020003	mir-8-5p	0.012727	-24.9	1
RNAhybrid	AAEL008468	mir-275-3p	0.012098	-24.9	1
RNAhybrid	AAEL002575	mir-989-3p	0.010532	-24.9	1
RNAhybrid	AAEL012717	mir-275-3p	0.008255	-24.9	1
RNAhybrid	AAEL011187	mir-8-5p	0.007434	-24.9	1
RNAhybrid	AAEL020761	mir-2940-3p	0.007062	-24.9	1
RNAhybrid	AAEL012060	mir-2940-5p	0.006537	-24.9	1
RNAhybrid	AAEL011684	mir-317-3p	0.005135	-24.9	1
RNAhybrid	AAEL009585	mir-989-3p	0.005071	-24.9	1
RNAhybrid	AAEL009987	mir-9b-5p	0.003677	-24.9	1
RNAhybrid	AAEL009991	mir-9a-5p	0.002644	-24.9	1
RNAhybrid	AAEL013965	mir-9b-5p	0.04922	-25	1
RNAhybrid	AAEL027002	mir-317-3p	0.04864	-25	1
RNAhybrid	AAEL000134	mir-9b-5p	0.04853	-25	1
RNAhybrid	AAEL015543	mir-71-3p	0.047743	-25	1
RNAhybrid	AAEL019720	mir-2945-3p	0.04731	-25	1
RNAhybrid	AAEL026837	mir-989-3p	0.046925	-25	1
RNAhybrid	AAEL014003	mir-2940-5p	0.041953	-25	1
RNAhybrid	AAEL019625	mir-2940-3p	0.039693	-25	1
RNAhybrid	AAEL014357	mir-9b-5p	0.036805	-25	1
RNAhybrid	AAEL019910	mir-8-5p	0.036218	-25	1
RNAhybrid	AAEL000452	mir-8-5p	0.031651	-25	1
RNAhybrid	AAEL011071	mir-8-5p	0.028508	-25	1
RNAhybrid	AAEL004964	mir-9b-5p	0.027371	-25	1
RNAhybrid	AAEL002716	mir-988-3p	0.026413	-25	1
RNAhybrid	AAEL006516	mir-989-3p	0.02363	-25	1
RNAhybrid	AAEL003953	mir-9b-5p	0.022335	-25	1
RNAhybrid	AAEL000751	mir-2940-3p	0.021681	-25	1
RNAhybrid	AAEL020158	mir-184-3p	0.021554	-25	1
RNAhybrid	AAEL012819	mir-8-5p	0.021454	-25	1
RNAhybrid	AAEL000839	mir-9a-5p	0.020431	-25	1
RNAhybrid	AAEL018254	mir-317-3p	0.019837	-25	1
RNAhybrid	AAEL002614	mir-9a-5p	0.017763	-25	1
RNAhybrid	AAEL012072	mir-275-3p	0.014111	-25	1
RNAhybrid	AAEL017316	mir-317-3p	0.010201	-25	1
RNAhybrid	AAEL013296	mir-2940-5p	0.009548	-25	1
RNAhybrid	AAEL003573	mir-71-3p	0.009186	-25	1
RNAhybrid	AAEL011056	mir-275-3p	0.006367	-25	1
RNAhybrid	AAEL009339	mir-9a-5p	0.049312	-25.1	1
RNAhybrid	AAEL002983	mir-184-3p	0.04678	-25.1	1
RNAhybrid	AAEL011787	mir-8-5p	0.045051	-25.1	1
RNAhybrid	AAEL011850	mir-2945-3p	0.041739	-25.1	1
RNAhybrid	AAEL009883	mir-2940-3p	0.039676	-25.1	1
RNAhybrid	AAEL004869	mir-2940-5p	0.035254	-25.1	1
RNAhybrid	AAEL022734	mir-184-3p	0.027653	-25.1	1
RNAhybrid	AAEL018141	mir-317-3p	0.027237	-25.1	1
RNAhybrid	AAEL000340	mir-9a-5p	0.026977	-25.1	1
RNAhybrid	AAEL000918	mir-275-5p	0.026413	-25.1	1
RNAhybrid	AAEL026956	mir-989-3p	0.024255	-25.1	1
RNAhybrid	AAEL006507	mir-184-3p	0.01893	-25.1	1
RNAhybrid	AAEL011444	mir-317-3p	0.01698	-25.1	1
RNAhybrid	AAEL014362	mir-989-3p	0.016354	-25.1	1
RNAhybrid	AAEL013870	mir-9a-5p	0.016149	-25.1	1
RNAhybrid	AAEL019641	mir-317-3p	0.012417	-25.1	1
RNAhybrid	AAEL002929	mir-317-3p	0.008642	-25.1	1
RNAhybrid	AAEL008697	mir-275-3p	0.007788	-25.1	1
RNAhybrid	AAEL003907	mir-9a-5p	0.006685	-25.1	1
RNAhybrid	AAEL005432	mir-317-3p	0.006629	-25.1	1
RNAhybrid	AAEL018228	mir-2945-3p	0.006425	-25.1	1
RNAhybrid	AAEL007134	mir-9a-5p	0.006345	-25.1	1
RNAhybrid	AAEL012693	mir-275-3p	0.005813	-25.1	1
RNAhybrid	AAEL008651	mir-989-3p	0.004774	-25.1	1
RNAhybrid	AAEL009599	mir-9b-5p	0.004403	-25.1	1
RNAhybrid	AAEL019641	mir-317-3p	0.004242	-25.1	1
RNAhybrid	AAEL008112	mir-9b-5p	0.003041	-25.1	1
RNAhybrid	AAEL019478	mir-275-3p	0.002802	-25.1	1
RNAhybrid	AAEL010570	mir-989-3p	0.049053	-25.2	1
RNAhybrid	AAEL001220	mir-9b-5p	0.048053	-25.2	1
RNAhybrid	AAEL005890	mir-988-3p	0.045691	-25.2	1
RNAhybrid	AAEL014208	mir-9b-5p	0.04508	-25.2	1
RNAhybrid	AAEL002886	mir-275-5p	0.04431	-25.2	1
RNAhybrid	AAEL004918	mir-71-3p	0.041005	-25.2	1
RNAhybrid	AAEL004918	mir-71-3p	0.040807	-25.2	1
RNAhybrid	AAEL007394	mir-275-5p	0.040662	-25.2	1
RNAhybrid	AAEL019442	mir-989-3p	0.033159	-25.2	1
RNAhybrid	AAEL003691	mir-184-3p	0.032796	-25.2	1
RNAhybrid	AAEL006575	mir-9b-5p	0.032088	-25.2	1
RNAhybrid	AAEL004311	mir-9a-5p	0.031929	-25.2	1
RNAhybrid	AAEL004986	mir-989-3p	0.030249	-25.2	1
RNAhybrid	AAEL003093	mir-9a-5p	0.029615	-25.2	1
RNAhybrid	AAEL009070	mir-989-3p	0.029549	-25.2	1
RNAhybrid	AAEL006575	mir-9b-5p	0.026938	-25.2	1
RNAhybrid	AAEL008647	mir-9a-5p	0.026257	-25.2	1
RNAhybrid	AAEL029014	mir-184-3p	0.02491	-25.2	1
RNAhybrid	AAEL008252	mir-989-3p	0.023391	-25.2	1
RNAhybrid	AAEL003691	mir-184-3p	0.022968	-25.2	1
RNAhybrid	AAEL008647	mir-9a-5p	0.022294	-25.2	1
RNAhybrid	AAEL006805	mir-9b-5p	0.021255	-25.2	1
RNAhybrid	AAEL024674	mir-184-3p	0.020791	-25.2	1
RNAhybrid	AAEL024486	mir-989-3p	0.020121	-25.2	1
RNAhybrid	AAEL005230	mir-184-3p	0.017324	-25.2	1
RNAhybrid	AAEL003387	mir-9a-5p	0.015348	-25.2	1
RNAhybrid	AAEL013505	mir-317-3p	0.014876	-25.2	1
RNAhybrid	AAEL022398	mir-184-3p	0.013953	-25.2	1
RNAhybrid	AAEL003977	mir-988-3p	0.012248	-25.2	1
RNAhybrid	AAEL024450	mir-184-3p	0.012129	-25.2	1
RNAhybrid	AAEL019478	mir-988-3p	0.012024	-25.2	1
RNAhybrid	AAEL009873	mir-2945-3p	0.010621	-25.2	1
RNAhybrid	AAEL001449	mir-317-3p	0.010413	-25.2	1
RNAhybrid	AAEL015305	mir-2945-3p	0.010068	-25.2	1
RNAhybrid	AAEL003259	mir-9b-5p	0.009564	-25.2	1
RNAhybrid	AAEL012058	mir-9a-5p	0.009073	-25.2	1
RNAhybrid	AAEL004877	mir-2940-5p	0.007997	-25.2	1
RNAhybrid	AAEL011665	mir-989-3p	0.005593	-25.2	1
RNAhybrid	AAEL019464	mir-989-3p	0.004778	-25.2	1
RNAhybrid	AAEL007935	mir-989-3p	0.004703	-25.2	1
RNAhybrid	AAEL024753	mir-9a-5p	0.00358	-25.2	1
RNAhybrid	AAEL007731	mir-2940-5p	0.044647	-25.3	1
RNAhybrid	AAEL007731	mir-2940-5p	0.04433	-25.3	1
RNAhybrid	AAEL011586	mir-989-3p	0.04372	-25.3	1
RNAhybrid	AAEL003310	mir-2940-5p	0.043487	-25.3	1
RNAhybrid	AAEL005950	mir-9b-5p	0.042838	-25.3	1
RNAhybrid	AAEL007452	mir-989-3p	0.042437	-25.3	1
RNAhybrid	AAEL010043	mir-2940-5p	0.041708	-25.3	1
RNAhybrid	AAEL024950	mir-71-3p	0.038864	-25.3	1
RNAhybrid	AAEL025977	mir-9a-5p	0.033689	-25.3	1
RNAhybrid	AAEL024950	mir-71-3p	0.032856	-25.3	1
RNAhybrid	AAEL005450	mir-71-3p	0.029248	-25.3	1
RNAhybrid	AAEL011217	mir-989-3p	0.02848	-25.3	1
RNAhybrid	AAEL028002	mir-9a-5p	0.027453	-25.3	1
RNAhybrid	AAEL019620	mir-989-3p	0.026754	-25.3	1
RNAhybrid	AAEL002748	mir-2940-3p	0.025881	-25.3	1
RNAhybrid	AAEL025750	mir-989-3p	0.025652	-25.3	1
RNAhybrid	AAEL007378	mir-71-3p	0.024315	-25.3	1
RNAhybrid	AAEL019621	mir-989-3p	0.021378	-25.3	1
RNAhybrid	AAEL017069	mir-184-3p	0.020594	-25.3	1
RNAhybrid	AAEL014326	mir-317-3p	0.020562	-25.3	1
RNAhybrid	AAEL014451	mir-71-3p	0.018026	-25.3	1
RNAhybrid	AAEL005601	mir-2940-3p	0.016406	-25.3	1
RNAhybrid	AAEL013532	mir-184-3p	0.015862	-25.3	1
RNAhybrid	AAEL004098	mir-988-3p	0.014324	-25.3	1
RNAhybrid	AAEL003075	mir-9b-5p	0.008743	-25.3	1
RNAhybrid	AAEL004533	mir-2940-3p	0.008583	-25.3	1
RNAhybrid	AAEL011448	mir-9b-5p	0.008011	-25.3	1
RNAhybrid	AAEL004533	mir-2940-3p	0.007538	-25.3	1
RNAhybrid	AAEL006420	mir-989-3p	0.007129	-25.3	1
RNAhybrid	AAEL021799	mir-317-3p	0.005506	-25.3	1
RNAhybrid	AAEL010243	mir-989-3p	0.004001	-25.3	1
RNAhybrid	AAEL024722	mir-988-3p	0.048458	-25.4	1
RNAhybrid	AAEL009509	mir-2940-5p	0.047811	-25.4	1
RNAhybrid	AAEL013171	mir-184-3p	0.046031	-25.4	1
RNAhybrid	AAEL013776	mir-989-3p	0.044129	-25.4	1
RNAhybrid	AAEL023440	mir-2940-3p	0.038982	-25.4	1
RNAhybrid	AAEL008285	mir-184-3p	0.037027	-25.4	1
RNAhybrid	AAEL007725	mir-9a-5p	0.035863	-25.4	1
RNAhybrid	AAEL004294	mir-9a-5p	0.033468	-25.4	1
RNAhybrid	AAEL027367	mir-2945-3p	0.033234	-25.4	1
RNAhybrid	AAEL003670	mir-989-3p	0.030855	-25.4	1
RNAhybrid	AAEL000134	mir-9a-5p	0.028605	-25.4	1
RNAhybrid	AAEL005713	mir-989-3p	0.028037	-25.4	1
RNAhybrid	AAEL022017	mir-275-5p	0.02787	-25.4	1
RNAhybrid	AAEL000973	mir-275-3p	0.022231	-25.4	1
RNAhybrid	AAEL008679	mir-9b-5p	0.021405	-25.4	1
RNAhybrid	AAEL001799	mir-989-3p	0.020329	-25.4	1
RNAhybrid	AAEL013870	mir-9b-5p	0.017919	-25.4	1
RNAhybrid	AAEL005770	mir-989-3p	0.01732	-25.4	1
RNAhybrid	AAEL019436	mir-184-3p	0.01588	-25.4	1
RNAhybrid	AAEL005659	mir-2940-3p	0.014326	-25.4	1
RNAhybrid	AAEL006809	mir-9a-5p	0.01386	-25.4	1
RNAhybrid	AAEL018324	mir-9b-5p	0.013112	-25.4	1
RNAhybrid	AAEL023066	mir-2940-5p	0.012133	-25.4	1
RNAhybrid	AAEL007322	mir-8-5p	0.01162	-25.4	1
RNAhybrid	AAEL026259	mir-2940-3p	0.010422	-25.4	1
RNAhybrid	AAEL008853	mir-9a-5p	0.010204	-25.4	1
RNAhybrid	AAEL011519	mir-9b-5p	0.009277	-25.4	1
RNAhybrid	AAEL007694	mir-2940-5p	0.006169	-25.4	1
RNAhybrid	AAEL008056	mir-9b-5p	0.003851	-25.4	1
RNAhybrid	AAEL010671	mir-9b-5p	0.002712	-25.4	1
RNAhybrid	AAEL010551	mir-2945-3p	0.048051	-25.5	1
RNAhybrid	AAEL008374	mir-2945-3p	0.045094	-25.5	1
RNAhybrid	AAEL007328	mir-9a-5p	0.043385	-25.5	1
RNAhybrid	AAEL002163	mir-9b-5p	0.04134	-25.5	1
RNAhybrid	AAEL009863	mir-317-3p	0.040886	-25.5	1
RNAhybrid	AAEL026906	mir-184-3p	0.039823	-25.5	1
RNAhybrid	AAEL003566	mir-988-3p	0.039243	-25.5	1
RNAhybrid	AAEL024852	mir-989-3p	0.035381	-25.5	1
RNAhybrid	AAEL004634	mir-2945-3p	0.035038	-25.5	1
RNAhybrid	AAEL007001	mir-988-3p	0.033336	-25.5	1
RNAhybrid	AAEL020461	mir-275-3p	0.032745	-25.5	1
RNAhybrid	AAEL010975	mir-9b-5p	0.028995	-25.5	1
RNAhybrid	AAEL000559	mir-275-5p	0.022741	-25.5	1
RNAhybrid	AAEL012595	mir-71-3p	0.022329	-25.5	1
RNAhybrid	AAEL012595	mir-71-3p	0.022178	-25.5	1
RNAhybrid	AAEL017994	mir-2945-3p	0.01937	-25.5	1
RNAhybrid	AAEL013286	mir-275-3p	0.016135	-25.5	1
RNAhybrid	AAEL019991	mir-184-3p	0.014855	-25.5	1
RNAhybrid	AAEL004964	mir-9a-5p	0.014377	-25.5	1
RNAhybrid	AAEL000528	mir-989-3p	0.014049	-25.5	1
RNAhybrid	AAEL021826	mir-9b-5p	0.011691	-25.5	1
RNAhybrid	AAEL008379	mir-989-3p	0.010495	-25.5	1
RNAhybrid	AAEL007910	mir-989-3p	0.009521	-25.5	1
RNAhybrid	AAEL022154	mir-989-3p	0.009477	-25.5	1
RNAhybrid	AAEL025413	mir-317-3p	0.009289	-25.5	1
RNAhybrid	AAEL013073	mir-988-3p	0.008857	-25.5	1
RNAhybrid	AAEL001371	mir-989-3p	0.008289	-25.5	1
RNAhybrid	AAEL029019	mir-275-3p	0.007882	-25.5	1
RNAhybrid	AAEL012595	mir-71-3p	0.00693	-25.5	1
RNAhybrid	AAEL012595	mir-71-3p	0.006827	-25.5	1
RNAhybrid	AAEL014978	mir-9a-5p	0.004892	-25.5	1
RNAhybrid	AAEL008232	mir-9a-5p	0.004606	-25.5	1
RNAhybrid	AAEL017123	mir-275-3p	0.004347	-25.5	1
RNAhybrid	AAEL019813	mir-2940-3p	0.04994	-25.6	1
RNAhybrid	AAEL011812	mir-317-3p	0.048607	-25.6	1
RNAhybrid	AAEL012083	mir-184-3p	0.047971	-25.6	1
RNAhybrid	AAEL021100	mir-2940-5p	0.045379	-25.6	1
RNAhybrid	AAEL005463	mir-184-3p	0.045073	-25.6	1
RNAhybrid	AAEL011560	mir-9a-5p	0.042198	-25.6	1
RNAhybrid	AAEL003535	mir-989-3p	0.040406	-25.6	1
RNAhybrid	AAEL005857	mir-989-3p	0.039767	-25.6	1
RNAhybrid	AAEL007705	mir-317-3p	0.036606	-25.6	1
RNAhybrid	AAEL013959	mir-9a-5p	0.034807	-25.6	1
RNAhybrid	AAEL007705	mir-317-3p	0.031269	-25.6	1
RNAhybrid	AAEL003003	mir-989-3p	0.027742	-25.6	1
RNAhybrid	AAEL021082	mir-184-3p	0.023867	-25.6	1
RNAhybrid	AAEL001732	mir-9a-5p	0.015282	-25.6	1
RNAhybrid	AAEL021209	mir-9a-5p	0.015035	-25.6	1
RNAhybrid	AAEL009745	mir-317-3p	0.012505	-25.6	1
RNAhybrid	AAEL027786	mir-317-3p	0.011357	-25.6	1
RNAhybrid	AAEL000654	mir-989-3p	0.011108	-25.6	1
RNAhybrid	AAEL002435	mir-184-3p	0.010637	-25.6	1
RNAhybrid	AAEL010264	mir-184-3p	0.01006	-25.6	1
RNAhybrid	AAEL021061	mir-317-3p	0.009917	-25.6	1
RNAhybrid	AAEL010456	mir-8-5p	0.008599	-25.6	1
RNAhybrid	AAEL012083	mir-989-3p	0.008493	-25.6	1
RNAhybrid	AAEL003130	mir-989-3p	0.008333	-25.6	1
RNAhybrid	AAEL002998	mir-989-3p	0.00661	-25.6	1
RNAhybrid	AAEL014041	mir-989-3p	0.005377	-25.6	1
RNAhybrid	AAEL011818	mir-317-3p	0.005245	-25.6	1
RNAhybrid	AAEL018126	mir-71-3p	0.0486	-25.7	1
RNAhybrid	AAEL003093	mir-2945-3p	0.046294	-25.7	1
RNAhybrid	AAEL011504	mir-9a-5p	0.045539	-25.7	1
RNAhybrid	AAEL019550	mir-71-3p	0.036012	-25.7	1
RNAhybrid	AAEL001524	mir-9a-5p	0.032812	-25.7	1
RNAhybrid	AAEL021471	mir-275-5p	0.032806	-25.7	1
RNAhybrid	AAEL001708	mir-184-3p	0.029031	-25.7	1
RNAhybrid	AAEL021932	mir-2945-3p	0.028229	-25.7	1
RNAhybrid	AAEL010533	mir-989-3p	0.02524	-25.7	1
RNAhybrid	AAEL021785	mir-988-3p	0.025064	-25.7	1
RNAhybrid	AAEL026630	mir-9b-5p	0.024799	-25.7	1
RNAhybrid	AAEL026727	mir-184-3p	0.015433	-25.7	1
RNAhybrid	AAEL023653	mir-989-3p	0.011274	-25.7	1
RNAhybrid	AAEL005134	mir-989-3p	0.011274	-25.7	1
RNAhybrid	AAEL021711	mir-989-3p	0.010641	-25.7	1
RNAhybrid	AAEL008524	mir-9b-5p	0.00726	-25.7	1
RNAhybrid	AAEL023962	mir-9b-5p	0.007038	-25.7	1
RNAhybrid	AAEL021420	mir-71-3p	0.004929	-25.7	1
RNAhybrid	AAEL021711	mir-989-3p	0.003956	-25.7	1
RNAhybrid	AAEL010037	mir-989-3p	0.003451	-25.7	1
RNAhybrid	AAEL019403	mir-2940-3p	0.003089	-25.7	1
RNAhybrid	AAEL024902	mir-989-3p	0.001946	-25.7	1
RNAhybrid	AAEL003554	mir-317-3p	0.04875	-25.8	1
RNAhybrid	AAEL020461	mir-2940-3p	0.04642	-25.8	1
RNAhybrid	AAEL011817	mir-989-3p	0.045009	-25.8	1
RNAhybrid	AAEL011319	mir-9b-5p	0.042912	-25.8	1
RNAhybrid	AAEL006091	mir-9b-5p	0.041407	-25.8	1
RNAhybrid	AAEL002571	mir-9b-5p	0.04076	-25.8	1
RNAhybrid	AAEL004709	mir-275-3p	0.039134	-25.8	1
RNAhybrid	AAEL002571	mir-9b-5p	0.039064	-25.8	1
RNAhybrid	AAEL008370	mir-8-5p	0.036616	-25.8	1
RNAhybrid	AAEL004128	mir-184-3p	0.035129	-25.8	1
RNAhybrid	AAEL022844	mir-2945-3p	0.032754	-25.8	1
RNAhybrid	AAEL000008	mir-2940-5p	0.030297	-25.8	1
RNAhybrid	AAEL012114	mir-989-3p	0.027891	-25.8	1
RNAhybrid	AAEL026027	mir-9a-5p	0.024716	-25.8	1
RNAhybrid	AAEL019473	mir-989-3p	0.022734	-25.8	1
RNAhybrid	AAEL022500	mir-184-3p	0.018913	-25.8	1
RNAhybrid	AAEL019792	mir-988-3p	0.018386	-25.8	1
RNAhybrid	AAEL004479	mir-71-3p	0.017995	-25.8	1
RNAhybrid	AAEL001673	mir-317-3p	0.017004	-25.8	1
RNAhybrid	AAEL026903	mir-9a-5p	0.014264	-25.8	1
RNAhybrid	AAEL008468	mir-2940-5p	0.013502	-25.8	1
RNAhybrid	AAEL019473	mir-989-3p	0.013299	-25.8	1
RNAhybrid	AAEL021557	mir-317-3p	0.012516	-25.8	1
RNAhybrid	AAEL002840	mir-317-3p	0.012329	-25.8	1
RNAhybrid	AAEL023485	mir-184-3p	0.01168	-25.8	1
RNAhybrid	AAEL005243	mir-71-3p	0.009892	-25.8	1
RNAhybrid	AAEL011583	mir-8-5p	0.009195	-25.8	1
RNAhybrid	AAEL007903	mir-2940-3p	0.008569	-25.8	1
RNAhybrid	AAEL001074	mir-988-3p	0.008464	-25.8	1
RNAhybrid	AAEL025230	mir-9b-5p	0.007705	-25.8	1
RNAhybrid	AAEL020702	mir-71-3p	0.006264	-25.8	1
RNAhybrid	AAEL019643	mir-317-3p	0.005837	-25.8	1
RNAhybrid	AAEL006176	mir-2940-5p	0.00436	-25.8	1
RNAhybrid	AAEL012960	mir-989-3p	0.004127	-25.8	1
RNAhybrid	AAEL012057	mir-9a-5p	0.047574	-25.9	1
RNAhybrid	AAEL010892	mir-8-5p	0.045076	-25.9	1
RNAhybrid	AAEL011216	mir-9a-5p	0.044624	-25.9	1
RNAhybrid	AAEL006934	mir-317-3p	0.044576	-25.9	1
RNAhybrid	AAEL014433	mir-71-3p	0.044299	-25.9	1
RNAhybrid	AAEL014098	mir-71-3p	0.041245	-25.9	1
RNAhybrid	AAEL011216	mir-9a-5p	0.035767	-25.9	1
RNAhybrid	AAEL007725	mir-9b-5p	0.034859	-25.9	1
RNAhybrid	AAEL011025	mir-988-3p	0.034125	-25.9	1
RNAhybrid	AAEL013538	mir-2940-3p	0.033945	-25.9	1
RNAhybrid	AAEL002761	mir-2940-5p	0.033231	-25.9	1
RNAhybrid	AAEL002761	mir-2940-5p	0.028319	-25.9	1
RNAhybrid	AAEL003093	mir-9b-5p	0.025378	-25.9	1
RNAhybrid	AAEL010998	mir-275-5p	0.02516	-25.9	1
RNAhybrid	AAEL000246	mir-989-3p	0.025007	-25.9	1
RNAhybrid	AAEL000715	mir-2945-3p	0.023492	-25.9	1
RNAhybrid	AAEL000246	mir-989-3p	0.023327	-25.9	1
RNAhybrid	AAEL002580	mir-184-3p	0.023302	-25.9	1
RNAhybrid	AAEL004212	mir-989-3p	0.021058	-25.9	1
RNAhybrid	AAEL006905	mir-9b-5p	0.020805	-25.9	1
RNAhybrid	AAEL001639	mir-184-3p	0.019025	-25.9	1
RNAhybrid	AAEL018297	mir-988-3p	0.018778	-25.9	1
RNAhybrid	AAEL012272	mir-989-3p	0.016146	-25.9	1
RNAhybrid	AAEL012272	mir-989-3p	0.015707	-25.9	1
RNAhybrid	AAEL009991	mir-275-5p	0.012637	-25.9	1
RNAhybrid	AAEL014271	mir-71-3p	0.011303	-25.9	1
RNAhybrid	AAEL006557	mir-184-3p	0.010065	-25.9	1
RNAhybrid	AAEL002542	mir-184-3p	0.008979	-25.9	1
RNAhybrid	AAEL008109	mir-989-3p	0.007844	-25.9	1
RNAhybrid	AAEL010913	mir-8-5p	0.00544	-25.9	1
RNAhybrid	AAEL011441	mir-989-3p	0.003586	-25.9	1
RNAhybrid	AAEL005681	mir-71-3p	0.002159	-25.9	1
RNAhybrid	AAEL014365	mir-2940-5p	0.038444	-26	1
RNAhybrid	AAEL008764	mir-9a-5p	0.037592	-26	1
RNAhybrid	AAEL027831	mir-275-5p	0.035433	-26	1
RNAhybrid	AAEL020024	mir-275-5p	0.035433	-26	1
RNAhybrid	AAEL006006	mir-9b-5p	0.031298	-26	1
RNAhybrid	AAEL019997	mir-2945-3p	0.030185	-26	1
RNAhybrid	AAEL020061	mir-2940-5p	0.027194	-26	1
RNAhybrid	AAEL009538	mir-988-3p	0.024167	-26	1
RNAhybrid	AAEL015424	mir-9b-5p	0.009604	-26	1
RNAhybrid	AAEL003462	mir-989-3p	0.009201	-26	1
RNAhybrid	AAEL019810	mir-2945-3p	0.008145	-26	1
RNAhybrid	AAEL001644	mir-71-3p	0.007202	-26	1
RNAhybrid	AAEL009544	mir-988-3p	0.007133	-26	1
RNAhybrid	AAEL009765	mir-989-3p	0.005982	-26	1
RNAhybrid	AAEL000861	mir-989-3p	0.005982	-26	1
RNAhybrid	AAEL001181	mir-8-5p	0.005759	-26	1
RNAhybrid	AAEL010406	mir-989-3p	0.005594	-26	1
RNAhybrid	AAEL012388	mir-275-3p	0.00239	-26	1
RNAhybrid	AAEL023854	mir-275-5p	0.04986	-26.1	1
RNAhybrid	AAEL019529	mir-8-5p	0.046777	-26.1	1
RNAhybrid	AAEL004249	mir-275-3p	0.042716	-26.1	1
RNAhybrid	AAEL010456	mir-275-5p	0.040587	-26.1	1
RNAhybrid	AAEL001290	mir-184-3p	0.038482	-26.1	1
RNAhybrid	AAEL010456	mir-275-5p	0.037911	-26.1	1
RNAhybrid	AAEL021618	mir-2940-3p	0.035361	-26.1	1
RNAhybrid	AAEL023491	mir-989-3p	0.034763	-26.1	1
RNAhybrid	AAEL025597	mir-2940-5p	0.033993	-26.1	1
RNAhybrid	AAEL018313	mir-2940-3p	0.033576	-26.1	1
RNAhybrid	AAEL009495	mir-275-3p	0.030452	-26.1	1
RNAhybrid	AAEL001113	mir-317-3p	0.029099	-26.1	1
RNAhybrid	AAEL012083	mir-184-3p	0.024861	-26.1	1
RNAhybrid	AAEL000805	mir-2940-3p	0.021817	-26.1	1
RNAhybrid	AAEL010450	mir-275-5p	0.019515	-26.1	1
RNAhybrid	AAEL004970	mir-9b-5p	0.018785	-26.1	1
RNAhybrid	AAEL009974	mir-989-3p	0.018219	-26.1	1
RNAhybrid	AAEL009448	mir-2945-3p	0.01592	-26.1	1
RNAhybrid	AAEL012960	mir-184-3p	0.014665	-26.1	1
RNAhybrid	AAEL003290	mir-184-3p	0.014126	-26.1	1
RNAhybrid	AAEL011654	mir-9b-5p	0.01361	-26.1	1
RNAhybrid	AAEL008759	mir-2945-3p	0.013339	-26.1	1
RNAhybrid	AAEL009763	mir-988-3p	0.009171	-26.1	1
RNAhybrid	AAEL004249	mir-275-3p	0.006578	-26.1	1
RNAhybrid	AAEL002851	mir-71-3p	0.006279	-26.1	1
RNAhybrid	AAEL006479	mir-317-3p	0.006157	-26.1	1
RNAhybrid	AAEL024064	mir-317-3p	0.005484	-26.1	1
RNAhybrid	AAEL010143	mir-9b-5p	0.004958	-26.1	1
RNAhybrid	AAEL010291	mir-989-3p	0.004923	-26.1	1
RNAhybrid	AAEL012861	mir-9a-5p	0.004529	-26.1	1
RNAhybrid	AAEL007863	mir-989-3p	0.003866	-26.1	1
RNAhybrid	AAEL020088	mir-989-3p	0.002742	-26.1	1
RNAhybrid	AAEL011822	mir-989-3p	0.001418	-26.1	1
RNAhybrid	AAEL027367	mir-988-3p	0.040833	-26.2	1
RNAhybrid	AAEL004280	mir-989-3p	0.040211	-26.2	1
RNAhybrid	AAEL023981	mir-2940-5p	0.035219	-26.2	1
RNAhybrid	AAEL027002	mir-2945-3p	0.033379	-26.2	1
RNAhybrid	AAEL007659	mir-988-3p	0.033327	-26.2	1
RNAhybrid	AAEL006606	mir-275-5p	0.029414	-26.2	1
RNAhybrid	AAEL009899	mir-184-3p	0.025334	-26.2	1
RNAhybrid	AAEL009971	mir-2940-5p	0.024936	-26.2	1
RNAhybrid	AAEL019428	mir-2940-3p	0.02426	-26.2	1
RNAhybrid	AAEL011311	mir-8-5p	0.023936	-26.2	1
RNAhybrid	AAEL019744	mir-275-5p	0.02238	-26.2	1
RNAhybrid	AAEL006006	mir-9a-5p	0.020722	-26.2	1
RNAhybrid	AAEL011204	mir-989-3p	0.020609	-26.2	1
RNAhybrid	AAEL025518	mir-9b-5p	0.020188	-26.2	1
RNAhybrid	AAEL029050	mir-184-3p	0.019471	-26.2	1
RNAhybrid	AAEL005367	mir-989-3p	0.018873	-26.2	1
RNAhybrid	AAEL004533	mir-989-3p	0.014466	-26.2	1
RNAhybrid	AAEL021022	mir-184-3p	0.014197	-26.2	1
RNAhybrid	AAEL026220	mir-275-3p	0.012391	-26.2	1
RNAhybrid	AAEL026118	mir-2940-3p	0.006729	-26.2	1
RNAhybrid	AAEL013396	mir-2945-3p	0.006244	-26.2	1
RNAhybrid	AAEL001856	mir-9b-5p	0.005842	-26.2	1
RNAhybrid	AAEL013206	mir-317-3p	0.004587	-26.2	1
RNAhybrid	AAEL004947	mir-989-3p	0.002574	-26.2	1
RNAhybrid	AAEL007392	mir-184-3p	0.049966	-26.3	1
RNAhybrid	AAEL002260	mir-184-3p	0.048568	-26.3	1
RNAhybrid	AAEL005779	mir-988-3p	0.043559	-26.3	1
RNAhybrid	AAEL010159	mir-71-3p	0.033459	-26.3	1
RNAhybrid	AAEL002104	mir-184-3p	0.033153	-26.3	1
RNAhybrid	AAEL023491	mir-9b-5p	0.030824	-26.3	1
RNAhybrid	AAEL021928	mir-71-3p	0.028643	-26.3	1
RNAhybrid	AAEL012279	mir-8-5p	0.028429	-26.3	1
RNAhybrid	AAEL006073	mir-9b-5p	0.02834	-26.3	1
RNAhybrid	AAEL013063	mir-275-5p	0.027036	-26.3	1
RNAhybrid	AAEL020376	mir-2940-5p	0.02619	-26.3	1
RNAhybrid	AAEL006934	mir-9a-5p	0.023147	-26.3	1
RNAhybrid	AAEL012731	mir-2945-3p	0.02286	-26.3	1
RNAhybrid	AAEL026310	mir-2940-5p	0.020455	-26.3	1
RNAhybrid	AAEL002061	mir-2945-3p	0.018967	-26.3	1
RNAhybrid	AAEL013987	mir-2945-3p	0.018693	-26.3	1
RNAhybrid	AAEL012718	mir-2940-5p	0.015619	-26.3	1
RNAhybrid	AAEL006032	mir-9a-5p	0.013454	-26.3	1
RNAhybrid	AAEL022676	mir-184-3p	0.011431	-26.3	1
RNAhybrid	AAEL013823	mir-317-3p	0.010867	-26.3	1
RNAhybrid	AAEL025609	mir-184-3p	0.01052	-26.3	1
RNAhybrid	AAEL020149	mir-184-3p	0.01052	-26.3	1
RNAhybrid	AAEL013941	mir-2940-5p	0.009033	-26.3	1
RNAhybrid	AAEL021307	mir-9b-5p	0.008756	-26.3	1
RNAhybrid	AAEL024055	mir-9b-5p	0.008206	-26.3	1
RNAhybrid	AAEL010800	mir-989-3p	0.004102	-26.3	1
RNAhybrid	AAEL007713	mir-989-3p	0.002286	-26.3	1
RNAhybrid	AAEL010678	mir-2940-3p	0.002073	-26.3	1
RNAhybrid	AAEL011055	mir-989-3p	0.001833	-26.3	1
RNAhybrid	AAEL014413	mir-989-3p	0.001439	-26.3	1
RNAhybrid	AAEL019605	mir-9b-5p	0.04227	-26.4	1
RNAhybrid	AAEL019523	mir-184-3p	0.037027	-26.4	1
RNAhybrid	AAEL002756	mir-8-5p	0.035048	-26.4	1
RNAhybrid	AAEL010170	mir-9a-5p	0.031781	-26.4	1
RNAhybrid	AAEL000174	mir-9b-5p	0.030363	-26.4	1
RNAhybrid	AAEL001524	mir-9b-5p	0.028329	-26.4	1
RNAhybrid	AAEL017224	mir-9a-5p	0.026058	-26.4	1
RNAhybrid	AAEL007725	mir-989-3p	0.025486	-26.4	1
RNAhybrid	AAEL021073	mir-989-3p	0.023034	-26.4	1
RNAhybrid	AAEL019847	mir-2940-3p	0.020884	-26.4	1
RNAhybrid	AAEL013208	mir-2940-3p	0.017708	-26.4	1
RNAhybrid	AAEL002549	mir-989-3p	0.017665	-26.4	1
RNAhybrid	AAEL002754	mir-8-5p	0.012021	-26.4	1
RNAhybrid	AAEL003228	mir-275-5p	0.011989	-26.4	1
RNAhybrid	AAEL008656	mir-275-5p	0.011215	-26.4	1
RNAhybrid	AAEL023311	mir-317-3p	0.0094	-26.4	1
RNAhybrid	AAEL024436	mir-989-3p	0.006217	-26.4	1
RNAhybrid	AAEL008285	mir-989-3p	0.004788	-26.4	1
RNAhybrid	AAEL025154	mir-2940-3p	0.003234	-26.4	1
RNAhybrid	AAEL003691	mir-71-3p	0.002876	-26.4	1
RNAhybrid	AAEL022734	mir-989-3p	0.002725	-26.4	1
RNAhybrid	AAEL012063	mir-9a-5p	0.00117	-26.4	1
RNAhybrid	AAEL009364	mir-317-3p	0.049212	-26.5	1
RNAhybrid	AAEL025572	mir-9b-5p	0.048747	-26.5	1
RNAhybrid	AAEL005879	mir-2940-3p	0.048265	-26.5	1
RNAhybrid	AAEL005950	mir-2940-5p	0.034996	-26.5	1
RNAhybrid	AAEL026811	mir-184-3p	0.034542	-26.5	1
RNAhybrid	AAEL007146	mir-9b-5p	0.034099	-26.5	1
RNAhybrid	AAEL010585	mir-2940-5p	0.033181	-26.5	1
RNAhybrid	AAEL003691	mir-275-5p	0.022848	-26.5	1
RNAhybrid	AAEL005612	mir-8-5p	0.021755	-26.5	1
RNAhybrid	AAEL008322	mir-989-3p	0.019478	-26.5	1
RNAhybrid	AAEL000483	mir-2940-5p	0.016748	-26.5	1
RNAhybrid	AAEL006032	mir-989-3p	0.015146	-26.5	1
RNAhybrid	AAEL003108	mir-9b-5p	0.009983	-26.5	1
RNAhybrid	AAEL003539	mir-9a-5p	0.007553	-26.5	1
RNAhybrid	AAEL000902	mir-2940-5p	0.005625	-26.5	1
RNAhybrid	AAEL012180	mir-317-3p	0.003529	-26.5	1
RNAhybrid	AAEL003907	mir-9b-5p	0.003511	-26.5	1
RNAhybrid	AAEL001969	mir-9a-5p	0.003094	-26.5	1
RNAhybrid	AAEL023408	mir-989-3p	0.002629	-26.5	1
RNAhybrid	AAEL006636	mir-989-3p	0.002112	-26.5	1
RNAhybrid	AAEL002271	mir-988-3p	0.0478	-26.6	1
RNAhybrid	AAEL011063	mir-9a-5p	0.046826	-26.6	1
RNAhybrid	AAEL025969	mir-989-3p	0.045979	-26.6	1
RNAhybrid	AAEL009442	mir-8-5p	0.041337	-26.6	1
RNAhybrid	AAEL014102	mir-275-3p	0.038069	-26.6	1
RNAhybrid	AAEL001416	mir-184-3p	0.034965	-26.6	1
RNAhybrid	AAEL008510	mir-71-3p	0.03472	-26.6	1
RNAhybrid	AAEL025049	mir-2945-3p	0.033547	-26.6	1
RNAhybrid	AAEL025049	mir-2945-3p	0.029934	-26.6	1
RNAhybrid	AAEL002125	mir-989-3p	0.029544	-26.6	1
RNAhybrid	AAEL010815	mir-9a-5p	0.025445	-26.6	1
RNAhybrid	AAEL023110	mir-184-3p	0.023874	-26.6	1
RNAhybrid	AAEL010344	mir-2945-3p	0.020441	-26.6	1
RNAhybrid	AAEL002351	mir-275-3p	0.019138	-26.6	1
RNAhybrid	AAEL002571	mir-9a-5p	0.018738	-26.6	1
RNAhybrid	AAEL002571	mir-9a-5p	0.017905	-26.6	1
RNAhybrid	AAEL019787	mir-989-3p	0.017407	-26.6	1
RNAhybrid	AAEL019787	mir-989-3p	0.017166	-26.6	1
RNAhybrid	AAEL023516	mir-2940-5p	0.01713	-26.6	1
RNAhybrid	AAEL022914	mir-9a-5p	0.014923	-26.6	1
RNAhybrid	AAEL002125	mir-989-3p	0.014475	-26.6	1
RNAhybrid	AAEL011778	mir-9b-5p	0.0139	-26.6	1
RNAhybrid	AAEL013320	mir-988-3p	0.009324	-26.6	1
RNAhybrid	AAEL003046	mir-2945-3p	0.006838	-26.6	1
RNAhybrid	AAEL023919	mir-2940-5p	0.002473	-26.6	1
RNAhybrid	AAEL009991	mir-2940-5p	0.00208	-26.6	1
RNAhybrid	AAEL006445	mir-2945-3p	0.001903	-26.6	1
RNAhybrid	AAEL006340	mir-9b-5p	0.001631	-26.6	1
RNAhybrid	AAEL022893	mir-9b-5p	0.001088	-26.6	1
RNAhybrid	AAEL006736	mir-989-3p	0.000958	-26.6	1
RNAhybrid	AAEL002995	mir-989-3p	0.037222	-26.7	1
RNAhybrid	AAEL018320	mir-2940-5p	0.036152	-26.7	1
RNAhybrid	AAEL001524	mir-2940-3p	0.035711	-26.7	1
RNAhybrid	AAEL010451	mir-8-5p	0.03366	-26.7	1
RNAhybrid	AAEL014564	mir-2940-5p	0.033023	-26.7	1
RNAhybrid	AAEL014102	mir-71-3p	0.032747	-26.7	1
RNAhybrid	AAEL014959	mir-9b-5p	0.016232	-26.7	1
RNAhybrid	AAEL006990	mir-989-3p	0.011634	-26.7	1
RNAhybrid	AAEL002435	mir-184-3p	0.011401	-26.7	1
RNAhybrid	AAEL001405	mir-2940-5p	0.010048	-26.7	1
RNAhybrid	AAEL010655	mir-2940-3p	0.009418	-26.7	1
RNAhybrid	AAEL004495	mir-2940-3p	0.007988	-26.7	1
RNAhybrid	AAEL018051	mir-9b-5p	0.004615	-26.7	1
RNAhybrid	AAEL024941	mir-8-5p	0.004293	-26.7	1
RNAhybrid	AAEL021240	mir-989-3p	0.004121	-26.7	1
RNAhybrid	AAEL024896	mir-317-3p	0.004034	-26.7	1
RNAhybrid	AAEL021101	mir-317-3p	0.004034	-26.7	1
RNAhybrid	AAEL009274	mir-9b-5p	0.00339	-26.7	1
RNAhybrid	AAEL029050	mir-989-3p	0.003258	-26.7	1
RNAhybrid	AAEL007863	mir-317-3p	0.00316	-26.7	1
RNAhybrid	AAEL009274	mir-9a-5p	0.002395	-26.7	1
RNAhybrid	AAEL022076	mir-184-3p	0.035339	-26.8	1
RNAhybrid	AAEL018314	mir-9b-5p	0.035267	-26.8	1
RNAhybrid	AAEL024283	mir-275-5p	0.034357	-26.8	1
RNAhybrid	AAEL022076	mir-184-3p	0.029763	-26.8	1
RNAhybrid	AAEL009212	mir-2940-5p	0.029521	-26.8	1
RNAhybrid	AAEL004533	mir-988-3p	0.029315	-26.8	1
RNAhybrid	AAEL026733	mir-184-3p	0.02807	-26.8	1
RNAhybrid	AAEL004533	mir-988-3p	0.027888	-26.8	1
RNAhybrid	AAEL019538	mir-2940-3p	0.02546	-26.8	1
RNAhybrid	AAEL015180	mir-989-3p	0.018348	-26.8	1
RNAhybrid	AAEL017347	mir-8-5p	0.017285	-26.8	1
RNAhybrid	AAEL022076	mir-184-3p	0.017037	-26.8	1
RNAhybrid	AAEL020264	mir-989-3p	0.012757	-26.8	1
RNAhybrid	AAEL005599	mir-184-3p	0.009308	-26.8	1
RNAhybrid	AAEL006002	mir-71-3p	0.00825	-26.8	1
RNAhybrid	AAEL002299	mir-184-3p	0.006879	-26.8	1
RNAhybrid	AAEL025729	mir-71-3p	0.004765	-26.8	1
RNAhybrid	AAEL007806	mir-9b-5p	0.003271	-26.8	1
RNAhybrid	AAEL026802	mir-9b-5p	0.002116	-26.8	1
RNAhybrid	AAEL010142	mir-988-3p	0.048924	-26.9	1
RNAhybrid	AAEL019587	mir-275-5p	0.047245	-26.9	1
RNAhybrid	AAEL019539	mir-988-3p	0.040006	-26.9	1
RNAhybrid	AAEL012475	mir-9a-5p	0.033423	-26.9	1
RNAhybrid	AAEL001275	mir-275-5p	0.032998	-26.9	1
RNAhybrid	AAEL008371	mir-2940-5p	0.03181	-26.9	1
RNAhybrid	AAEL012475	mir-9a-5p	0.030432	-26.9	1
RNAhybrid	AAEL019473	mir-9b-5p	0.030251	-26.9	1
RNAhybrid	AAEL002092	mir-275-3p	0.029232	-26.9	1
RNAhybrid	AAEL008443	mir-989-3p	0.025134	-26.9	1
RNAhybrid	AAEL009733	mir-9b-5p	0.020193	-26.9	1
RNAhybrid	AAEL003825	mir-275-5p	0.014116	-26.9	1
RNAhybrid	AAEL005979	mir-988-3p	0.012457	-26.9	1
RNAhybrid	AAEL008827	mir-184-3p	0.009592	-26.9	1
RNAhybrid	AAEL007831	mir-2940-5p	0.00923	-26.9	1
RNAhybrid	AAEL000807	mir-2945-3p	0.007711	-26.9	1
RNAhybrid	AAEL008014	mir-9b-5p	0.006187	-26.9	1
RNAhybrid	AAEL001289	mir-184-3p	0.005841	-26.9	1
RNAhybrid	AAEL000215	mir-317-3p	0.0048	-26.9	1
RNAhybrid	AAEL020702	mir-989-3p	0.003668	-26.9	1
RNAhybrid	AAEL021828	mir-9b-5p	0.001609	-26.9	1
RNAhybrid	AAEL000338	mir-9a-5p	0.000686	-26.9	1
RNAhybrid	AAEL027279	mir-275-5p	0.048965	-27	1
RNAhybrid	AAEL005388	mir-317-3p	0.043009	-27	1
RNAhybrid	AAEL005388	mir-317-3p	0.042145	-27	1
RNAhybrid	AAEL005388	mir-317-3p	0.038761	-27	1
RNAhybrid	AAEL024283	mir-2945-3p	0.037632	-27	1
RNAhybrid	AAEL025134	mir-275-5p	0.0297	-27	1
RNAhybrid	AAEL027536	mir-184-3p	0.029278	-27	1
RNAhybrid	AAEL001277	mir-2940-5p	0.026786	-27	1
RNAhybrid	AAEL007146	mir-9a-5p	0.01891	-27	1
RNAhybrid	AAEL000275	mir-9a-5p	0.016194	-27	1
RNAhybrid	AAEL007484	mir-184-3p	0.015742	-27	1
RNAhybrid	AAEL020265	mir-9a-5p	0.015469	-27	1
RNAhybrid	AAEL017481	mir-989-3p	0.015321	-27	1
RNAhybrid	AAEL010766	mir-2940-5p	0.014817	-27	1
RNAhybrid	AAEL019927	mir-2945-3p	0.010966	-27	1
RNAhybrid	AAEL014447	mir-9a-5p	0.007946	-27	1
RNAhybrid	AAEL002435	mir-275-3p	0.007353	-27	1
RNAhybrid	AAEL013327	mir-989-3p	0.005585	-27	1
RNAhybrid	AAEL005943	mir-71-3p	0.002985	-27	1
RNAhybrid	AAEL007719	mir-9a-5p	0.002532	-27	1
RNAhybrid	AAEL023167	mir-989-3p	0.002214	-27	1
RNAhybrid	AAEL004163	mir-989-3p	0.001576	-27	1
RNAhybrid	AAEL019538	mir-988-3p	0.045779	-27.1	1
RNAhybrid	AAEL002092	mir-317-3p	0.033647	-27.1	1
RNAhybrid	AAEL007293	mir-34-3p	0.028868	-27.1	1
RNAhybrid	AAEL008022	mir-184-3p	0.028377	-27.1	1
RNAhybrid	AAEL019605	mir-989-3p	0.027398	-27.1	1
RNAhybrid	AAEL002856	mir-184-3p	0.017752	-27.1	1
RNAhybrid	AAEL027504	mir-9a-5p	0.016543	-27.1	1
RNAhybrid	AAEL001894	mir-184-3p	0.015003	-27.1	1
RNAhybrid	AAEL014326	mir-2945-3p	0.009574	-27.1	1
RNAhybrid	AAEL027394	mir-989-3p	0.008921	-27.1	1
RNAhybrid	AAEL008683	mir-989-3p	0.006938	-27.1	1
RNAhybrid	AAEL004974	mir-2940-3p	0.006919	-27.1	1
RNAhybrid	AAEL020239	mir-71-3p	0.006104	-27.1	1
RNAhybrid	AAEL003262	mir-184-3p	0.00558	-27.1	1
RNAhybrid	AAEL010706	mir-989-3p	0.005153	-27.1	1
RNAhybrid	AAEL007718	mir-184-3p	0.004643	-27.1	1
RNAhybrid	AAEL013575	mir-275-3p	0.003863	-27.1	1
RNAhybrid	AAEL021293	mir-275-3p	0.002907	-27.1	1
RNAhybrid	AAEL007240	mir-317-3p	0.047603	-27.2	1
RNAhybrid	AAEL013847	mir-2945-3p	0.047012	-27.2	1
RNAhybrid	AAEL014964	mir-2940-5p	0.042784	-27.2	1
RNAhybrid	AAEL013845	mir-184-3p	0.041189	-27.2	1
RNAhybrid	AAEL021100	mir-988-3p	0.033523	-27.2	1
RNAhybrid	AAEL012925	mir-2945-3p	0.031659	-27.2	1
RNAhybrid	AAEL011048	mir-989-3p	0.02697	-27.2	1
RNAhybrid	AAEL019440	mir-9b-5p	0.025396	-27.2	1
RNAhybrid	AAEL000948	mir-34-3p	0.024751	-27.2	1
RNAhybrid	AAEL015156	mir-988-3p	0.022939	-27.2	1
RNAhybrid	AAEL006675	mir-71-3p	0.020814	-27.2	1
RNAhybrid	AAEL007736	mir-71-3p	0.01397	-27.2	1
RNAhybrid	AAEL025767	mir-2940-3p	0.011177	-27.2	1
RNAhybrid	AAEL025433	mir-275-5p	0.010682	-27.2	1
RNAhybrid	AAEL014361	mir-275-5p	0.00756	-27.2	1
RNAhybrid	AAEL007511	mir-2945-3p	0.006794	-27.2	1
RNAhybrid	AAEL006077	mir-9b-5p	0.002868	-27.2	1
RNAhybrid	AAEL004570	mir-2940-3p	0.002834	-27.2	1
RNAhybrid	AAEL026536	mir-9b-5p	0.002068	-27.2	1
RNAhybrid	AAEL006077	mir-9a-5p	0.00202	-27.2	1
RNAhybrid	AAEL023810	mir-2945-3p	0.047314	-27.3	1
RNAhybrid	AAEL019714	mir-989-3p	0.042422	-27.3	1
RNAhybrid	AAEL001680	mir-988-3p	0.036693	-27.3	1
RNAhybrid	AAEL014749	mir-317-3p	0.034751	-27.3	1
RNAhybrid	AAEL003714	mir-2940-5p	0.034671	-27.3	1
RNAhybrid	AAEL014326	mir-275-5p	0.030357	-27.3	1
RNAhybrid	AAEL013286	mir-988-3p	0.020967	-27.3	1
RNAhybrid	AAEL023523	mir-184-3p	0.020457	-27.3	1
RNAhybrid	AAEL027261	mir-2945-3p	0.017843	-27.3	1
RNAhybrid	AAEL024618	mir-275-3p	0.014098	-27.3	1
RNAhybrid	AAEL010286	mir-989-3p	0.013262	-27.3	1
RNAhybrid	AAEL017500	mir-988-3p	0.012085	-27.3	1
RNAhybrid	AAEL019407	mir-988-3p	0.011318	-27.3	1
RNAhybrid	AAEL008269	mir-184-3p	0.011011	-27.3	1
RNAhybrid	AAEL004217	mir-989-3p	0.010447	-27.3	1
RNAhybrid	AAEL019539	mir-71-3p	0.007405	-27.3	1
RNAhybrid	AAEL001024	mir-71-3p	0.007337	-27.3	1
RNAhybrid	AAEL027261	mir-2945-3p	0.005578	-27.3	1
RNAhybrid	AAEL010869	mir-71-3p	0.005321	-27.3	1
RNAhybrid	AAEL010642	mir-989-3p	0.005282	-27.3	1
RNAhybrid	AAEL007687	mir-9b-5p	0.004482	-27.3	1
RNAhybrid	AAEL012580	mir-184-3p	0.004221	-27.3	1
RNAhybrid	AAEL017994	mir-317-3p	0.004003	-27.3	1
RNAhybrid	AAEL014366	mir-71-3p	0.003804	-27.3	1
RNAhybrid	AAEL021830	mir-184-3p	0.003209	-27.3	1
RNAhybrid	AAEL027099	mir-988-3p	0.003101	-27.3	1
RNAhybrid	AAEL018189	mir-989-3p	0.001012	-27.3	1
RNAhybrid	AAEL013275	mir-2940-5p	0.039666	-27.4	1
RNAhybrid	AAEL014999	mir-275-5p	0.032273	-27.4	1
RNAhybrid	AAEL027099	mir-184-3p	0.031671	-27.4	1
RNAhybrid	AAEL010835	mir-9a-5p	0.027911	-27.4	1
RNAhybrid	AAEL013374	mir-9b-5p	0.027264	-27.4	1
RNAhybrid	AAEL013637	mir-184-3p	0.022395	-27.4	1
RNAhybrid	AAEL012897	mir-988-3p	0.021673	-27.4	1
RNAhybrid	AAEL002318	mir-184-3p	0.018063	-27.4	1
RNAhybrid	AAEL027732	mir-9a-5p	0.015548	-27.4	1
RNAhybrid	AAEL001024	mir-989-3p	0.008529	-27.4	1
RNAhybrid	AAEL022723	mir-184-3p	0.008344	-27.4	1
RNAhybrid	AAEL001009	mir-988-3p	0.006758	-27.4	1
RNAhybrid	AAEL020303	mir-275-5p	0.006504	-27.4	1
RNAhybrid	AAEL010176	mir-317-3p	0.00562	-27.4	1
RNAhybrid	AAEL013877	mir-184-3p	0.005211	-27.4	1
RNAhybrid	AAEL029031	mir-9b-5p	0.004464	-27.4	1
RNAhybrid	AAEL005712	mir-2945-3p	0.028208	-27.5	1
RNAhybrid	AAEL013600	mir-9b-5p	0.024111	-27.5	1
RNAhybrid	AAEL008053	mir-275-5p	0.023878	-27.5	1
RNAhybrid	AAEL001181	mir-2940-3p	0.020693	-27.5	1
RNAhybrid	AAEL011306	mir-184-3p	0.019538	-27.5	1
RNAhybrid	AAEL004379	mir-317-3p	0.016719	-27.5	1
RNAhybrid	AAEL018313	mir-2940-5p	0.016392	-27.5	1
RNAhybrid	AAEL004699	mir-317-3p	0.014527	-27.5	1
RNAhybrid	AAEL012904	mir-989-3p	0.014459	-27.5	1
RNAhybrid	AAEL022914	mir-9b-5p	0.0115	-27.5	1
RNAhybrid	AAEL018244	mir-317-3p	0.010087	-27.5	1
RNAhybrid	AAEL000079	mir-8-5p	0.008839	-27.5	1
RNAhybrid	AAEL008647	mir-989-3p	0.007911	-27.5	1
RNAhybrid	AAEL004338	mir-9a-5p	0.006008	-27.5	1
RNAhybrid	AAEL024509	mir-184-3p	0.00552	-27.5	1
RNAhybrid	AAEL020018	mir-2945-3p	0.003823	-27.5	1
RNAhybrid	AAEL008371	mir-2945-3p	0.003016	-27.5	1
RNAhybrid	AAEL017096	mir-9a-5p	0.001798	-27.5	1
RNAhybrid	AAEL010681	mir-275-3p	0.001705	-27.5	1
RNAhybrid	AAEL027751	mir-275-3p	0.001378	-27.5	1
RNAhybrid	AAEL012940	mir-275-3p	0.000898	-27.5	1
RNAhybrid	AAEL009313	mir-989-3p	0.000487	-27.5	1
RNAhybrid	AAEL002125	mir-275-5p	0.047341	-27.6	1
RNAhybrid	AAEL007690	mir-2945-3p	0.028163	-27.6	1
RNAhybrid	AAEL006139	mir-184-3p	0.023447	-27.6	1
RNAhybrid	AAEL013733	mir-71-3p	0.017588	-27.6	1
RNAhybrid	AAEL006139	mir-184-3p	0.016471	-27.6	1
RNAhybrid	AAEL010716	mir-988-3p	0.013066	-27.6	1
RNAhybrid	AAEL002854	mir-988-3p	0.005778	-27.6	1
RNAhybrid	AAEL000036	mir-275-5p	0.005399	-27.6	1
RNAhybrid	AAEL009451	mir-275-3p	0.004625	-27.6	1
RNAhybrid	AAEL013875	mir-317-3p	0.003051	-27.6	1
RNAhybrid	AAEL003602	mir-8-5p	0.001508	-27.6	1
RNAhybrid	AAEL011867	mir-2945-3p	0.001115	-27.6	1
RNAhybrid	AAEL020290	mir-989-3p	0.000568	-27.6	1
RNAhybrid	AAEL013959	mir-988-3p	0.042803	-27.7	1
RNAhybrid	AAEL009151	mir-34-3p	0.034945	-27.7	1
RNAhybrid	AAEL002276	mir-988-3p	0.02667	-27.7	1
RNAhybrid	AAEL008374	mir-988-3p	0.024659	-27.7	1
RNAhybrid	AAEL002351	mir-2940-5p	0.019623	-27.7	1
RNAhybrid	AAEL008022	mir-8-5p	0.010147	-27.7	1
RNAhybrid	AAEL009877	mir-317-3p	0.007403	-27.7	1
RNAhybrid	AAEL001651	mir-2945-3p	0.006988	-27.7	1
RNAhybrid	AAEL027103	mir-2940-5p	0.006795	-27.7	1
RNAhybrid	AAEL005785	mir-989-3p	0.003874	-27.7	1
RNAhybrid	AAEL014595	mir-9b-5p	0.000801	-27.7	1
RNAhybrid	AAEL002317	mir-184-3p	0.04283	-27.8	1
RNAhybrid	AAEL005460	mir-989-3p	0.030544	-27.8	1
RNAhybrid	AAEL004572	mir-184-3p	0.029653	-27.8	1
RNAhybrid	AAEL027134	mir-275-5p	0.028991	-27.8	1
RNAhybrid	AAEL021491	mir-184-3p	0.026182	-27.8	1
RNAhybrid	AAEL020702	mir-275-5p	0.014542	-27.8	1
RNAhybrid	AAEL004572	mir-184-3p	0.007399	-27.8	1
RNAhybrid	AAEL013606	mir-989-3p	0.006508	-27.8	1
RNAhybrid	AAEL009773	mir-2940-5p	0.005131	-27.8	1
RNAhybrid	AAEL014273	mir-9a-5p	0.001294	-27.8	1
RNAhybrid	AAEL004487	mir-317-3p	0.001164	-27.8	1
RNAhybrid	AAEL018323	mir-9b-5p	0.000583	-27.8	1
RNAhybrid	AAEL020382	mir-2945-3p	0.026425	-27.9	1
RNAhybrid	AAEL013207	mir-275-5p	0.023299	-27.9	1
RNAhybrid	AAEL011873	mir-317-3p	0.022069	-27.9	1
RNAhybrid	AAEL010344	mir-988-3p	0.019822	-27.9	1
RNAhybrid	AAEL019810	mir-989-3p	0.018669	-27.9	1
RNAhybrid	AAEL026796	mir-34-3p	0.016378	-27.9	1
RNAhybrid	AAEL001328	mir-2940-3p	0.006786	-27.9	1
RNAhybrid	AAEL024191	mir-2940-5p	0.006544	-27.9	1
RNAhybrid	AAEL012131	mir-989-3p	0.006005	-27.9	1
RNAhybrid	AAEL021307	mir-2940-5p	0.005655	-27.9	1
RNAhybrid	AAEL009978	mir-988-3p	0.005289	-27.9	1
RNAhybrid	AAEL010041	mir-184-3p	0.032741	-28	1
RNAhybrid	AAEL023801	mir-275-5p	0.032644	-28	1
RNAhybrid	AAEL010627	mir-2940-3p	0.030533	-28	1
RNAhybrid	AAEL018317	mir-184-3p	0.025205	-28	1
RNAhybrid	AAEL008831	mir-988-3p	0.020859	-28	1
RNAhybrid	AAEL003291	mir-2940-3p	0.019373	-28	1
RNAhybrid	AAEL021376	mir-2940-3p	0.016397	-28	1
RNAhybrid	AAEL025569	mir-989-3p	0.012022	-28	1
RNAhybrid	AAEL012827	mir-184-3p	0.010604	-28	1
RNAhybrid	AAEL019824	mir-9a-5p	0.009311	-28	1
RNAhybrid	AAEL002988	mir-275-5p	0.008891	-28	1
RNAhybrid	AAEL000821	mir-184-3p	0.008687	-28	1
RNAhybrid	AAEL001732	mir-2940-5p	0.008054	-28	1
RNAhybrid	AAEL008754	mir-988-3p	0.006077	-28	1
RNAhybrid	AAEL014994	mir-9b-5p	0.005276	-28	1
RNAhybrid	AAEL001192	mir-184-3p	0.003702	-28	1
RNAhybrid	AAEL025672	mir-275-3p	0.003072	-28	1
RNAhybrid	AAEL021645	mir-184-3p	0.002214	-28	1
RNAhybrid	AAEL005237	mir-184-3p	0.002148	-28	1
RNAhybrid	AAEL002896	mir-184-3p	0.048716	-28.1	1
RNAhybrid	AAEL006801	mir-275-5p	0.048476	-28.1	1
RNAhybrid	AAEL012413	mir-275-5p	0.026002	-28.1	1
RNAhybrid	AAEL000723	mir-275-5p	0.021406	-28.1	1
RNAhybrid	AAEL017164	mir-275-3p	0.02006	-28.1	1
RNAhybrid	AAEL009392	mir-988-3p	0.017207	-28.1	1
RNAhybrid	AAEL023829	mir-184-3p	0.016452	-28.1	1
RNAhybrid	AAEL026220	mir-9a-5p	0.01368	-28.1	1
RNAhybrid	AAEL006432	mir-317-3p	0.013045	-28.1	1
RNAhybrid	AAEL006633	mir-184-3p	0.002597	-28.1	1
RNAhybrid	AAEL014978	mir-9b-5p	0.001122	-28.1	1
RNAhybrid	AAEL005391	mir-989-3p	0.000963	-28.1	1
RNAhybrid	AAEL008107	mir-275-3p	0.000718	-28.1	1
RNAhybrid	AAEL011898	mir-275-5p	0.04077	-28.2	1
RNAhybrid	AAEL018120	mir-2940-3p	0.037222	-28.2	1
RNAhybrid	AAEL019855	mir-2940-5p	0.034855	-28.2	1
RNAhybrid	AAEL018120	mir-2940-3p	0.03423	-28.2	1
RNAhybrid	AAEL019855	mir-2940-5p	0.032933	-28.2	1
RNAhybrid	AAEL012717	mir-34-3p	0.030443	-28.2	1
RNAhybrid	AAEL004235	mir-9b-5p	0.024297	-28.2	1
RNAhybrid	AAEL001951	mir-275-5p	0.018477	-28.2	1
RNAhybrid	AAEL005243	mir-275-5p	0.017609	-28.2	1
RNAhybrid	AAEL004235	mir-9b-5p	0.017138	-28.2	1
RNAhybrid	AAEL012539	mir-275-3p	0.015036	-28.2	1
RNAhybrid	AAEL011475	mir-275-5p	0.013344	-28.2	1
RNAhybrid	AAEL018195	mir-988-3p	0.010545	-28.2	1
RNAhybrid	AAEL018195	mir-988-3p	0.01051	-28.2	1
RNAhybrid	AAEL019667	mir-989-3p	0.010198	-28.2	1
RNAhybrid	AAEL019667	mir-989-3p	0.00883	-28.2	1
RNAhybrid	AAEL007173	mir-317-3p	0.00771	-28.2	1
RNAhybrid	AAEL004234	mir-2940-5p	0.006702	-28.2	1
RNAhybrid	AAEL005180	mir-2940-5p	0.00551	-28.2	1
RNAhybrid	AAEL009227	mir-317-3p	0.001977	-28.2	1
RNAhybrid	AAEL001670	mir-2945-3p	0.000642	-28.2	1
RNAhybrid	AAEL002771	mir-275-5p	0.030961	-28.3	1
RNAhybrid	AAEL008171	mir-2940-5p	0.022693	-28.3	1
RNAhybrid	AAEL012996	mir-989-3p	0.018035	-28.3	1
RNAhybrid	AAEL009407	mir-989-3p	0.012399	-28.3	1
RNAhybrid	AAEL018313	mir-988-3p	0.003059	-28.3	1
RNAhybrid	AAEL002394	mir-989-3p	0.002207	-28.3	1
RNAhybrid	AAEL004523	mir-989-3p	0.001425	-28.3	1
RNAhybrid	AAEL009987	mir-9a-5p	0.0002	-28.3	1
RNAhybrid	AAEL001709	mir-184-3p	0.044849	-28.4	1
RNAhybrid	AAEL026638	mir-8-5p	0.034721	-28.4	1
RNAhybrid	AAEL027520	mir-275-5p	0.030108	-28.4	1
RNAhybrid	AAEL008210	mir-2945-3p	0.023956	-28.4	1
RNAhybrid	AAEL010585	mir-184-3p	0.023504	-28.4	1
RNAhybrid	AAEL013250	mir-9b-5p	0.01874	-28.4	1
RNAhybrid	AAEL000985	mir-2940-5p	0.011687	-28.4	1
RNAhybrid	AAEL003387	mir-9b-5p	0.002541	-28.4	1
RNAhybrid	AAEL005677	mir-989-3p	0.000667	-28.4	1
RNAhybrid	AAEL009171	mir-184-3p	0.03066	-28.5	1
RNAhybrid	AAEL008138	mir-2940-5p	0.026509	-28.5	1
RNAhybrid	AAEL008928	mir-988-3p	0.022956	-28.5	1
RNAhybrid	AAEL007838	mir-317-3p	0.019482	-28.5	1
RNAhybrid	AAEL002995	mir-275-3p	0.011523	-28.5	1
RNAhybrid	AAEL000090	mir-71-3p	0.010338	-28.5	1
RNAhybrid	AAEL024144	mir-184-3p	0.00521	-28.5	1
RNAhybrid	AAEL006032	mir-9b-5p	0.004508	-28.5	1
RNAhybrid	AAEL010511	mir-2940-3p	0.003033	-28.5	1
RNAhybrid	AAEL023710	mir-2945-3p	0.001404	-28.5	1
RNAhybrid	AAEL012656	mir-9b-5p	0.000743	-28.5	1
RNAhybrid	AAEL023802	mir-2945-3p	0.029955	-28.6	1
RNAhybrid	AAEL025017	mir-2945-3p	0.028191	-28.6	1
RNAhybrid	AAEL000281	mir-2945-3p	0.022758	-28.6	1
RNAhybrid	AAEL019538	mir-184-3p	0.021797	-28.6	1
RNAhybrid	AAEL003923	mir-2940-5p	0.018267	-28.6	1
RNAhybrid	AAEL017368	mir-9b-5p	0.017579	-28.6	1
RNAhybrid	AAEL014343	mir-184-3p	0.015335	-28.6	1
RNAhybrid	AAEL003976	mir-184-3p	0.012302	-28.6	1
RNAhybrid	AAEL025198	mir-989-3p	0.006811	-28.6	1
RNAhybrid	AAEL005961	mir-9b-5p	0.002111	-28.6	1
RNAhybrid	AAEL018227	mir-317-3p	0.001091	-28.6	1
RNAhybrid	AAEL003953	mir-184-3p	0.016248	-28.7	1
RNAhybrid	AAEL019763	mir-989-3p	0.010907	-28.7	1
RNAhybrid	AAEL026428	mir-989-3p	0.010676	-28.7	1
RNAhybrid	AAEL007369	mir-184-3p	0.005699	-28.7	1
RNAhybrid	AAEL024618	mir-9a-5p	0.004945	-28.7	1
RNAhybrid	AAEL000252	mir-9b-5p	0.002613	-28.7	1
RNAhybrid	AAEL014994	mir-71-3p	0.00259	-28.7	1
RNAhybrid	AAEL001196	mir-988-3p	0.001718	-28.7	1
RNAhybrid	AAEL008962	mir-8-5p	0.001315	-28.7	1
RNAhybrid	AAEL003071	mir-2940-5p	0.000651	-28.7	1
RNAhybrid	AAEL011125	mir-184-3p	0.047989	-28.8	1
RNAhybrid	AAEL021839	mir-988-3p	0.019708	-28.8	1
RNAhybrid	AAEL000723	mir-184-3p	0.008869	-28.8	1
RNAhybrid	AAEL013374	mir-9a-5p	0.008776	-28.8	1
RNAhybrid	AAEL013600	mir-9a-5p	0.008187	-28.8	1
RNAhybrid	AAEL012486	mir-2940-5p	0.004398	-28.8	1
RNAhybrid	AAEL007857	mir-9b-5p	0.003492	-28.8	1
RNAhybrid	AAEL000723	mir-184-3p	0.003225	-28.8	1
RNAhybrid	AAEL003548	mir-989-3p	0.002131	-28.8	1
RNAhybrid	AAEL006910	mir-71-3p	0.001287	-28.8	1
RNAhybrid	AAEL010289	mir-2940-3p	0.019502	-28.9	1
RNAhybrid	AAEL019605	mir-2940-5p	0.017034	-28.9	1
RNAhybrid	AAEL004121	mir-989-3p	0.014339	-28.9	1
RNAhybrid	AAEL012475	mir-9b-5p	0.013745	-28.9	1
RNAhybrid	AAEL020275	mir-988-3p	0.013169	-28.9	1
RNAhybrid	AAEL023189	mir-988-3p	0.012824	-28.9	1
RNAhybrid	AAEL012475	mir-9b-5p	0.012447	-28.9	1
RNAhybrid	AAEL014994	mir-988-3p	0.011444	-28.9	1
RNAhybrid	AAEL020275	mir-988-3p	0.00901	-28.9	1
RNAhybrid	AAEL023189	mir-988-3p	0.008703	-28.9	1
RNAhybrid	AAEL019824	mir-9b-5p	0.007327	-28.9	1
RNAhybrid	AAEL019771	mir-989-3p	0.005208	-28.9	1
RNAhybrid	AAEL019932	mir-71-3p	0.00401	-28.9	1
RNAhybrid	AAEL005379	mir-9a-5p	0.002651	-28.9	1
RNAhybrid	AAEL011969	mir-71-3p	0.00071	-28.9	1
RNAhybrid	AAEL025969	mir-988-3p	0.039138	-29	1
RNAhybrid	AAEL025750	mir-275-5p	0.016902	-29	1
RNAhybrid	AAEL004719	mir-2940-3p	0.011865	-29	1
RNAhybrid	AAEL020461	mir-2940-5p	0.007805	-29	1
RNAhybrid	AAEL020302	mir-184-3p	0.00634	-29	1
RNAhybrid	AAEL012840	mir-71-3p	0.004841	-29	1
RNAhybrid	AAEL027103	mir-2945-3p	0.002822	-29	1
RNAhybrid	AAEL026752	mir-2940-3p	0.00206	-29	1
RNAhybrid	AAEL013487	mir-34-3p	0.027536	-29.1	1
RNAhybrid	AAEL007189	mir-275-5p	0.020184	-29.1	1
RNAhybrid	AAEL006774	mir-184-3p	0.013568	-29.1	1
RNAhybrid	AAEL011716	mir-2940-5p	0.012179	-29.1	1
RNAhybrid	AAEL009375	mir-989-3p	0.007374	-29.1	1
RNAhybrid	AAEL010579	mir-988-3p	0.007021	-29.1	1
RNAhybrid	AAEL000079	mir-988-3p	0.006111	-29.1	1
RNAhybrid	AAEL000382	mir-71-3p	0.001146	-29.1	1
RNAhybrid	AAEL005252	mir-2940-3p	0.00097	-29.1	1
RNAhybrid	AAEL013335	mir-275-3p	0.000362	-29.1	1
RNAhybrid	AAEL013335	mir-275-3p	0.000264	-29.1	1
RNAhybrid	AAEL014931	mir-184-3p	0.031288	-29.2	1
RNAhybrid	AAEL010991	mir-2940-5p	0.01961	-29.2	1
RNAhybrid	AAEL003115	mir-2945-3p	0.00887	-29.2	1
RNAhybrid	AAEL001247	mir-275-5p	0.007846	-29.2	1
RNAhybrid	AAEL017445	mir-9a-5p	0.002753	-29.2	1
RNAhybrid	AAEL017263	mir-989-3p	0.001156	-29.2	1
RNAhybrid	AAEL013883	mir-34-3p	0.023292	-29.3	1
RNAhybrid	AAEL004881	mir-988-3p	0.020799	-29.3	1
RNAhybrid	AAEL002253	mir-275-5p	0.016065	-29.3	1
RNAhybrid	AAEL005204	mir-275-5p	0.010674	-29.3	1
RNAhybrid	AAEL007121	mir-184-3p	0.002198	-29.3	1
RNAhybrid	AAEL019487	mir-2940-3p	0.000578	-29.3	1
RNAhybrid	AAEL019813	mir-184-3p	0.013327	-29.4	1
RNAhybrid	AAEL003527	mir-9b-5p	0.001107	-29.4	1
RNAhybrid	AAEL010055	mir-275-5p	0.029204	-29.5	1
RNAhybrid	AAEL010055	mir-275-5p	0.029044	-29.5	1
RNAhybrid	AAEL003415	mir-184-3p	0.021119	-29.5	1
RNAhybrid	AAEL020696	mir-184-3p	0.014258	-29.5	1
RNAhybrid	AAEL013571	mir-988-3p	0.012956	-29.5	1
RNAhybrid	AAEL014931	mir-34-3p	0.011632	-29.5	1
RNAhybrid	AAEL027494	mir-989-3p	0.003452	-29.5	1
RNAhybrid	AAEL027494	mir-989-3p	0.001796	-29.5	1
RNAhybrid	AAEL014347	mir-989-3p	0.001691	-29.5	1
RNAhybrid	AAEL014347	mir-989-3p	0.000544	-29.5	1
RNAhybrid	AAEL001173	mir-184-3p	0.029691	-29.6	1
RNAhybrid	AAEL017064	mir-184-3p	0.012747	-29.6	1
RNAhybrid	AAEL009055	mir-989-3p	0.010998	-29.6	1
RNAhybrid	AAEL002351	mir-989-3p	0.003338	-29.6	1
RNAhybrid	AAEL011931	mir-184-3p	0.002165	-29.6	1
RNAhybrid	AAEL024128	mir-989-3p	0.000889	-29.6	1
RNAhybrid	AAEL022577	mir-8-5p	0.000324	-29.6	1
RNAhybrid	AAEL021610	mir-988-3p	0.009191	-29.7	1
RNAhybrid	AAEL022750	mir-2940-3p	0.007659	-29.7	1
RNAhybrid	AAEL019421	mir-988-3p	0.006811	-29.7	1
RNAhybrid	AAEL007838	mir-71-3p	0.006438	-29.7	1
RNAhybrid	AAEL001141	mir-988-3p	0.00087	-29.7	1
RNAhybrid	AAEL022379	mir-275-5p	0.029854	-29.8	1
RNAhybrid	AAEL012823	mir-184-3p	0.024568	-29.8	1
RNAhybrid	AAEL006884	mir-275-5p	0.010363	-29.8	1
RNAhybrid	AAEL002572	mir-988-3p	0.006636	-29.8	1
RNAhybrid	AAEL007387	mir-2945-3p	0.00286	-29.8	1
RNAhybrid	AAEL005379	mir-9b-5p	0.002102	-29.8	1
RNAhybrid	AAEL019945	mir-988-3p	0.000491	-29.8	1
RNAhybrid	AAEL024796	mir-184-3p	0.035468	-29.9	1
RNAhybrid	AAEL027099	mir-275-5p	0.012096	-29.9	1
RNAhybrid	AAEL011900	mir-2940-3p	0.010272	-29.9	1
RNAhybrid	AAEL004974	mir-184-3p	0.003295	-29.9	1
RNAhybrid	AAEL003750	mir-317-3p	0.001681	-29.9	1
RNAhybrid	AAEL009240	mir-275-5p	0.034901	-30	1
RNAhybrid	AAEL012326	mir-184-3p	0.015894	-30	1
RNAhybrid	AAEL027040	mir-71-3p	0.00511	-30	1
RNAhybrid	AAEL011469	mir-275-5p	0.00397	-30	1
RNAhybrid	AAEL011900	mir-988-3p	0.020998	-30.1	1
RNAhybrid	AAEL002317	mir-8-5p	0.010123	-30.1	1
RNAhybrid	AAEL003419	mir-988-3p	0.009423	-30.1	1
RNAhybrid	AAEL013132	mir-184-3p	0.006394	-30.1	1
RNAhybrid	AAEL001232	mir-988-3p	0.003575	-30.1	1
RNAhybrid	AAEL019442	mir-317-3p	0.0018	-30.1	1
RNAhybrid	AAEL017048	mir-184-3p	0.025861	-30.2	1
RNAhybrid	AAEL018251	mir-317-3p	0.004751	-30.2	1
RNAhybrid	AAEL019582	mir-184-3p	0.004328	-30.2	1
RNAhybrid	AAEL003750	mir-2940-3p	0.001971	-30.2	1
RNAhybrid	AAEL025713	mir-34-3p	0.004859	-30.3	1
RNAhybrid	AAEL000925	mir-275-5p	0.003308	-30.3	1
RNAhybrid	AAEL019787	mir-184-3p	0.00734	-30.4	1
RNAhybrid	AAEL019787	mir-184-3p	0.007235	-30.4	1
RNAhybrid	AAEL019939	mir-989-3p	0.006884	-30.4	1
RNAhybrid	AAEL008683	mir-184-3p	0.00408	-30.4	1
RNAhybrid	AAEL000328	mir-184-3p	0.019312	-30.5	1
RNAhybrid	AAEL004668	mir-8-5p	0.008396	-30.5	1
RNAhybrid	AAEL020233	mir-184-3p	0.007556	-30.5	1
RNAhybrid	AAEL011575	mir-275-3p	0.00456	-30.5	1
RNAhybrid	AAEL010340	mir-275-3p	0.003666	-30.5	1
RNAhybrid	AAEL010340	mir-275-3p	0.002126	-30.5	1
RNAhybrid	AAEL004119	mir-8-5p	0.001197	-30.5	1
RNAhybrid	AAEL020008	mir-71-3p	0.000313	-30.5	1
RNAhybrid	AAEL017515	mir-34-3p	0.016318	-30.6	1
RNAhybrid	AAEL026237	mir-275-5p	0.028077	-30.7	1
RNAhybrid	AAEL000983	mir-988-3p	0.015422	-30.7	1
RNAhybrid	AAEL000983	mir-988-3p	0.012583	-30.7	1
RNAhybrid	AAEL011901	mir-275-5p	0.002401	-30.7	1
RNAhybrid	AAEL010835	mir-988-3p	0.019026	-30.8	1
RNAhybrid	AAEL026410	mir-989-3p	0.004772	-30.8	1
RNAhybrid	AAEL014596	mir-184-3p	0.001444	-30.8	1
RNAhybrid	AAEL011733	mir-184-3p	0.000657	-30.8	1
RNAhybrid	AAEL008579	mir-988-3p	0.016646	-30.9	1
RNAhybrid	AAEL018340	mir-275-3p	6.3e-05	-31	1
RNAhybrid	AAEL002967	mir-34-3p	0.008777	-31.1	1
RNAhybrid	AAEL024618	mir-9b-5p	0.001555	-31.1	1
RNAhybrid	AAEL002711	mir-8-5p	0.001439	-31.1	1
RNAhybrid	AAEL011650	mir-8-5p	0.000514	-31.1	1
RNAhybrid	AAEL010349	mir-275-5p	0.000828	-31.2	1
RNAhybrid	AAEL020521	mir-34-3p	0.006411	-31.3	1
RNAhybrid	AAEL018201	mir-34-3p	0.005817	-31.4	1
RNAhybrid	AAEL012058	mir-9b-5p	0.000185	-31.4	1
RNAhybrid	AAEL027408	mir-2945-3p	0.001648	-31.6	1
RNAhybrid	AAEL013252	mir-989-3p	0.00148	-31.6	1
RNAhybrid	AAEL002296	mir-988-3p	0.000281	-31.6	1
RNAhybrid	AAEL023991	mir-8-5p	0.003541	-31.7	1
RNAhybrid	AAEL001131	mir-184-3p	0.001131	-31.7	1
RNAhybrid	AAEL006881	mir-275-5p	0.016291	-31.8	1
RNAhybrid	AAEL000955	mir-34-3p	0.007397	-32	1
RNAhybrid	AAEL012633	mir-988-3p	0.002443	-32	1
RNAhybrid	AAEL003545	mir-184-3p	0.000875	-32	1
RNAhybrid	AAEL008171	mir-184-3p	0.00616	-32.1	1
RNAhybrid	AAEL000085	mir-988-3p	0.000386	-32.1	1
RNAhybrid	AAEL024421	mir-34-3p	0.006787	-32.5	1
RNAhybrid	AAEL010905	mir-2940-5p	0.001693	-32.5	1
RNAhybrid	AAEL026420	mir-275-3p	0.00024	-32.6	1
RNAhybrid	AAEL019974	mir-34-3p	0.048738	-32.8	1
RNAhybrid	AAEL003018	mir-184-3p	0.000486	-32.9	1
RNAhybrid	AAEL003018	mir-184-3p	0.000202	-32.9	1
RNAhybrid	AAEL028080	mir-34-3p	0.004356	-33.1	1
RNAhybrid	AAEL005165	mir-988-3p	0.001983	-33.1	1
RNAhybrid	AAEL002219	mir-184-3p	0.000565	-33.1	1
RNAhybrid	AAEL019752	mir-34-3p	0.031635	-33.2	1
RNAhybrid	AAEL009055	mir-184-3p	0.006463	-33.2	1
RNAhybrid	AAEL007854	mir-34-3p	0.003195	-33.2	1
RNAhybrid	AAEL001389	mir-275-5p	0.001488	-33.3	1
RNAhybrid	AAEL005657	mir-34-3p	0.007655	-33.4	1
RNAhybrid	AAEL025658	mir-275-5p	0.002694	-33.4	1
RNAhybrid	AAEL006572	mir-34-3p	0.006383	-33.5	1
RNAhybrid	AAEL017445	mir-9b-5p	0.000261	-33.5	1
RNAhybrid	AAEL004399	mir-34-3p	0.022652	-33.6	1
RNAhybrid	AAEL019710	mir-34-3p	0.001114	-33.7	1
RNAhybrid	AAEL003275	mir-988-3p	0.000502	-33.7	1
RNAhybrid	AAEL006572	mir-184-3p	0.000654	-33.8	1
RNAhybrid	AAEL024827	mir-34-3p	0.015457	-34	1
RNAhybrid	AAEL007374	mir-34-3p	0.005255	-34.4	1
RNAhybrid	AAEL005769	mir-989-3p	2.9e-05	-34.4	1
RNAhybrid	AAEL022589	mir-988-3p	2.3e-05	-34.9	1
RNAhybrid	AAEL001232	mir-34-3p	0.001552	-35.6	1
RNAhybrid	AAEL000821	mir-34-3p	0.000395	-37.2	1
RNAhybrid	AAEL004141	mir-34-3p	0.003607	-37.4	1
RNAhybrid	AAEL005731	mir-34-3p	0.000865	-37.7	1
RNAhybrid	AAEL019494	mir-34-3p	7e-05	-38.3	1

## Sheet: TargetScan
	target	query	type	hit
	2743	14	3	5990
software	target	query	type	hit
TargetScan	AAEL029014	mir-184-3p	8mer-1a	1
TargetScan	AAEL028237	mir-184-3p	8mer-1a	1
TargetScan	AAEL027099	mir-184-3p	8mer-1a	1
TargetScan	AAEL027083	mir-184-3p	8mer-1a	1
TargetScan	AAEL026727	mir-184-3p	8mer-1a	1
TargetScan	AAEL026028	mir-184-3p	8mer-1a	1
TargetScan	AAEL025295	mir-184-3p	8mer-1a	1
TargetScan	AAEL025123	mir-184-3p	8mer-1a	1
TargetScan	AAEL023902	mir-184-3p	8mer-1a	1
TargetScan	AAEL022662	mir-184-3p	8mer-1a	1
TargetScan	AAEL022631	mir-184-3p	8mer-1a	1
TargetScan	AAEL021830	mir-184-3p	8mer-1a	1
TargetScan	AAEL021645	mir-184-3p	8mer-1a	1
TargetScan	AAEL020827	mir-184-3p	8mer-1a	1
TargetScan	AAEL020502	mir-184-3p	8mer-1a	1
TargetScan	AAEL020378	mir-184-3p	8mer-1a	1
TargetScan	AAEL020042	mir-184-3p	8mer-1a	1
TargetScan	AAEL019583	mir-184-3p	8mer-1a	1
TargetScan	AAEL019516	mir-184-3p	8mer-1a	1
TargetScan	AAEL019436	mir-184-3p	8mer-1a	1
TargetScan	AAEL014844	mir-184-3p	8mer-1a	1
TargetScan	AAEL014705	mir-184-3p	8mer-1a	1
TargetScan	AAEL014635	mir-184-3p	8mer-1a	1
TargetScan	AAEL014343	mir-184-3p	8mer-1a	1
TargetScan	AAEL013939	mir-184-3p	8mer-1a	1
TargetScan	AAEL013845	mir-184-3p	8mer-1a	1
TargetScan	AAEL013778	mir-184-3p	8mer-1a	1
TargetScan	AAEL013653	mir-184-3p	8mer-1a	1
TargetScan	AAEL012580	mir-184-3p	8mer-1a	1
TargetScan	AAEL012234	mir-184-3p	8mer-1a	1
TargetScan	AAEL012083	mir-184-3p	8mer-1a	1
TargetScan	AAEL011714	mir-184-3p	8mer-1a	1
TargetScan	AAEL011563	mir-184-3p	8mer-1a	1
TargetScan	AAEL009588	mir-184-3p	8mer-1a	1
TargetScan	AAEL009364	mir-184-3p	8mer-1a	1
TargetScan	AAEL009093	mir-184-3p	8mer-1a	1
TargetScan	AAEL009072	mir-184-3p	8mer-1a	1
TargetScan	AAEL009055	mir-184-3p	8mer-1a	1
TargetScan	AAEL008365	mir-184-3p	8mer-1a	1
TargetScan	AAEL007685	mir-184-3p	8mer-1a	1
TargetScan	AAEL007392	mir-184-3p	8mer-1a	1
TargetScan	AAEL006881	mir-184-3p	8mer-1a	1
TargetScan	AAEL006790	mir-184-3p	8mer-1a	1
TargetScan	AAEL006650	mir-184-3p	8mer-1a	1
TargetScan	AAEL006550	mir-184-3p	8mer-1a	1
TargetScan	AAEL006543	mir-184-3p	8mer-1a	1
TargetScan	AAEL006340	mir-184-3p	8mer-1a	1
TargetScan	AAEL005130	mir-184-3p	8mer-1a	1
TargetScan	AAEL004715	mir-184-3p	8mer-1a	1
TargetScan	AAEL003487	mir-184-3p	8mer-1a	1
TargetScan	AAEL003018	mir-184-3p	8mer-1a	1
TargetScan	AAEL002892	mir-184-3p	8mer-1a	1
TargetScan	AAEL002410	mir-184-3p	8mer-1a	1
TargetScan	AAEL002016	mir-184-3p	8mer-1a	1
TargetScan	AAEL001709	mir-184-3p	8mer-1a	1
TargetScan	AAEL001569	mir-184-3p	8mer-1a	1
TargetScan	AAEL001192	mir-184-3p	8mer-1a	1
TargetScan	AAEL001173	mir-184-3p	8mer-1a	1
TargetScan	AAEL001131	mir-184-3p	8mer-1a	1
TargetScan	AAEL000979	mir-184-3p	8mer-1a	1
TargetScan	AAEL000474	mir-184-3p	8mer-1a	1
TargetScan	AAEL027797	mir-184-3p	7mer-m8	1
TargetScan	AAEL027790	mir-184-3p	7mer-m8	1
TargetScan	AAEL027536	mir-184-3p	7mer-m8	1
TargetScan	AAEL027083	mir-184-3p	7mer-m8	1
TargetScan	AAEL026535	mir-184-3p	7mer-m8	1
TargetScan	AAEL026251	mir-184-3p	7mer-m8	1
TargetScan	AAEL026170	mir-184-3p	7mer-m8	1
TargetScan	AAEL026028	mir-184-3p	7mer-m8	1
TargetScan	AAEL025915	mir-184-3p	7mer-m8	1
TargetScan	AAEL025076	mir-184-3p	7mer-m8	1
TargetScan	AAEL024850	mir-184-3p	7mer-m8	1
TargetScan	AAEL024267	mir-184-3p	7mer-m8	1
TargetScan	AAEL024153	mir-184-3p	7mer-m8	1
TargetScan	AAEL023485	mir-184-3p	7mer-m8	1
TargetScan	AAEL023275	mir-184-3p	7mer-m8	1
TargetScan	AAEL023110	mir-184-3p	7mer-m8	1
TargetScan	AAEL023106	mir-184-3p	7mer-m8	1
TargetScan	AAEL023098	mir-184-3p	7mer-m8	1
TargetScan	AAEL022948	mir-184-3p	7mer-m8	1
TargetScan	AAEL022076	mir-184-3p	7mer-m8	1
TargetScan	AAEL021977	mir-184-3p	7mer-m8	1
TargetScan	AAEL021092	mir-184-3p	7mer-m8	1
TargetScan	AAEL021029	mir-184-3p	7mer-m8	1
TargetScan	AAEL019885	mir-184-3p	7mer-m8	1
TargetScan	AAEL019639	mir-184-3p	7mer-m8	1
TargetScan	AAEL019599	mir-184-3p	7mer-m8	1
TargetScan	AAEL019586	mir-184-3p	7mer-m8	1
TargetScan	AAEL019559	mir-184-3p	7mer-m8	1
TargetScan	AAEL019529	mir-184-3p	7mer-m8	1
TargetScan	AAEL019432	mir-184-3p	7mer-m8	1
TargetScan	AAEL019421	mir-184-3p	7mer-m8	1
TargetScan	AAEL018313	mir-184-3p	7mer-m8	1
TargetScan	AAEL017048	mir-184-3p	7mer-m8	1
TargetScan	AAEL014642	mir-184-3p	7mer-m8	1
TargetScan	AAEL014518	mir-184-3p	7mer-m8	1
TargetScan	AAEL014343	mir-184-3p	7mer-m8	1
TargetScan	AAEL014076	mir-184-3p	7mer-m8	1
TargetScan	AAEL013888	mir-184-3p	7mer-m8	1
TargetScan	AAEL013723	mir-184-3p	7mer-m8	1
TargetScan	AAEL013220	mir-184-3p	7mer-m8	1
TargetScan	AAEL012827	mir-184-3p	7mer-m8	1
TargetScan	AAEL012744	mir-184-3p	7mer-m8	1
TargetScan	AAEL012511	mir-184-3p	7mer-m8	1
TargetScan	AAEL012326	mir-184-3p	7mer-m8	1
TargetScan	AAEL011949	mir-184-3p	7mer-m8	1
TargetScan	AAEL011934	mir-184-3p	7mer-m8	1
TargetScan	AAEL011554	mir-184-3p	7mer-m8	1
TargetScan	AAEL011019	mir-184-3p	7mer-m8	1
TargetScan	AAEL010956	mir-184-3p	7mer-m8	1
TargetScan	AAEL010797	mir-184-3p	7mer-m8	1
TargetScan	AAEL010256	mir-184-3p	7mer-m8	1
TargetScan	AAEL009723	mir-184-3p	7mer-m8	1
TargetScan	AAEL009377	mir-184-3p	7mer-m8	1
TargetScan	AAEL008944	mir-184-3p	7mer-m8	1
TargetScan	AAEL008842	mir-184-3p	7mer-m8	1
TargetScan	AAEL008738	mir-184-3p	7mer-m8	1
TargetScan	AAEL008641	mir-184-3p	7mer-m8	1
TargetScan	AAEL008634	mir-184-3p	7mer-m8	1
TargetScan	AAEL008375	mir-184-3p	7mer-m8	1
TargetScan	AAEL007979	mir-184-3p	7mer-m8	1
TargetScan	AAEL007731	mir-184-3p	7mer-m8	1
TargetScan	AAEL007670	mir-184-3p	7mer-m8	1
TargetScan	AAEL007305	mir-184-3p	7mer-m8	1
TargetScan	AAEL007234	mir-184-3p	7mer-m8	1
TargetScan	AAEL007121	mir-184-3p	7mer-m8	1
TargetScan	AAEL007104	mir-184-3p	7mer-m8	1
TargetScan	AAEL006876	mir-184-3p	7mer-m8	1
TargetScan	AAEL006826	mir-184-3p	7mer-m8	1
TargetScan	AAEL006690	mir-184-3p	7mer-m8	1
TargetScan	AAEL006649	mir-184-3p	7mer-m8	1
TargetScan	AAEL006567	mir-184-3p	7mer-m8	1
TargetScan	AAEL006557	mir-184-3p	7mer-m8	1
TargetScan	AAEL006447	mir-184-3p	7mer-m8	1
TargetScan	AAEL006352	mir-184-3p	7mer-m8	1
TargetScan	AAEL005822	mir-184-3p	7mer-m8	1
TargetScan	AAEL005713	mir-184-3p	7mer-m8	1
TargetScan	AAEL005076	mir-184-3p	7mer-m8	1
TargetScan	AAEL005069	mir-184-3p	7mer-m8	1
TargetScan	AAEL005034	mir-184-3p	7mer-m8	1
TargetScan	AAEL004974	mir-184-3p	7mer-m8	1
TargetScan	AAEL004623	mir-184-3p	7mer-m8	1
TargetScan	AAEL004235	mir-184-3p	7mer-m8	1
TargetScan	AAEL003624	mir-184-3p	7mer-m8	1
TargetScan	AAEL003127	mir-184-3p	7mer-m8	1
TargetScan	AAEL002968	mir-184-3p	7mer-m8	1
TargetScan	AAEL002410	mir-184-3p	7mer-m8	1
TargetScan	AAEL002219	mir-184-3p	7mer-m8	1
TargetScan	AAEL001776	mir-184-3p	7mer-m8	1
TargetScan	AAEL001503	mir-184-3p	7mer-m8	1
TargetScan	AAEL001176	mir-184-3p	7mer-m8	1
TargetScan	AAEL000821	mir-184-3p	7mer-m8	1
TargetScan	AAEL000656	mir-184-3p	7mer-m8	1
TargetScan	AAEL000521	mir-184-3p	7mer-m8	1
TargetScan	AAEL000217	mir-184-3p	7mer-m8	1
TargetScan	AAEL026809	mir-184-3p	7mer-1a	1
TargetScan	AAEL026055	mir-184-3p	7mer-1a	1
TargetScan	AAEL025810	mir-184-3p	7mer-1a	1
TargetScan	AAEL025610	mir-184-3p	7mer-1a	1
TargetScan	AAEL025123	mir-184-3p	7mer-1a	1
TargetScan	AAEL025003	mir-184-3p	7mer-1a	1
TargetScan	AAEL024796	mir-184-3p	7mer-1a	1
TargetScan	AAEL024044	mir-184-3p	7mer-1a	1
TargetScan	AAEL023871	mir-184-3p	7mer-1a	1
TargetScan	AAEL023787	mir-184-3p	7mer-1a	1
TargetScan	AAEL023189	mir-184-3p	7mer-1a	1
TargetScan	AAEL020275	mir-184-3p	7mer-1a	1
TargetScan	AAEL020233	mir-184-3p	7mer-1a	1
TargetScan	AAEL020033	mir-184-3p	7mer-1a	1
TargetScan	AAEL019833	mir-184-3p	7mer-1a	1
TargetScan	AAEL019595	mir-184-3p	7mer-1a	1
TargetScan	AAEL019582	mir-184-3p	7mer-1a	1
TargetScan	AAEL019557	mir-184-3p	7mer-1a	1
TargetScan	AAEL019550	mir-184-3p	7mer-1a	1
TargetScan	AAEL019482	mir-184-3p	7mer-1a	1
TargetScan	AAEL018036	mir-184-3p	7mer-1a	1
TargetScan	AAEL014518	mir-184-3p	7mer-1a	1
TargetScan	AAEL014176	mir-184-3p	7mer-1a	1
TargetScan	AAEL013750	mir-184-3p	7mer-1a	1
TargetScan	AAEL013596	mir-184-3p	7mer-1a	1
TargetScan	AAEL013251	mir-184-3p	7mer-1a	1
TargetScan	AAEL012911	mir-184-3p	7mer-1a	1
TargetScan	AAEL012267	mir-184-3p	7mer-1a	1
TargetScan	AAEL012083	mir-184-3p	7mer-1a	1
TargetScan	AAEL011680	mir-184-3p	7mer-1a	1
TargetScan	AAEL011411	mir-184-3p	7mer-1a	1
TargetScan	AAEL011217	mir-184-3p	7mer-1a	1
TargetScan	AAEL011019	mir-184-3p	7mer-1a	1
TargetScan	AAEL010879	mir-184-3p	7mer-1a	1
TargetScan	AAEL010814	mir-184-3p	7mer-1a	1
TargetScan	AAEL010745	mir-184-3p	7mer-1a	1
TargetScan	AAEL010516	mir-184-3p	7mer-1a	1
TargetScan	AAEL010445	mir-184-3p	7mer-1a	1
TargetScan	AAEL010226	mir-184-3p	7mer-1a	1
TargetScan	AAEL009991	mir-184-3p	7mer-1a	1
TargetScan	AAEL009616	mir-184-3p	7mer-1a	1
TargetScan	AAEL009466	mir-184-3p	7mer-1a	1
TargetScan	AAEL009295	mir-184-3p	7mer-1a	1
TargetScan	AAEL007920	mir-184-3p	7mer-1a	1
TargetScan	AAEL007670	mir-184-3p	7mer-1a	1
TargetScan	AAEL007632	mir-184-3p	7mer-1a	1
TargetScan	AAEL007484	mir-184-3p	7mer-1a	1
TargetScan	AAEL007468	mir-184-3p	7mer-1a	1
TargetScan	AAEL006572	mir-184-3p	7mer-1a	1
TargetScan	AAEL006567	mir-184-3p	7mer-1a	1
TargetScan	AAEL006188	mir-184-3p	7mer-1a	1
TargetScan	AAEL006120	mir-184-3p	7mer-1a	1
TargetScan	AAEL005850	mir-184-3p	7mer-1a	1
TargetScan	AAEL005329	mir-184-3p	7mer-1a	1
TargetScan	AAEL005147	mir-184-3p	7mer-1a	1
TargetScan	AAEL004589	mir-184-3p	7mer-1a	1
TargetScan	AAEL004389	mir-184-3p	7mer-1a	1
TargetScan	AAEL003310	mir-184-3p	7mer-1a	1
TargetScan	AAEL003287	mir-184-3p	7mer-1a	1
TargetScan	AAEL003163	mir-184-3p	7mer-1a	1
TargetScan	AAEL002410	mir-184-3p	7mer-1a	1
TargetScan	AAEL000803	mir-184-3p	7mer-1a	1
TargetScan	AAEL000672	mir-184-3p	7mer-1a	1
TargetScan	AAEL000327	mir-184-3p	7mer-1a	1
TargetScan	AAEL000217	mir-184-3p	7mer-1a	1
TargetScan	AAEL000188	mir-184-3p	7mer-1a	1
TargetScan	AAEL024618	mir-275-3p	8mer-1a	1
TargetScan	AAEL020258	mir-275-3p	8mer-1a	1
TargetScan	AAEL020087	mir-275-3p	8mer-1a	1
TargetScan	AAEL020016	mir-275-3p	8mer-1a	1
TargetScan	AAEL019713	mir-275-3p	8mer-1a	1
TargetScan	AAEL019467	mir-275-3p	8mer-1a	1
TargetScan	AAEL018135	mir-275-3p	8mer-1a	1
TargetScan	AAEL013684	mir-275-3p	8mer-1a	1
TargetScan	AAEL012911	mir-275-3p	8mer-1a	1
TargetScan	AAEL012458	mir-275-3p	8mer-1a	1
TargetScan	AAEL012072	mir-275-3p	8mer-1a	1
TargetScan	AAEL011901	mir-275-3p	8mer-1a	1
TargetScan	AAEL011575	mir-275-3p	8mer-1a	1
TargetScan	AAEL011083	mir-275-3p	8mer-1a	1
TargetScan	AAEL008431	mir-275-3p	8mer-1a	1
TargetScan	AAEL007476	mir-275-3p	8mer-1a	1
TargetScan	AAEL006205	mir-275-3p	8mer-1a	1
TargetScan	AAEL003861	mir-275-3p	8mer-1a	1
TargetScan	AAEL003683	mir-275-3p	8mer-1a	1
TargetScan	AAEL002791	mir-275-3p	8mer-1a	1
TargetScan	AAEL026651	mir-275-3p	7mer-m8	1
TargetScan	AAEL026406	mir-275-3p	7mer-m8	1
TargetScan	AAEL026276	mir-275-3p	7mer-m8	1
TargetScan	AAEL026243	mir-275-3p	7mer-m8	1
TargetScan	AAEL024283	mir-275-3p	7mer-m8	1
TargetScan	AAEL024153	mir-275-3p	7mer-m8	1
TargetScan	AAEL023675	mir-275-3p	7mer-m8	1
TargetScan	AAEL023521	mir-275-3p	7mer-m8	1
TargetScan	AAEL022631	mir-275-3p	7mer-m8	1
TargetScan	AAEL021589	mir-275-3p	7mer-m8	1
TargetScan	AAEL019940	mir-275-3p	7mer-m8	1
TargetScan	AAEL019918	mir-275-3p	7mer-m8	1
TargetScan	AAEL019832	mir-275-3p	7mer-m8	1
TargetScan	AAEL019804	mir-275-3p	7mer-m8	1
TargetScan	AAEL019702	mir-275-3p	7mer-m8	1
TargetScan	AAEL018342	mir-275-3p	7mer-m8	1
TargetScan	AAEL018340	mir-275-3p	7mer-m8	1
TargetScan	AAEL018159	mir-275-3p	7mer-m8	1
TargetScan	AAEL017985	mir-275-3p	7mer-m8	1
TargetScan	AAEL014698	mir-275-3p	7mer-m8	1
TargetScan	AAEL014445	mir-275-3p	7mer-m8	1
TargetScan	AAEL012940	mir-275-3p	7mer-m8	1
TargetScan	AAEL012756	mir-275-3p	7mer-m8	1
TargetScan	AAEL012388	mir-275-3p	7mer-m8	1
TargetScan	AAEL011817	mir-275-3p	7mer-m8	1
TargetScan	AAEL011370	mir-275-3p	7mer-m8	1
TargetScan	AAEL010685	mir-275-3p	7mer-m8	1
TargetScan	AAEL010681	mir-275-3p	7mer-m8	1
TargetScan	AAEL010401	mir-275-3p	7mer-m8	1
TargetScan	AAEL009607	mir-275-3p	7mer-m8	1
TargetScan	AAEL009538	mir-275-3p	7mer-m8	1
TargetScan	AAEL009422	mir-275-3p	7mer-m8	1
TargetScan	AAEL007883	mir-275-3p	7mer-m8	1
TargetScan	AAEL007109	mir-275-3p	7mer-m8	1
TargetScan	AAEL006876	mir-275-3p	7mer-m8	1
TargetScan	AAEL006834	mir-275-3p	7mer-m8	1
TargetScan	AAEL006488	mir-275-3p	7mer-m8	1
TargetScan	AAEL006167	mir-275-3p	7mer-m8	1
TargetScan	AAEL006022	mir-275-3p	7mer-m8	1
TargetScan	AAEL005890	mir-275-3p	7mer-m8	1
TargetScan	AAEL005522	mir-275-3p	7mer-m8	1
TargetScan	AAEL005271	mir-275-3p	7mer-m8	1
TargetScan	AAEL004911	mir-275-3p	7mer-m8	1
TargetScan	AAEL004528	mir-275-3p	7mer-m8	1
TargetScan	AAEL004474	mir-275-3p	7mer-m8	1
TargetScan	AAEL004379	mir-275-3p	7mer-m8	1
TargetScan	AAEL004041	mir-275-3p	7mer-m8	1
TargetScan	AAEL003116	mir-275-3p	7mer-m8	1
TargetScan	AAEL002994	mir-275-3p	7mer-m8	1
TargetScan	AAEL002892	mir-275-3p	7mer-m8	1
TargetScan	AAEL002751	mir-275-3p	7mer-m8	1
TargetScan	AAEL002562	mir-275-3p	7mer-m8	1
TargetScan	AAEL002078	mir-275-3p	7mer-m8	1
TargetScan	AAEL001901	mir-275-3p	7mer-m8	1
TargetScan	AAEL001796	mir-275-3p	7mer-m8	1
TargetScan	AAEL001503	mir-275-3p	7mer-m8	1
TargetScan	AAEL001290	mir-275-3p	7mer-m8	1
TargetScan	AAEL000600	mir-275-3p	7mer-m8	1
TargetScan	AAEL000204	mir-275-3p	7mer-m8	1
TargetScan	AAEL029014	mir-275-3p	7mer-1a	1
TargetScan	AAEL026811	mir-275-3p	7mer-1a	1
TargetScan	AAEL026809	mir-275-3p	7mer-1a	1
TargetScan	AAEL026440	mir-275-3p	7mer-1a	1
TargetScan	AAEL026310	mir-275-3p	7mer-1a	1
TargetScan	AAEL025927	mir-275-3p	7mer-1a	1
TargetScan	AAEL025884	mir-275-3p	7mer-1a	1
TargetScan	AAEL025810	mir-275-3p	7mer-1a	1
TargetScan	AAEL025606	mir-275-3p	7mer-1a	1
TargetScan	AAEL025502	mir-275-3p	7mer-1a	1
TargetScan	AAEL025498	mir-275-3p	7mer-1a	1
TargetScan	AAEL025185	mir-275-3p	7mer-1a	1
TargetScan	AAEL024796	mir-275-3p	7mer-1a	1
TargetScan	AAEL024490	mir-275-3p	7mer-1a	1
TargetScan	AAEL024179	mir-275-3p	7mer-1a	1
TargetScan	AAEL023810	mir-275-3p	7mer-1a	1
TargetScan	AAEL023725	mir-275-3p	7mer-1a	1
TargetScan	AAEL023491	mir-275-3p	7mer-1a	1
TargetScan	AAEL023266	mir-275-3p	7mer-1a	1
TargetScan	AAEL023189	mir-275-3p	7mer-1a	1
TargetScan	AAEL022180	mir-275-3p	7mer-1a	1
TargetScan	AAEL022159	mir-275-3p	7mer-1a	1
TargetScan	AAEL021350	mir-275-3p	7mer-1a	1
TargetScan	AAEL020425	mir-275-3p	7mer-1a	1
TargetScan	AAEL020275	mir-275-3p	7mer-1a	1
TargetScan	AAEL020258	mir-275-3p	7mer-1a	1
TargetScan	AAEL020016	mir-275-3p	7mer-1a	1
TargetScan	AAEL019885	mir-275-3p	7mer-1a	1
TargetScan	AAEL019863	mir-275-3p	7mer-1a	1
TargetScan	AAEL019762	mir-275-3p	7mer-1a	1
TargetScan	AAEL019757	mir-275-3p	7mer-1a	1
TargetScan	AAEL019601	mir-275-3p	7mer-1a	1
TargetScan	AAEL019499	mir-275-3p	7mer-1a	1
TargetScan	AAEL019476	mir-275-3p	7mer-1a	1
TargetScan	AAEL018334	mir-275-3p	7mer-1a	1
TargetScan	AAEL018273	mir-275-3p	7mer-1a	1
TargetScan	AAEL018227	mir-275-3p	7mer-1a	1
TargetScan	AAEL017419	mir-275-3p	7mer-1a	1
TargetScan	AAEL017329	mir-275-3p	7mer-1a	1
TargetScan	AAEL017164	mir-275-3p	7mer-1a	1
TargetScan	AAEL017129	mir-275-3p	7mer-1a	1
TargetScan	AAEL016992	mir-275-3p	7mer-1a	1
TargetScan	AAEL015336	mir-275-3p	7mer-1a	1
TargetScan	AAEL015255	mir-275-3p	7mer-1a	1
TargetScan	AAEL015018	mir-275-3p	7mer-1a	1
TargetScan	AAEL014931	mir-275-3p	7mer-1a	1
TargetScan	AAEL014227	mir-275-3p	7mer-1a	1
TargetScan	AAEL013635	mir-275-3p	7mer-1a	1
TargetScan	AAEL013596	mir-275-3p	7mer-1a	1
TargetScan	AAEL013575	mir-275-3p	7mer-1a	1
TargetScan	AAEL013359	mir-275-3p	7mer-1a	1
TargetScan	AAEL013356	mir-275-3p	7mer-1a	1
TargetScan	AAEL013278	mir-275-3p	7mer-1a	1
TargetScan	AAEL012916	mir-275-3p	7mer-1a	1
TargetScan	AAEL012911	mir-275-3p	7mer-1a	1
TargetScan	AAEL012693	mir-275-3p	7mer-1a	1
TargetScan	AAEL012548	mir-275-3p	7mer-1a	1
TargetScan	AAEL012463	mir-275-3p	7mer-1a	1
TargetScan	AAEL012421	mir-275-3p	7mer-1a	1
TargetScan	AAEL012393	mir-275-3p	7mer-1a	1
TargetScan	AAEL012057	mir-275-3p	7mer-1a	1
TargetScan	AAEL011978	mir-275-3p	7mer-1a	1
TargetScan	AAEL011287	mir-275-3p	7mer-1a	1
TargetScan	AAEL011106	mir-275-3p	7mer-1a	1
TargetScan	AAEL010884	mir-275-3p	7mer-1a	1
TargetScan	AAEL010777	mir-275-3p	7mer-1a	1
TargetScan	AAEL010283	mir-275-3p	7mer-1a	1
TargetScan	AAEL010021	mir-275-3p	7mer-1a	1
TargetScan	AAEL010018	mir-275-3p	7mer-1a	1
TargetScan	AAEL010015	mir-275-3p	7mer-1a	1
TargetScan	AAEL009915	mir-275-3p	7mer-1a	1
TargetScan	AAEL009720	mir-275-3p	7mer-1a	1
TargetScan	AAEL009451	mir-275-3p	7mer-1a	1
TargetScan	AAEL009150	mir-275-3p	7mer-1a	1
TargetScan	AAEL008500	mir-275-3p	7mer-1a	1
TargetScan	AAEL008496	mir-275-3p	7mer-1a	1
TargetScan	AAEL008055	mir-275-3p	7mer-1a	1
TargetScan	AAEL007268	mir-275-3p	7mer-1a	1
TargetScan	AAEL006881	mir-275-3p	7mer-1a	1
TargetScan	AAEL006271	mir-275-3p	7mer-1a	1
TargetScan	AAEL006052	mir-275-3p	7mer-1a	1
TargetScan	AAEL005832	mir-275-3p	7mer-1a	1
TargetScan	AAEL005736	mir-275-3p	7mer-1a	1
TargetScan	AAEL005535	mir-275-3p	7mer-1a	1
TargetScan	AAEL005490	mir-275-3p	7mer-1a	1
TargetScan	AAEL005261	mir-275-3p	7mer-1a	1
TargetScan	AAEL005016	mir-275-3p	7mer-1a	1
TargetScan	AAEL004957	mir-275-3p	7mer-1a	1
TargetScan	AAEL004875	mir-275-3p	7mer-1a	1
TargetScan	AAEL004872	mir-275-3p	7mer-1a	1
TargetScan	AAEL004773	mir-275-3p	7mer-1a	1
TargetScan	AAEL004715	mir-275-3p	7mer-1a	1
TargetScan	AAEL004544	mir-275-3p	7mer-1a	1
TargetScan	AAEL004534	mir-275-3p	7mer-1a	1
TargetScan	AAEL004410	mir-275-3p	7mer-1a	1
TargetScan	AAEL004040	mir-275-3p	7mer-1a	1
TargetScan	AAEL003896	mir-275-3p	7mer-1a	1
TargetScan	AAEL003861	mir-275-3p	7mer-1a	1
TargetScan	AAEL003789	mir-275-3p	7mer-1a	1
TargetScan	AAEL003560	mir-275-3p	7mer-1a	1
TargetScan	AAEL003497	mir-275-3p	7mer-1a	1
TargetScan	AAEL003326	mir-275-3p	7mer-1a	1
TargetScan	AAEL002686	mir-275-3p	7mer-1a	1
TargetScan	AAEL002474	mir-275-3p	7mer-1a	1
TargetScan	AAEL002329	mir-275-3p	7mer-1a	1
TargetScan	AAEL002178	mir-275-3p	7mer-1a	1
TargetScan	AAEL001394	mir-275-3p	7mer-1a	1
TargetScan	AAEL000724	mir-275-3p	7mer-1a	1
TargetScan	AAEL000517	mir-275-3p	7mer-1a	1
TargetScan	AAEL000469	mir-275-3p	7mer-1a	1
TargetScan	AAEL000336	mir-275-3p	7mer-1a	1
TargetScan	AAEL000243	mir-275-3p	7mer-1a	1
TargetScan	AAEL026355	mir-275-5p	8mer-1a	1
TargetScan	AAEL026022	mir-275-5p	8mer-1a	1
TargetScan	AAEL025658	mir-275-5p	8mer-1a	1
TargetScan	AAEL025268	mir-275-5p	8mer-1a	1
TargetScan	AAEL024525	mir-275-5p	8mer-1a	1
TargetScan	AAEL023440	mir-275-5p	8mer-1a	1
TargetScan	AAEL021839	mir-275-5p	8mer-1a	1
TargetScan	AAEL021594	mir-275-5p	8mer-1a	1
TargetScan	AAEL021276	mir-275-5p	8mer-1a	1
TargetScan	AAEL020889	mir-275-5p	8mer-1a	1
TargetScan	AAEL020239	mir-275-5p	8mer-1a	1
TargetScan	AAEL019951	mir-275-5p	8mer-1a	1
TargetScan	AAEL019917	mir-275-5p	8mer-1a	1
TargetScan	AAEL019833	mir-275-5p	8mer-1a	1
TargetScan	AAEL019727	mir-275-5p	8mer-1a	1
TargetScan	AAEL019667	mir-275-5p	8mer-1a	1
TargetScan	AAEL019597	mir-275-5p	8mer-1a	1
TargetScan	AAEL019586	mir-275-5p	8mer-1a	1
TargetScan	AAEL019534	mir-275-5p	8mer-1a	1
TargetScan	AAEL017194	mir-275-5p	8mer-1a	1
TargetScan	AAEL014031	mir-275-5p	8mer-1a	1
TargetScan	AAEL013729	mir-275-5p	8mer-1a	1
TargetScan	AAEL013291	mir-275-5p	8mer-1a	1
TargetScan	AAEL012837	mir-275-5p	8mer-1a	1
TargetScan	AAEL012413	mir-275-5p	8mer-1a	1
TargetScan	AAEL011918	mir-275-5p	8mer-1a	1
TargetScan	AAEL011650	mir-275-5p	8mer-1a	1
TargetScan	AAEL011478	mir-275-5p	8mer-1a	1
TargetScan	AAEL011239	mir-275-5p	8mer-1a	1
TargetScan	AAEL010778	mir-275-5p	8mer-1a	1
TargetScan	AAEL010757	mir-275-5p	8mer-1a	1
TargetScan	AAEL010567	mir-275-5p	8mer-1a	1
TargetScan	AAEL008723	mir-275-5p	8mer-1a	1
TargetScan	AAEL008656	mir-275-5p	8mer-1a	1
TargetScan	AAEL007881	mir-275-5p	8mer-1a	1
TargetScan	AAEL007143	mir-275-5p	8mer-1a	1
TargetScan	AAEL006093	mir-275-5p	8mer-1a	1
TargetScan	AAEL005524	mir-275-5p	8mer-1a	1
TargetScan	AAEL005329	mir-275-5p	8mer-1a	1
TargetScan	AAEL005204	mir-275-5p	8mer-1a	1
TargetScan	AAEL004716	mir-275-5p	8mer-1a	1
TargetScan	AAEL004138	mir-275-5p	8mer-1a	1
TargetScan	AAEL003532	mir-275-5p	8mer-1a	1
TargetScan	AAEL003097	mir-275-5p	8mer-1a	1
TargetScan	AAEL003014	mir-275-5p	8mer-1a	1
TargetScan	AAEL002754	mir-275-5p	8mer-1a	1
TargetScan	AAEL001195	mir-275-5p	8mer-1a	1
TargetScan	AAEL001046	mir-275-5p	8mer-1a	1
TargetScan	AAEL000751	mir-275-5p	8mer-1a	1
TargetScan	AAEL027978	mir-275-5p	7mer-m8	1
TargetScan	AAEL027002	mir-275-5p	7mer-m8	1
TargetScan	AAEL026933	mir-275-5p	7mer-m8	1
TargetScan	AAEL026534	mir-275-5p	7mer-m8	1
TargetScan	AAEL026276	mir-275-5p	7mer-m8	1
TargetScan	AAEL026160	mir-275-5p	7mer-m8	1
TargetScan	AAEL024921	mir-275-5p	7mer-m8	1
TargetScan	AAEL024627	mir-275-5p	7mer-m8	1
TargetScan	AAEL024516	mir-275-5p	7mer-m8	1
TargetScan	AAEL023871	mir-275-5p	7mer-m8	1
TargetScan	AAEL023787	mir-275-5p	7mer-m8	1
TargetScan	AAEL023266	mir-275-5p	7mer-m8	1
TargetScan	AAEL023219	mir-275-5p	7mer-m8	1
TargetScan	AAEL022159	mir-275-5p	7mer-m8	1
TargetScan	AAEL022137	mir-275-5p	7mer-m8	1
TargetScan	AAEL022013	mir-275-5p	7mer-m8	1
TargetScan	AAEL021520	mir-275-5p	7mer-m8	1
TargetScan	AAEL020702	mir-275-5p	7mer-m8	1
TargetScan	AAEL019950	mir-275-5p	7mer-m8	1
TargetScan	AAEL019874	mir-275-5p	7mer-m8	1
TargetScan	AAEL019862	mir-275-5p	7mer-m8	1
TargetScan	AAEL019726	mir-275-5p	7mer-m8	1
TargetScan	AAEL019682	mir-275-5p	7mer-m8	1
TargetScan	AAEL019580	mir-275-5p	7mer-m8	1
TargetScan	AAEL019416	mir-275-5p	7mer-m8	1
TargetScan	AAEL018310	mir-275-5p	7mer-m8	1
TargetScan	AAEL018235	mir-275-5p	7mer-m8	1
TargetScan	AAEL018163	mir-275-5p	7mer-m8	1
TargetScan	AAEL017435	mir-275-5p	7mer-m8	1
TargetScan	AAEL017177	mir-275-5p	7mer-m8	1
TargetScan	AAEL015255	mir-275-5p	7mer-m8	1
TargetScan	AAEL014931	mir-275-5p	7mer-m8	1
TargetScan	AAEL014227	mir-275-5p	7mer-m8	1
TargetScan	AAEL013653	mir-275-5p	7mer-m8	1
TargetScan	AAEL013606	mir-275-5p	7mer-m8	1
TargetScan	AAEL013487	mir-275-5p	7mer-m8	1
TargetScan	AAEL013128	mir-275-5p	7mer-m8	1
TargetScan	AAEL012947	mir-275-5p	7mer-m8	1
TargetScan	AAEL012930	mir-275-5p	7mer-m8	1
TargetScan	AAEL012410	mir-275-5p	7mer-m8	1
TargetScan	AAEL012206	mir-275-5p	7mer-m8	1
TargetScan	AAEL011862	mir-275-5p	7mer-m8	1
TargetScan	AAEL011812	mir-275-5p	7mer-m8	1
TargetScan	AAEL011648	mir-275-5p	7mer-m8	1
TargetScan	AAEL011643	mir-275-5p	7mer-m8	1
TargetScan	AAEL011578	mir-275-5p	7mer-m8	1
TargetScan	AAEL011506	mir-275-5p	7mer-m8	1
TargetScan	AAEL010676	mir-275-5p	7mer-m8	1
TargetScan	AAEL010162	mir-275-5p	7mer-m8	1
TargetScan	AAEL009789	mir-275-5p	7mer-m8	1
TargetScan	AAEL009430	mir-275-5p	7mer-m8	1
TargetScan	AAEL009342	mir-275-5p	7mer-m8	1
TargetScan	AAEL009212	mir-275-5p	7mer-m8	1
TargetScan	AAEL009169	mir-275-5p	7mer-m8	1
TargetScan	AAEL008894	mir-275-5p	7mer-m8	1
TargetScan	AAEL008832	mir-275-5p	7mer-m8	1
TargetScan	AAEL008686	mir-275-5p	7mer-m8	1
TargetScan	AAEL008590	mir-275-5p	7mer-m8	1
TargetScan	AAEL008542	mir-275-5p	7mer-m8	1
TargetScan	AAEL008510	mir-275-5p	7mer-m8	1
TargetScan	AAEL008466	mir-275-5p	7mer-m8	1
TargetScan	AAEL008177	mir-275-5p	7mer-m8	1
TargetScan	AAEL007696	mir-275-5p	7mer-m8	1
TargetScan	AAEL007401	mir-275-5p	7mer-m8	1
TargetScan	AAEL007282	mir-275-5p	7mer-m8	1
TargetScan	AAEL007245	mir-275-5p	7mer-m8	1
TargetScan	AAEL007233	mir-275-5p	7mer-m8	1
TargetScan	AAEL006863	mir-275-5p	7mer-m8	1
TargetScan	AAEL006609	mir-275-5p	7mer-m8	1
TargetScan	AAEL006543	mir-275-5p	7mer-m8	1
TargetScan	AAEL006282	mir-275-5p	7mer-m8	1
TargetScan	AAEL006239	mir-275-5p	7mer-m8	1
TargetScan	AAEL006154	mir-275-5p	7mer-m8	1
TargetScan	AAEL005890	mir-275-5p	7mer-m8	1
TargetScan	AAEL005857	mir-275-5p	7mer-m8	1
TargetScan	AAEL005845	mir-275-5p	7mer-m8	1
TargetScan	AAEL005843	mir-275-5p	7mer-m8	1
TargetScan	AAEL005655	mir-275-5p	7mer-m8	1
TargetScan	AAEL005515	mir-275-5p	7mer-m8	1
TargetScan	AAEL004559	mir-275-5p	7mer-m8	1
TargetScan	AAEL004555	mir-275-5p	7mer-m8	1
TargetScan	AAEL004236	mir-275-5p	7mer-m8	1
TargetScan	AAEL004234	mir-275-5p	7mer-m8	1
TargetScan	AAEL003794	mir-275-5p	7mer-m8	1
TargetScan	AAEL003291	mir-275-5p	7mer-m8	1
TargetScan	AAEL003083	mir-275-5p	7mer-m8	1
TargetScan	AAEL003014	mir-275-5p	7mer-m8	1
TargetScan	AAEL002988	mir-275-5p	7mer-m8	1
TargetScan	AAEL002474	mir-275-5p	7mer-m8	1
TargetScan	AAEL001918	mir-275-5p	7mer-m8	1
TargetScan	AAEL001819	mir-275-5p	7mer-m8	1
TargetScan	AAEL001707	mir-275-5p	7mer-m8	1
TargetScan	AAEL001605	mir-275-5p	7mer-m8	1
TargetScan	AAEL001569	mir-275-5p	7mer-m8	1
TargetScan	AAEL001195	mir-275-5p	7mer-m8	1
TargetScan	AAEL001046	mir-275-5p	7mer-m8	1
TargetScan	AAEL000682	mir-275-5p	7mer-m8	1
TargetScan	AAEL000574	mir-275-5p	7mer-m8	1
TargetScan	AAEL000559	mir-275-5p	7mer-m8	1
TargetScan	AAEL000474	mir-275-5p	7mer-m8	1
TargetScan	AAEL000386	mir-275-5p	7mer-m8	1
TargetScan	AAEL027949	mir-275-5p	7mer-1a	1
TargetScan	AAEL027938	mir-275-5p	7mer-1a	1
TargetScan	AAEL027674	mir-275-5p	7mer-1a	1
TargetScan	AAEL027514	mir-275-5p	7mer-1a	1
TargetScan	AAEL026440	mir-275-5p	7mer-1a	1
TargetScan	AAEL025856	mir-275-5p	7mer-1a	1
TargetScan	AAEL025363	mir-275-5p	7mer-1a	1
TargetScan	AAEL025223	mir-275-5p	7mer-1a	1
TargetScan	AAEL025187	mir-275-5p	7mer-1a	1
TargetScan	AAEL025049	mir-275-5p	7mer-1a	1
TargetScan	AAEL024044	mir-275-5p	7mer-1a	1
TargetScan	AAEL024005	mir-275-5p	7mer-1a	1
TargetScan	AAEL022631	mir-275-5p	7mer-1a	1
TargetScan	AAEL022328	mir-275-5p	7mer-1a	1
TargetScan	AAEL022190	mir-275-5p	7mer-1a	1
TargetScan	AAEL021755	mir-275-5p	7mer-1a	1
TargetScan	AAEL021554	mir-275-5p	7mer-1a	1
TargetScan	AAEL021067	mir-275-5p	7mer-1a	1
TargetScan	AAEL020303	mir-275-5p	7mer-1a	1
TargetScan	AAEL020258	mir-275-5p	7mer-1a	1
TargetScan	AAEL019843	mir-275-5p	7mer-1a	1
TargetScan	AAEL019693	mir-275-5p	7mer-1a	1
TargetScan	AAEL019618	mir-275-5p	7mer-1a	1
TargetScan	AAEL019567	mir-275-5p	7mer-1a	1
TargetScan	AAEL019476	mir-275-5p	7mer-1a	1
TargetScan	AAEL018344	mir-275-5p	7mer-1a	1
TargetScan	AAEL018248	mir-275-5p	7mer-1a	1
TargetScan	AAEL017545	mir-275-5p	7mer-1a	1
TargetScan	AAEL017329	mir-275-5p	7mer-1a	1
TargetScan	AAEL014816	mir-275-5p	7mer-1a	1
TargetScan	AAEL014086	mir-275-5p	7mer-1a	1
TargetScan	AAEL013770	mir-275-5p	7mer-1a	1
TargetScan	AAEL013565	mir-275-5p	7mer-1a	1
TargetScan	AAEL012929	mir-275-5p	7mer-1a	1
TargetScan	AAEL012914	mir-275-5p	7mer-1a	1
TargetScan	AAEL012134	mir-275-5p	7mer-1a	1
TargetScan	AAEL012057	mir-275-5p	7mer-1a	1
TargetScan	AAEL011234	mir-275-5p	7mer-1a	1
TargetScan	AAEL011019	mir-275-5p	7mer-1a	1
TargetScan	AAEL010745	mir-275-5p	7mer-1a	1
TargetScan	AAEL010567	mir-275-5p	7mer-1a	1
TargetScan	AAEL010226	mir-275-5p	7mer-1a	1
TargetScan	AAEL010018	mir-275-5p	7mer-1a	1
TargetScan	AAEL009991	mir-275-5p	7mer-1a	1
TargetScan	AAEL009637	mir-275-5p	7mer-1a	1
TargetScan	AAEL009430	mir-275-5p	7mer-1a	1
TargetScan	AAEL009212	mir-275-5p	7mer-1a	1
TargetScan	AAEL009173	mir-275-5p	7mer-1a	1
TargetScan	AAEL009169	mir-275-5p	7mer-1a	1
TargetScan	AAEL008853	mir-275-5p	7mer-1a	1
TargetScan	AAEL008837	mir-275-5p	7mer-1a	1
TargetScan	AAEL008773	mir-275-5p	7mer-1a	1
TargetScan	AAEL008645	mir-275-5p	7mer-1a	1
TargetScan	AAEL008184	mir-275-5p	7mer-1a	1
TargetScan	AAEL008171	mir-275-5p	7mer-1a	1
TargetScan	AAEL008164	mir-275-5p	7mer-1a	1
TargetScan	AAEL007205	mir-275-5p	7mer-1a	1
TargetScan	AAEL006876	mir-275-5p	7mer-1a	1
TargetScan	AAEL006473	mir-275-5p	7mer-1a	1
TargetScan	AAEL006352	mir-275-5p	7mer-1a	1
TargetScan	AAEL005822	mir-275-5p	7mer-1a	1
TargetScan	AAEL005734	mir-275-5p	7mer-1a	1
TargetScan	AAEL004589	mir-275-5p	7mer-1a	1
TargetScan	AAEL004307	mir-275-5p	7mer-1a	1
TargetScan	AAEL004233	mir-275-5p	7mer-1a	1
TargetScan	AAEL004147	mir-275-5p	7mer-1a	1
TargetScan	AAEL003953	mir-275-5p	7mer-1a	1
TargetScan	AAEL003924	mir-275-5p	7mer-1a	1
TargetScan	AAEL003420	mir-275-5p	7mer-1a	1
TargetScan	AAEL001992	mir-275-5p	7mer-1a	1
TargetScan	AAEL001799	mir-275-5p	7mer-1a	1
TargetScan	AAEL001734	mir-275-5p	7mer-1a	1
TargetScan	AAEL001458	mir-275-5p	7mer-1a	1
TargetScan	AAEL001416	mir-275-5p	7mer-1a	1
TargetScan	AAEL001091	mir-275-5p	7mer-1a	1
TargetScan	AAEL000672	mir-275-5p	7mer-1a	1
TargetScan	AAEL000474	mir-275-5p	7mer-1a	1
TargetScan	AAEL027099	mir-2940-3p	8mer-1a	1
TargetScan	AAEL026811	mir-2940-3p	8mer-1a	1
TargetScan	AAEL025392	mir-2940-3p	8mer-1a	1
TargetScan	AAEL024796	mir-2940-3p	8mer-1a	1
TargetScan	AAEL024210	mir-2940-3p	8mer-1a	1
TargetScan	AAEL023723	mir-2940-3p	8mer-1a	1
TargetScan	AAEL023585	mir-2940-3p	8mer-1a	1
TargetScan	AAEL023189	mir-2940-3p	8mer-1a	1
TargetScan	AAEL023169	mir-2940-3p	8mer-1a	1
TargetScan	AAEL022979	mir-2940-3p	8mer-1a	1
TargetScan	AAEL022573	mir-2940-3p	8mer-1a	1
TargetScan	AAEL022406	mir-2940-3p	8mer-1a	1
TargetScan	AAEL021520	mir-2940-3p	8mer-1a	1
TargetScan	AAEL021449	mir-2940-3p	8mer-1a	1
TargetScan	AAEL021432	mir-2940-3p	8mer-1a	1
TargetScan	AAEL021092	mir-2940-3p	8mer-1a	1
TargetScan	AAEL020946	mir-2940-3p	8mer-1a	1
TargetScan	AAEL020275	mir-2940-3p	8mer-1a	1
TargetScan	AAEL020258	mir-2940-3p	8mer-1a	1
TargetScan	AAEL019934	mir-2940-3p	8mer-1a	1
TargetScan	AAEL019922	mir-2940-3p	8mer-1a	1
TargetScan	AAEL019921	mir-2940-3p	8mer-1a	1
TargetScan	AAEL019907	mir-2940-3p	8mer-1a	1
TargetScan	AAEL019862	mir-2940-3p	8mer-1a	1
TargetScan	AAEL019835	mir-2940-3p	8mer-1a	1
TargetScan	AAEL019832	mir-2940-3p	8mer-1a	1
TargetScan	AAEL019801	mir-2940-3p	8mer-1a	1
TargetScan	AAEL019625	mir-2940-3p	8mer-1a	1
TargetScan	AAEL019567	mir-2940-3p	8mer-1a	1
TargetScan	AAEL019550	mir-2940-3p	8mer-1a	1
TargetScan	AAEL019487	mir-2940-3p	8mer-1a	1
TargetScan	AAEL019443	mir-2940-3p	8mer-1a	1
TargetScan	AAEL018137	mir-2940-3p	8mer-1a	1
TargetScan	AAEL018120	mir-2940-3p	8mer-1a	1
TargetScan	AAEL017280	mir-2940-3p	8mer-1a	1
TargetScan	AAEL017048	mir-2940-3p	8mer-1a	1
TargetScan	AAEL014455	mir-2940-3p	8mer-1a	1
TargetScan	AAEL013466	mir-2940-3p	8mer-1a	1
TargetScan	AAEL013278	mir-2940-3p	8mer-1a	1
TargetScan	AAEL013208	mir-2940-3p	8mer-1a	1
TargetScan	AAEL013074	mir-2940-3p	8mer-1a	1
TargetScan	AAEL012651	mir-2940-3p	8mer-1a	1
TargetScan	AAEL012422	mir-2940-3p	8mer-1a	1
TargetScan	AAEL012134	mir-2940-3p	8mer-1a	1
TargetScan	AAEL012110	mir-2940-3p	8mer-1a	1
TargetScan	AAEL011506	mir-2940-3p	8mer-1a	1
TargetScan	AAEL011287	mir-2940-3p	8mer-1a	1
TargetScan	AAEL010884	mir-2940-3p	8mer-1a	1
TargetScan	AAEL010883	mir-2940-3p	8mer-1a	1
TargetScan	AAEL010665	mir-2940-3p	8mer-1a	1
TargetScan	AAEL010655	mir-2940-3p	8mer-1a	1
TargetScan	AAEL010516	mir-2940-3p	8mer-1a	1
TargetScan	AAEL010502	mir-2940-3p	8mer-1a	1
TargetScan	AAEL010021	mir-2940-3p	8mer-1a	1
TargetScan	AAEL009423	mir-2940-3p	8mer-1a	1
TargetScan	AAEL009345	mir-2940-3p	8mer-1a	1
TargetScan	AAEL009220	mir-2940-3p	8mer-1a	1
TargetScan	AAEL009068	mir-2940-3p	8mer-1a	1
TargetScan	AAEL008906	mir-2940-3p	8mer-1a	1
TargetScan	AAEL008738	mir-2940-3p	8mer-1a	1
TargetScan	AAEL008717	mir-2940-3p	8mer-1a	1
TargetScan	AAEL008263	mir-2940-3p	8mer-1a	1
TargetScan	AAEL008164	mir-2940-3p	8mer-1a	1
TargetScan	AAEL007156	mir-2940-3p	8mer-1a	1
TargetScan	AAEL007098	mir-2940-3p	8mer-1a	1
TargetScan	AAEL006687	mir-2940-3p	8mer-1a	1
TargetScan	AAEL006428	mir-2940-3p	8mer-1a	1
TargetScan	AAEL005839	mir-2940-3p	8mer-1a	1
TargetScan	AAEL005736	mir-2940-3p	8mer-1a	1
TargetScan	AAEL005342	mir-2940-3p	8mer-1a	1
TargetScan	AAEL005239	mir-2940-3p	8mer-1a	1
TargetScan	AAEL005149	mir-2940-3p	8mer-1a	1
TargetScan	AAEL004957	mir-2940-3p	8mer-1a	1
TargetScan	AAEL004874	mir-2940-3p	8mer-1a	1
TargetScan	AAEL004668	mir-2940-3p	8mer-1a	1
TargetScan	AAEL004586	mir-2940-3p	8mer-1a	1
TargetScan	AAEL004474	mir-2940-3p	8mer-1a	1
TargetScan	AAEL003954	mir-2940-3p	8mer-1a	1
TargetScan	AAEL003777	mir-2940-3p	8mer-1a	1
TargetScan	AAEL003532	mir-2940-3p	8mer-1a	1
TargetScan	AAEL003407	mir-2940-3p	8mer-1a	1
TargetScan	AAEL003144	mir-2940-3p	8mer-1a	1
TargetScan	AAEL002864	mir-2940-3p	8mer-1a	1
TargetScan	AAEL002487	mir-2940-3p	8mer-1a	1
TargetScan	AAEL002455	mir-2940-3p	8mer-1a	1
TargetScan	AAEL002369	mir-2940-3p	8mer-1a	1
TargetScan	AAEL002094	mir-2940-3p	8mer-1a	1
TargetScan	AAEL001798	mir-2940-3p	8mer-1a	1
TargetScan	AAEL001767	mir-2940-3p	8mer-1a	1
TargetScan	AAEL001434	mir-2940-3p	8mer-1a	1
TargetScan	AAEL001277	mir-2940-3p	8mer-1a	1
TargetScan	AAEL001245	mir-2940-3p	8mer-1a	1
TargetScan	AAEL001243	mir-2940-3p	8mer-1a	1
TargetScan	AAEL001168	mir-2940-3p	8mer-1a	1
TargetScan	AAEL000860	mir-2940-3p	8mer-1a	1
TargetScan	AAEL000729	mir-2940-3p	8mer-1a	1
TargetScan	AAEL000170	mir-2940-3p	8mer-1a	1
TargetScan	AAEL028170	mir-2940-3p	7mer-m8	1
TargetScan	AAEL027273	mir-2940-3p	7mer-m8	1
TargetScan	AAEL027083	mir-2940-3p	7mer-m8	1
TargetScan	AAEL027037	mir-2940-3p	7mer-m8	1
TargetScan	AAEL026633	mir-2940-3p	7mer-m8	1
TargetScan	AAEL026118	mir-2940-3p	7mer-m8	1
TargetScan	AAEL025966	mir-2940-3p	7mer-m8	1
TargetScan	AAEL025932	mir-2940-3p	7mer-m8	1
TargetScan	AAEL025859	mir-2940-3p	7mer-m8	1
TargetScan	AAEL025694	mir-2940-3p	7mer-m8	1
TargetScan	AAEL025363	mir-2940-3p	7mer-m8	1
TargetScan	AAEL025333	mir-2940-3p	7mer-m8	1
TargetScan	AAEL024593	mir-2940-3p	7mer-m8	1
TargetScan	AAEL024190	mir-2940-3p	7mer-m8	1
TargetScan	AAEL023787	mir-2940-3p	7mer-m8	1
TargetScan	AAEL023495	mir-2940-3p	7mer-m8	1
TargetScan	AAEL023384	mir-2940-3p	7mer-m8	1
TargetScan	AAEL022779	mir-2940-3p	7mer-m8	1
TargetScan	AAEL022662	mir-2940-3p	7mer-m8	1
TargetScan	AAEL022221	mir-2940-3p	7mer-m8	1
TargetScan	AAEL022056	mir-2940-3p	7mer-m8	1
TargetScan	AAEL021376	mir-2940-3p	7mer-m8	1
TargetScan	AAEL021200	mir-2940-3p	7mer-m8	1
TargetScan	AAEL020638	mir-2940-3p	7mer-m8	1
TargetScan	AAEL020542	mir-2940-3p	7mer-m8	1
TargetScan	AAEL020403	mir-2940-3p	7mer-m8	1
TargetScan	AAEL019898	mir-2940-3p	7mer-m8	1
TargetScan	AAEL019762	mir-2940-3p	7mer-m8	1
TargetScan	AAEL019746	mir-2940-3p	7mer-m8	1
TargetScan	AAEL019714	mir-2940-3p	7mer-m8	1
TargetScan	AAEL019506	mir-2940-3p	7mer-m8	1
TargetScan	AAEL019451	mir-2940-3p	7mer-m8	1
TargetScan	AAEL019431	mir-2940-3p	7mer-m8	1
TargetScan	AAEL018353	mir-2940-3p	7mer-m8	1
TargetScan	AAEL018342	mir-2940-3p	7mer-m8	1
TargetScan	AAEL018120	mir-2940-3p	7mer-m8	1
TargetScan	AAEL018118	mir-2940-3p	7mer-m8	1
TargetScan	AAEL017224	mir-2940-3p	7mer-m8	1
TargetScan	AAEL017111	mir-2940-3p	7mer-m8	1
TargetScan	AAEL014965	mir-2940-3p	7mer-m8	1
TargetScan	AAEL014589	mir-2940-3p	7mer-m8	1
TargetScan	AAEL014066	mir-2940-3p	7mer-m8	1
TargetScan	AAEL013840	mir-2940-3p	7mer-m8	1
TargetScan	AAEL013653	mir-2940-3p	7mer-m8	1
TargetScan	AAEL013575	mir-2940-3p	7mer-m8	1
TargetScan	AAEL013209	mir-2940-3p	7mer-m8	1
TargetScan	AAEL012911	mir-2940-3p	7mer-m8	1
TargetScan	AAEL012756	mir-2940-3p	7mer-m8	1
TargetScan	AAEL012475	mir-2940-3p	7mer-m8	1
TargetScan	AAEL012422	mir-2940-3p	7mer-m8	1
TargetScan	AAEL012375	mir-2940-3p	7mer-m8	1
TargetScan	AAEL012326	mir-2940-3p	7mer-m8	1
TargetScan	AAEL012323	mir-2940-3p	7mer-m8	1
TargetScan	AAEL012091	mir-2940-3p	7mer-m8	1
TargetScan	AAEL012062	mir-2940-3p	7mer-m8	1
TargetScan	AAEL011900	mir-2940-3p	7mer-m8	1
TargetScan	AAEL011465	mir-2940-3p	7mer-m8	1
TargetScan	AAEL011069	mir-2940-3p	7mer-m8	1
TargetScan	AAEL010627	mir-2940-3p	7mer-m8	1
TargetScan	AAEL010511	mir-2940-3p	7mer-m8	1
TargetScan	AAEL010411	mir-2940-3p	7mer-m8	1
TargetScan	AAEL010175	mir-2940-3p	7mer-m8	1
TargetScan	AAEL010170	mir-2940-3p	7mer-m8	1
TargetScan	AAEL009806	mir-2940-3p	7mer-m8	1
TargetScan	AAEL009720	mir-2940-3p	7mer-m8	1
TargetScan	AAEL009072	mir-2940-3p	7mer-m8	1
TargetScan	AAEL009061	mir-2940-3p	7mer-m8	1
TargetScan	AAEL008961	mir-2940-3p	7mer-m8	1
TargetScan	AAEL008822	mir-2940-3p	7mer-m8	1
TargetScan	AAEL008722	mir-2940-3p	7mer-m8	1
TargetScan	AAEL008426	mir-2940-3p	7mer-m8	1
TargetScan	AAEL008417	mir-2940-3p	7mer-m8	1
TargetScan	AAEL008356	mir-2940-3p	7mer-m8	1
TargetScan	AAEL007831	mir-2940-3p	7mer-m8	1
TargetScan	AAEL007662	mir-2940-3p	7mer-m8	1
TargetScan	AAEL007560	mir-2940-3p	7mer-m8	1
TargetScan	AAEL006993	mir-2940-3p	7mer-m8	1
TargetScan	AAEL006780	mir-2940-3p	7mer-m8	1
TargetScan	AAEL006575	mir-2940-3p	7mer-m8	1
TargetScan	AAEL006543	mir-2940-3p	7mer-m8	1
TargetScan	AAEL006330	mir-2940-3p	7mer-m8	1
TargetScan	AAEL006308	mir-2940-3p	7mer-m8	1
TargetScan	AAEL006214	mir-2940-3p	7mer-m8	1
TargetScan	AAEL006062	mir-2940-3p	7mer-m8	1
TargetScan	AAEL006037	mir-2940-3p	7mer-m8	1
TargetScan	AAEL005879	mir-2940-3p	7mer-m8	1
TargetScan	AAEL005798	mir-2940-3p	7mer-m8	1
TargetScan	AAEL005601	mir-2940-3p	7mer-m8	1
TargetScan	AAEL005149	mir-2940-3p	7mer-m8	1
TargetScan	AAEL004974	mir-2940-3p	7mer-m8	1
TargetScan	AAEL004900	mir-2940-3p	7mer-m8	1
TargetScan	AAEL004731	mir-2940-3p	7mer-m8	1
TargetScan	AAEL004669	mir-2940-3p	7mer-m8	1
TargetScan	AAEL004592	mir-2940-3p	7mer-m8	1
TargetScan	AAEL004544	mir-2940-3p	7mer-m8	1
TargetScan	AAEL004244	mir-2940-3p	7mer-m8	1
TargetScan	AAEL004141	mir-2940-3p	7mer-m8	1
TargetScan	AAEL003543	mir-2940-3p	7mer-m8	1
TargetScan	AAEL003291	mir-2940-3p	7mer-m8	1
TargetScan	AAEL003014	mir-2940-3p	7mer-m8	1
TargetScan	AAEL002788	mir-2940-3p	7mer-m8	1
TargetScan	AAEL002451	mir-2940-3p	7mer-m8	1
TargetScan	AAEL002287	mir-2940-3p	7mer-m8	1
TargetScan	AAEL002235	mir-2940-3p	7mer-m8	1
TargetScan	AAEL002132	mir-2940-3p	7mer-m8	1
TargetScan	AAEL002055	mir-2940-3p	7mer-m8	1
TargetScan	AAEL001940	mir-2940-3p	7mer-m8	1
TargetScan	AAEL001808	mir-2940-3p	7mer-m8	1
TargetScan	AAEL001582	mir-2940-3p	7mer-m8	1
TargetScan	AAEL001571	mir-2940-3p	7mer-m8	1
TargetScan	AAEL001520	mir-2940-3p	7mer-m8	1
TargetScan	AAEL001480	mir-2940-3p	7mer-m8	1
TargetScan	AAEL001328	mir-2940-3p	7mer-m8	1
TargetScan	AAEL001173	mir-2940-3p	7mer-m8	1
TargetScan	AAEL001091	mir-2940-3p	7mer-m8	1
TargetScan	AAEL001046	mir-2940-3p	7mer-m8	1
TargetScan	AAEL000805	mir-2940-3p	7mer-m8	1
TargetScan	AAEL000528	mir-2940-3p	7mer-m8	1
TargetScan	AAEL000521	mir-2940-3p	7mer-m8	1
TargetScan	AAEL000483	mir-2940-3p	7mer-m8	1
TargetScan	AAEL000450	mir-2940-3p	7mer-m8	1
TargetScan	AAEL000421	mir-2940-3p	7mer-m8	1
TargetScan	AAEL000258	mir-2940-3p	7mer-m8	1
TargetScan	AAEL000128	mir-2940-3p	7mer-m8	1
TargetScan	AAEL028237	mir-2940-3p	7mer-1a	1
TargetScan	AAEL028205	mir-2940-3p	7mer-1a	1
TargetScan	AAEL028092	mir-2940-3p	7mer-1a	1
TargetScan	AAEL028037	mir-2940-3p	7mer-1a	1
TargetScan	AAEL027978	mir-2940-3p	7mer-1a	1
TargetScan	AAEL027914	mir-2940-3p	7mer-1a	1
TargetScan	AAEL027790	mir-2940-3p	7mer-1a	1
TargetScan	AAEL027562	mir-2940-3p	7mer-1a	1
TargetScan	AAEL027560	mir-2940-3p	7mer-1a	1
TargetScan	AAEL027514	mir-2940-3p	7mer-1a	1
TargetScan	AAEL027376	mir-2940-3p	7mer-1a	1
TargetScan	AAEL027273	mir-2940-3p	7mer-1a	1
TargetScan	AAEL027131	mir-2940-3p	7mer-1a	1
TargetScan	AAEL026825	mir-2940-3p	7mer-1a	1
TargetScan	AAEL026764	mir-2940-3p	7mer-1a	1
TargetScan	AAEL026752	mir-2940-3p	7mer-1a	1
TargetScan	AAEL026633	mir-2940-3p	7mer-1a	1
TargetScan	AAEL026560	mir-2940-3p	7mer-1a	1
TargetScan	AAEL026504	mir-2940-3p	7mer-1a	1
TargetScan	AAEL025903	mir-2940-3p	7mer-1a	1
TargetScan	AAEL025416	mir-2940-3p	7mer-1a	1
TargetScan	AAEL025271	mir-2940-3p	7mer-1a	1
TargetScan	AAEL025268	mir-2940-3p	7mer-1a	1
TargetScan	AAEL024936	mir-2940-3p	7mer-1a	1
TargetScan	AAEL024849	mir-2940-3p	7mer-1a	1
TargetScan	AAEL024665	mir-2940-3p	7mer-1a	1
TargetScan	AAEL024534	mir-2940-3p	7mer-1a	1
TargetScan	AAEL024283	mir-2940-3p	7mer-1a	1
TargetScan	AAEL024236	mir-2940-3p	7mer-1a	1
TargetScan	AAEL024170	mir-2940-3p	7mer-1a	1
TargetScan	AAEL024005	mir-2940-3p	7mer-1a	1
TargetScan	AAEL023585	mir-2940-3p	7mer-1a	1
TargetScan	AAEL023521	mir-2940-3p	7mer-1a	1
TargetScan	AAEL023504	mir-2940-3p	7mer-1a	1
TargetScan	AAEL023491	mir-2940-3p	7mer-1a	1
TargetScan	AAEL023379	mir-2940-3p	7mer-1a	1
TargetScan	AAEL023325	mir-2940-3p	7mer-1a	1
TargetScan	AAEL023247	mir-2940-3p	7mer-1a	1
TargetScan	AAEL022930	mir-2940-3p	7mer-1a	1
TargetScan	AAEL022897	mir-2940-3p	7mer-1a	1
TargetScan	AAEL022589	mir-2940-3p	7mer-1a	1
TargetScan	AAEL022564	mir-2940-3p	7mer-1a	1
TargetScan	AAEL022137	mir-2940-3p	7mer-1a	1
TargetScan	AAEL021982	mir-2940-3p	7mer-1a	1
TargetScan	AAEL021815	mir-2940-3p	7mer-1a	1
TargetScan	AAEL021755	mir-2940-3p	7mer-1a	1
TargetScan	AAEL021704	mir-2940-3p	7mer-1a	1
TargetScan	AAEL021520	mir-2940-3p	7mer-1a	1
TargetScan	AAEL021291	mir-2940-3p	7mer-1a	1
TargetScan	AAEL021255	mir-2940-3p	7mer-1a	1
TargetScan	AAEL021138	mir-2940-3p	7mer-1a	1
TargetScan	AAEL021092	mir-2940-3p	7mer-1a	1
TargetScan	AAEL020672	mir-2940-3p	7mer-1a	1
TargetScan	AAEL020625	mir-2940-3p	7mer-1a	1
TargetScan	AAEL020461	mir-2940-3p	7mer-1a	1
TargetScan	AAEL020403	mir-2940-3p	7mer-1a	1
TargetScan	AAEL020300	mir-2940-3p	7mer-1a	1
TargetScan	AAEL020258	mir-2940-3p	7mer-1a	1
TargetScan	AAEL020092	mir-2940-3p	7mer-1a	1
TargetScan	AAEL020033	mir-2940-3p	7mer-1a	1
TargetScan	AAEL020002	mir-2940-3p	7mer-1a	1
TargetScan	AAEL019990	mir-2940-3p	7mer-1a	1
TargetScan	AAEL019922	mir-2940-3p	7mer-1a	1
TargetScan	AAEL019892	mir-2940-3p	7mer-1a	1
TargetScan	AAEL019885	mir-2940-3p	7mer-1a	1
TargetScan	AAEL019858	mir-2940-3p	7mer-1a	1
TargetScan	AAEL019758	mir-2940-3p	7mer-1a	1
TargetScan	AAEL019731	mir-2940-3p	7mer-1a	1
TargetScan	AAEL019721	mir-2940-3p	7mer-1a	1
TargetScan	AAEL019720	mir-2940-3p	7mer-1a	1
TargetScan	AAEL019701	mir-2940-3p	7mer-1a	1
TargetScan	AAEL019682	mir-2940-3p	7mer-1a	1
TargetScan	AAEL019674	mir-2940-3p	7mer-1a	1
TargetScan	AAEL019672	mir-2940-3p	7mer-1a	1
TargetScan	AAEL019666	mir-2940-3p	7mer-1a	1
TargetScan	AAEL019617	mir-2940-3p	7mer-1a	1
TargetScan	AAEL019601	mir-2940-3p	7mer-1a	1
TargetScan	AAEL019595	mir-2940-3p	7mer-1a	1
TargetScan	AAEL019586	mir-2940-3p	7mer-1a	1
TargetScan	AAEL019555	mir-2940-3p	7mer-1a	1
TargetScan	AAEL019553	mir-2940-3p	7mer-1a	1
TargetScan	AAEL019500	mir-2940-3p	7mer-1a	1
TargetScan	AAEL019476	mir-2940-3p	7mer-1a	1
TargetScan	AAEL018329	mir-2940-3p	7mer-1a	1
TargetScan	AAEL018320	mir-2940-3p	7mer-1a	1
TargetScan	AAEL018314	mir-2940-3p	7mer-1a	1
TargetScan	AAEL018235	mir-2940-3p	7mer-1a	1
TargetScan	AAEL018131	mir-2940-3p	7mer-1a	1
TargetScan	AAEL017560	mir-2940-3p	7mer-1a	1
TargetScan	AAEL017212	mir-2940-3p	7mer-1a	1
TargetScan	AAEL017048	mir-2940-3p	7mer-1a	1
TargetScan	AAEL014931	mir-2940-3p	7mer-1a	1
TargetScan	AAEL014825	mir-2940-3p	7mer-1a	1
TargetScan	AAEL014519	mir-2940-3p	7mer-1a	1
TargetScan	AAEL014363	mir-2940-3p	7mer-1a	1
TargetScan	AAEL014226	mir-2940-3p	7mer-1a	1
TargetScan	AAEL014152	mir-2940-3p	7mer-1a	1
TargetScan	AAEL013858	mir-2940-3p	7mer-1a	1
TargetScan	AAEL013840	mir-2940-3p	7mer-1a	1
TargetScan	AAEL013723	mir-2940-3p	7mer-1a	1
TargetScan	AAEL013653	mir-2940-3p	7mer-1a	1
TargetScan	AAEL013596	mir-2940-3p	7mer-1a	1
TargetScan	AAEL013452	mir-2940-3p	7mer-1a	1
TargetScan	AAEL013396	mir-2940-3p	7mer-1a	1
TargetScan	AAEL013251	mir-2940-3p	7mer-1a	1
TargetScan	AAEL013092	mir-2940-3p	7mer-1a	1
TargetScan	AAEL013088	mir-2940-3p	7mer-1a	1
TargetScan	AAEL012998	mir-2940-3p	7mer-1a	1
TargetScan	AAEL012911	mir-2940-3p	7mer-1a	1
TargetScan	AAEL012637	mir-2940-3p	7mer-1a	1
TargetScan	AAEL012503	mir-2940-3p	7mer-1a	1
TargetScan	AAEL012456	mir-2940-3p	7mer-1a	1
TargetScan	AAEL012360	mir-2940-3p	7mer-1a	1
TargetScan	AAEL012312	mir-2940-3p	7mer-1a	1
TargetScan	AAEL012178	mir-2940-3p	7mer-1a	1
TargetScan	AAEL012169	mir-2940-3p	7mer-1a	1
TargetScan	AAEL012079	mir-2940-3p	7mer-1a	1
TargetScan	AAEL012035	mir-2940-3p	7mer-1a	1
TargetScan	AAEL011987	mir-2940-3p	7mer-1a	1
TargetScan	AAEL011716	mir-2940-3p	7mer-1a	1
TargetScan	AAEL011657	mir-2940-3p	7mer-1a	1
TargetScan	AAEL011586	mir-2940-3p	7mer-1a	1
TargetScan	AAEL011567	mir-2940-3p	7mer-1a	1
TargetScan	AAEL011563	mir-2940-3p	7mer-1a	1
TargetScan	AAEL011478	mir-2940-3p	7mer-1a	1
TargetScan	AAEL011221	mir-2940-3p	7mer-1a	1
TargetScan	AAEL011197	mir-2940-3p	7mer-1a	1
TargetScan	AAEL011191	mir-2940-3p	7mer-1a	1
TargetScan	AAEL011116	mir-2940-3p	7mer-1a	1
TargetScan	AAEL010893	mir-2940-3p	7mer-1a	1
TargetScan	AAEL010879	mir-2940-3p	7mer-1a	1
TargetScan	AAEL010843	mir-2940-3p	7mer-1a	1
TargetScan	AAEL010835	mir-2940-3p	7mer-1a	1
TargetScan	AAEL010762	mir-2940-3p	7mer-1a	1
TargetScan	AAEL010753	mir-2940-3p	7mer-1a	1
TargetScan	AAEL010685	mir-2940-3p	7mer-1a	1
TargetScan	AAEL010679	mir-2940-3p	7mer-1a	1
TargetScan	AAEL010430	mir-2940-3p	7mer-1a	1
TargetScan	AAEL010354	mir-2940-3p	7mer-1a	1
TargetScan	AAEL010043	mir-2940-3p	7mer-1a	1
TargetScan	AAEL009666	mir-2940-3p	7mer-1a	1
TargetScan	AAEL009658	mir-2940-3p	7mer-1a	1
TargetScan	AAEL009367	mir-2940-3p	7mer-1a	1
TargetScan	AAEL009274	mir-2940-3p	7mer-1a	1
TargetScan	AAEL009212	mir-2940-3p	7mer-1a	1
TargetScan	AAEL009093	mir-2940-3p	7mer-1a	1
TargetScan	AAEL008738	mir-2940-3p	7mer-1a	1
TargetScan	AAEL008684	mir-2940-3p	7mer-1a	1
TargetScan	AAEL008421	mir-2940-3p	7mer-1a	1
TargetScan	AAEL008179	mir-2940-3p	7mer-1a	1
TargetScan	AAEL008090	mir-2940-3p	7mer-1a	1
TargetScan	AAEL008007	mir-2940-3p	7mer-1a	1
TargetScan	AAEL007920	mir-2940-3p	7mer-1a	1
TargetScan	AAEL007633	mir-2940-3p	7mer-1a	1
TargetScan	AAEL007631	mir-2940-3p	7mer-1a	1
TargetScan	AAEL007518	mir-2940-3p	7mer-1a	1
TargetScan	AAEL007328	mir-2940-3p	7mer-1a	1
TargetScan	AAEL007322	mir-2940-3p	7mer-1a	1
TargetScan	AAEL006867	mir-2940-3p	7mer-1a	1
TargetScan	AAEL006791	mir-2940-3p	7mer-1a	1
TargetScan	AAEL006790	mir-2940-3p	7mer-1a	1
TargetScan	AAEL006780	mir-2940-3p	7mer-1a	1
TargetScan	AAEL006774	mir-2940-3p	7mer-1a	1
TargetScan	AAEL006721	mir-2940-3p	7mer-1a	1
TargetScan	AAEL006655	mir-2940-3p	7mer-1a	1
TargetScan	AAEL006564	mir-2940-3p	7mer-1a	1
TargetScan	AAEL006510	mir-2940-3p	7mer-1a	1
TargetScan	AAEL006352	mir-2940-3p	7mer-1a	1
TargetScan	AAEL006330	mir-2940-3p	7mer-1a	1
TargetScan	AAEL005991	mir-2940-3p	7mer-1a	1
TargetScan	AAEL005845	mir-2940-3p	7mer-1a	1
TargetScan	AAEL005813	mir-2940-3p	7mer-1a	1
TargetScan	AAEL005726	mir-2940-3p	7mer-1a	1
TargetScan	AAEL005692	mir-2940-3p	7mer-1a	1
TargetScan	AAEL005581	mir-2940-3p	7mer-1a	1
TargetScan	AAEL005400	mir-2940-3p	7mer-1a	1
TargetScan	AAEL005391	mir-2940-3p	7mer-1a	1
TargetScan	AAEL005347	mir-2940-3p	7mer-1a	1
TargetScan	AAEL005206	mir-2940-3p	7mer-1a	1
TargetScan	AAEL005175	mir-2940-3p	7mer-1a	1
TargetScan	AAEL004964	mir-2940-3p	7mer-1a	1
TargetScan	AAEL004898	mir-2940-3p	7mer-1a	1
TargetScan	AAEL004872	mir-2940-3p	7mer-1a	1
TargetScan	AAEL004783	mir-2940-3p	7mer-1a	1
TargetScan	AAEL004743	mir-2940-3p	7mer-1a	1
TargetScan	AAEL004689	mir-2940-3p	7mer-1a	1
TargetScan	AAEL004688	mir-2940-3p	7mer-1a	1
TargetScan	AAEL004682	mir-2940-3p	7mer-1a	1
TargetScan	AAEL004680	mir-2940-3p	7mer-1a	1
TargetScan	AAEL004570	mir-2940-3p	7mer-1a	1
TargetScan	AAEL004559	mir-2940-3p	7mer-1a	1
TargetScan	AAEL004534	mir-2940-3p	7mer-1a	1
TargetScan	AAEL004495	mir-2940-3p	7mer-1a	1
TargetScan	AAEL004379	mir-2940-3p	7mer-1a	1
TargetScan	AAEL004351	mir-2940-3p	7mer-1a	1
TargetScan	AAEL004307	mir-2940-3p	7mer-1a	1
TargetScan	AAEL004142	mir-2940-3p	7mer-1a	1
TargetScan	AAEL003953	mir-2940-3p	7mer-1a	1
TargetScan	AAEL003914	mir-2940-3p	7mer-1a	1
TargetScan	AAEL003896	mir-2940-3p	7mer-1a	1
TargetScan	AAEL003861	mir-2940-3p	7mer-1a	1
TargetScan	AAEL003746	mir-2940-3p	7mer-1a	1
TargetScan	AAEL003731	mir-2940-3p	7mer-1a	1
TargetScan	AAEL003535	mir-2940-3p	7mer-1a	1
TargetScan	AAEL003355	mir-2940-3p	7mer-1a	1
TargetScan	AAEL003322	mir-2940-3p	7mer-1a	1
TargetScan	AAEL003283	mir-2940-3p	7mer-1a	1
TargetScan	AAEL003163	mir-2940-3p	7mer-1a	1
TargetScan	AAEL003145	mir-2940-3p	7mer-1a	1
TargetScan	AAEL003109	mir-2940-3p	7mer-1a	1
TargetScan	AAEL002879	mir-2940-3p	7mer-1a	1
TargetScan	AAEL002571	mir-2940-3p	7mer-1a	1
TargetScan	AAEL002518	mir-2940-3p	7mer-1a	1
TargetScan	AAEL002351	mir-2940-3p	7mer-1a	1
TargetScan	AAEL002260	mir-2940-3p	7mer-1a	1
TargetScan	AAEL001919	mir-2940-3p	7mer-1a	1
TargetScan	AAEL001906	mir-2940-3p	7mer-1a	1
TargetScan	AAEL001832	mir-2940-3p	7mer-1a	1
TargetScan	AAEL001798	mir-2940-3p	7mer-1a	1
TargetScan	AAEL001707	mir-2940-3p	7mer-1a	1
TargetScan	AAEL001651	mir-2940-3p	7mer-1a	1
TargetScan	AAEL001518	mir-2940-3p	7mer-1a	1
TargetScan	AAEL001270	mir-2940-3p	7mer-1a	1
TargetScan	AAEL001247	mir-2940-3p	7mer-1a	1
TargetScan	AAEL001240	mir-2940-3p	7mer-1a	1
TargetScan	AAEL001236	mir-2940-3p	7mer-1a	1
TargetScan	AAEL001194	mir-2940-3p	7mer-1a	1
TargetScan	AAEL000904	mir-2940-3p	7mer-1a	1
TargetScan	AAEL000600	mir-2940-3p	7mer-1a	1
TargetScan	AAEL000474	mir-2940-3p	7mer-1a	1
TargetScan	AAEL000471	mir-2940-3p	7mer-1a	1
TargetScan	AAEL000427	mir-2940-3p	7mer-1a	1
TargetScan	AAEL000293	mir-2940-3p	7mer-1a	1
TargetScan	AAEL000275	mir-2940-3p	7mer-1a	1
TargetScan	AAEL000256	mir-2940-3p	7mer-1a	1
TargetScan	AAEL000166	mir-2940-3p	7mer-1a	1
TargetScan	AAEL000109	mir-2940-3p	7mer-1a	1
TargetScan	AAEL028161	mir-2940-5p	8mer-1a	1
TargetScan	AAEL028088	mir-2940-5p	8mer-1a	1
TargetScan	AAEL028056	mir-2940-5p	8mer-1a	1
TargetScan	AAEL027694	mir-2940-5p	8mer-1a	1
TargetScan	AAEL027600	mir-2940-5p	8mer-1a	1
TargetScan	AAEL027518	mir-2940-5p	8mer-1a	1
TargetScan	AAEL027506	mir-2940-5p	8mer-1a	1
TargetScan	AAEL026906	mir-2940-5p	8mer-1a	1
TargetScan	AAEL026894	mir-2940-5p	8mer-1a	1
TargetScan	AAEL026809	mir-2940-5p	8mer-1a	1
TargetScan	AAEL026488	mir-2940-5p	8mer-1a	1
TargetScan	AAEL026104	mir-2940-5p	8mer-1a	1
TargetScan	AAEL026069	mir-2940-5p	8mer-1a	1
TargetScan	AAEL025818	mir-2940-5p	8mer-1a	1
TargetScan	AAEL025810	mir-2940-5p	8mer-1a	1
TargetScan	AAEL025767	mir-2940-5p	8mer-1a	1
TargetScan	AAEL025694	mir-2940-5p	8mer-1a	1
TargetScan	AAEL025610	mir-2940-5p	8mer-1a	1
TargetScan	AAEL025498	mir-2940-5p	8mer-1a	1
TargetScan	AAEL025488	mir-2940-5p	8mer-1a	1
TargetScan	AAEL025187	mir-2940-5p	8mer-1a	1
TargetScan	AAEL025045	mir-2940-5p	8mer-1a	1
TargetScan	AAEL024921	mir-2940-5p	8mer-1a	1
TargetScan	AAEL024796	mir-2940-5p	8mer-1a	1
TargetScan	AAEL024665	mir-2940-5p	8mer-1a	1
TargetScan	AAEL024170	mir-2940-5p	8mer-1a	1
TargetScan	AAEL024147	mir-2940-5p	8mer-1a	1
TargetScan	AAEL023591	mir-2940-5p	8mer-1a	1
TargetScan	AAEL023046	mir-2940-5p	8mer-1a	1
TargetScan	AAEL022872	mir-2940-5p	8mer-1a	1
TargetScan	AAEL022539	mir-2940-5p	8mer-1a	1
TargetScan	AAEL021755	mir-2940-5p	8mer-1a	1
TargetScan	AAEL021307	mir-2940-5p	8mer-1a	1
TargetScan	AAEL021147	mir-2940-5p	8mer-1a	1
TargetScan	AAEL021073	mir-2940-5p	8mer-1a	1
TargetScan	AAEL020970	mir-2940-5p	8mer-1a	1
TargetScan	AAEL020586	mir-2940-5p	8mer-1a	1
TargetScan	AAEL020275	mir-2940-5p	8mer-1a	1
TargetScan	AAEL020135	mir-2940-5p	8mer-1a	1
TargetScan	AAEL020057	mir-2940-5p	8mer-1a	1
TargetScan	AAEL019986	mir-2940-5p	8mer-1a	1
TargetScan	AAEL019980	mir-2940-5p	8mer-1a	1
TargetScan	AAEL019907	mir-2940-5p	8mer-1a	1
TargetScan	AAEL019863	mir-2940-5p	8mer-1a	1
TargetScan	AAEL019862	mir-2940-5p	8mer-1a	1
TargetScan	AAEL019838	mir-2940-5p	8mer-1a	1
TargetScan	AAEL019813	mir-2940-5p	8mer-1a	1
TargetScan	AAEL019793	mir-2940-5p	8mer-1a	1
TargetScan	AAEL019748	mir-2940-5p	8mer-1a	1
TargetScan	AAEL019702	mir-2940-5p	8mer-1a	1
TargetScan	AAEL019682	mir-2940-5p	8mer-1a	1
TargetScan	AAEL019674	mir-2940-5p	8mer-1a	1
TargetScan	AAEL019618	mir-2940-5p	8mer-1a	1
TargetScan	AAEL019595	mir-2940-5p	8mer-1a	1
TargetScan	AAEL019588	mir-2940-5p	8mer-1a	1
TargetScan	AAEL019567	mir-2940-5p	8mer-1a	1
TargetScan	AAEL019561	mir-2940-5p	8mer-1a	1
TargetScan	AAEL019500	mir-2940-5p	8mer-1a	1
TargetScan	AAEL019458	mir-2940-5p	8mer-1a	1
TargetScan	AAEL018320	mir-2940-5p	8mer-1a	1
TargetScan	AAEL018280	mir-2940-5p	8mer-1a	1
TargetScan	AAEL018155	mir-2940-5p	8mer-1a	1
TargetScan	AAEL017562	mir-2940-5p	8mer-1a	1
TargetScan	AAEL017447	mir-2940-5p	8mer-1a	1
TargetScan	AAEL017400	mir-2940-5p	8mer-1a	1
TargetScan	AAEL017338	mir-2940-5p	8mer-1a	1
TargetScan	AAEL017329	mir-2940-5p	8mer-1a	1
TargetScan	AAEL017293	mir-2940-5p	8mer-1a	1
TargetScan	AAEL017224	mir-2940-5p	8mer-1a	1
TargetScan	AAEL017135	mir-2940-5p	8mer-1a	1
TargetScan	AAEL017004	mir-2940-5p	8mer-1a	1
TargetScan	AAEL015593	mir-2940-5p	8mer-1a	1
TargetScan	AAEL015543	mir-2940-5p	8mer-1a	1
TargetScan	AAEL015095	mir-2940-5p	8mer-1a	1
TargetScan	AAEL014511	mir-2940-5p	8mer-1a	1
TargetScan	AAEL013905	mir-2940-5p	8mer-1a	1
TargetScan	AAEL013887	mir-2940-5p	8mer-1a	1
TargetScan	AAEL013866	mir-2940-5p	8mer-1a	1
TargetScan	AAEL013639	mir-2940-5p	8mer-1a	1
TargetScan	AAEL013445	mir-2940-5p	8mer-1a	1
TargetScan	AAEL013424	mir-2940-5p	8mer-1a	1
TargetScan	AAEL013370	mir-2940-5p	8mer-1a	1
TargetScan	AAEL013347	mir-2940-5p	8mer-1a	1
TargetScan	AAEL012947	mir-2940-5p	8mer-1a	1
TargetScan	AAEL012827	mir-2940-5p	8mer-1a	1
TargetScan	AAEL012763	mir-2940-5p	8mer-1a	1
TargetScan	AAEL012751	mir-2940-5p	8mer-1a	1
TargetScan	AAEL012671	mir-2940-5p	8mer-1a	1
TargetScan	AAEL012654	mir-2940-5p	8mer-1a	1
TargetScan	AAEL012553	mir-2940-5p	8mer-1a	1
TargetScan	AAEL012503	mir-2940-5p	8mer-1a	1
TargetScan	AAEL012463	mir-2940-5p	8mer-1a	1
TargetScan	AAEL012209	mir-2940-5p	8mer-1a	1
TargetScan	AAEL012169	mir-2940-5p	8mer-1a	1
TargetScan	AAEL012103	mir-2940-5p	8mer-1a	1
TargetScan	AAEL012062	mir-2940-5p	8mer-1a	1
TargetScan	AAEL011987	mir-2940-5p	8mer-1a	1
TargetScan	AAEL011822	mir-2940-5p	8mer-1a	1
TargetScan	AAEL011791	mir-2940-5p	8mer-1a	1
TargetScan	AAEL011664	mir-2940-5p	8mer-1a	1
TargetScan	AAEL011657	mir-2940-5p	8mer-1a	1
TargetScan	AAEL011606	mir-2940-5p	8mer-1a	1
TargetScan	AAEL011567	mir-2940-5p	8mer-1a	1
TargetScan	AAEL011287	mir-2940-5p	8mer-1a	1
TargetScan	AAEL011167	mir-2940-5p	8mer-1a	1
TargetScan	AAEL011142	mir-2940-5p	8mer-1a	1
TargetScan	AAEL010941	mir-2940-5p	8mer-1a	1
TargetScan	AAEL010905	mir-2940-5p	8mer-1a	1
TargetScan	AAEL010843	mir-2940-5p	8mer-1a	1
TargetScan	AAEL010815	mir-2940-5p	8mer-1a	1
TargetScan	AAEL010809	mir-2940-5p	8mer-1a	1
TargetScan	AAEL010798	mir-2940-5p	8mer-1a	1
TargetScan	AAEL010784	mir-2940-5p	8mer-1a	1
TargetScan	AAEL010783	mir-2940-5p	8mer-1a	1
TargetScan	AAEL010762	mir-2940-5p	8mer-1a	1
TargetScan	AAEL010753	mir-2940-5p	8mer-1a	1
TargetScan	AAEL010721	mir-2940-5p	8mer-1a	1
TargetScan	AAEL010567	mir-2940-5p	8mer-1a	1
TargetScan	AAEL010506	mir-2940-5p	8mer-1a	1
TargetScan	AAEL010470	mir-2940-5p	8mer-1a	1
TargetScan	AAEL010430	mir-2940-5p	8mer-1a	1
TargetScan	AAEL010262	mir-2940-5p	8mer-1a	1
TargetScan	AAEL010057	mir-2940-5p	8mer-1a	1
TargetScan	AAEL009736	mir-2940-5p	8mer-1a	1
TargetScan	AAEL009723	mir-2940-5p	8mer-1a	1
TargetScan	AAEL009588	mir-2940-5p	8mer-1a	1
TargetScan	AAEL009562	mir-2940-5p	8mer-1a	1
TargetScan	AAEL009212	mir-2940-5p	8mer-1a	1
TargetScan	AAEL009088	mir-2940-5p	8mer-1a	1
TargetScan	AAEL009072	mir-2940-5p	8mer-1a	1
TargetScan	AAEL008902	mir-2940-5p	8mer-1a	1
TargetScan	AAEL008827	mir-2940-5p	8mer-1a	1
TargetScan	AAEL008777	mir-2940-5p	8mer-1a	1
TargetScan	AAEL008679	mir-2940-5p	8mer-1a	1
TargetScan	AAEL008641	mir-2940-5p	8mer-1a	1
TargetScan	AAEL008497	mir-2940-5p	8mer-1a	1
TargetScan	AAEL008431	mir-2940-5p	8mer-1a	1
TargetScan	AAEL008365	mir-2940-5p	8mer-1a	1
TargetScan	AAEL008306	mir-2940-5p	8mer-1a	1
TargetScan	AAEL008141	mir-2940-5p	8mer-1a	1
TargetScan	AAEL007827	mir-2940-5p	8mer-1a	1
TargetScan	AAEL007800	mir-2940-5p	8mer-1a	1
TargetScan	AAEL007544	mir-2940-5p	8mer-1a	1
TargetScan	AAEL007221	mir-2940-5p	8mer-1a	1
TargetScan	AAEL007205	mir-2940-5p	8mer-1a	1
TargetScan	AAEL006987	mir-2940-5p	8mer-1a	1
TargetScan	AAEL006934	mir-2940-5p	8mer-1a	1
TargetScan	AAEL006872	mir-2940-5p	8mer-1a	1
TargetScan	AAEL006863	mir-2940-5p	8mer-1a	1
TargetScan	AAEL006685	mir-2940-5p	8mer-1a	1
TargetScan	AAEL006567	mir-2940-5p	8mer-1a	1
TargetScan	AAEL006465	mir-2940-5p	8mer-1a	1
TargetScan	AAEL006265	mir-2940-5p	8mer-1a	1
TargetScan	AAEL006235	mir-2940-5p	8mer-1a	1
TargetScan	AAEL006035	mir-2940-5p	8mer-1a	1
TargetScan	AAEL005985	mir-2940-5p	8mer-1a	1
TargetScan	AAEL005706	mir-2940-5p	8mer-1a	1
TargetScan	AAEL005596	mir-2940-5p	8mer-1a	1
TargetScan	AAEL005493	mir-2940-5p	8mer-1a	1
TargetScan	AAEL005422	mir-2940-5p	8mer-1a	1
TargetScan	AAEL005392	mir-2940-5p	8mer-1a	1
TargetScan	AAEL005315	mir-2940-5p	8mer-1a	1
TargetScan	AAEL005261	mir-2940-5p	8mer-1a	1
TargetScan	AAEL005239	mir-2940-5p	8mer-1a	1
TargetScan	AAEL005207	mir-2940-5p	8mer-1a	1
TargetScan	AAEL005204	mir-2940-5p	8mer-1a	1
TargetScan	AAEL005131	mir-2940-5p	8mer-1a	1
TargetScan	AAEL005130	mir-2940-5p	8mer-1a	1
TargetScan	AAEL005034	mir-2940-5p	8mer-1a	1
TargetScan	AAEL004425	mir-2940-5p	8mer-1a	1
TargetScan	AAEL004410	mir-2940-5p	8mer-1a	1
TargetScan	AAEL004131	mir-2940-5p	8mer-1a	1
TargetScan	AAEL004006	mir-2940-5p	8mer-1a	1
TargetScan	AAEL004000	mir-2940-5p	8mer-1a	1
TargetScan	AAEL003973	mir-2940-5p	8mer-1a	1
TargetScan	AAEL003924	mir-2940-5p	8mer-1a	1
TargetScan	AAEL003824	mir-2940-5p	8mer-1a	1
TargetScan	AAEL003812	mir-2940-5p	8mer-1a	1
TargetScan	AAEL003554	mir-2940-5p	8mer-1a	1
TargetScan	AAEL003541	mir-2940-5p	8mer-1a	1
TargetScan	AAEL003217	mir-2940-5p	8mer-1a	1
TargetScan	AAEL003179	mir-2940-5p	8mer-1a	1
TargetScan	AAEL003139	mir-2940-5p	8mer-1a	1
TargetScan	AAEL003136	mir-2940-5p	8mer-1a	1
TargetScan	AAEL003135	mir-2940-5p	8mer-1a	1
TargetScan	AAEL003127	mir-2940-5p	8mer-1a	1
TargetScan	AAEL002983	mir-2940-5p	8mer-1a	1
TargetScan	AAEL002935	mir-2940-5p	8mer-1a	1
TargetScan	AAEL002853	mir-2940-5p	8mer-1a	1
TargetScan	AAEL002769	mir-2940-5p	8mer-1a	1
TargetScan	AAEL002761	mir-2940-5p	8mer-1a	1
TargetScan	AAEL002525	mir-2940-5p	8mer-1a	1
TargetScan	AAEL002075	mir-2940-5p	8mer-1a	1
TargetScan	AAEL001940	mir-2940-5p	8mer-1a	1
TargetScan	AAEL001749	mir-2940-5p	8mer-1a	1
TargetScan	AAEL001732	mir-2940-5p	8mer-1a	1
TargetScan	AAEL001698	mir-2940-5p	8mer-1a	1
TargetScan	AAEL001651	mir-2940-5p	8mer-1a	1
TargetScan	AAEL001628	mir-2940-5p	8mer-1a	1
TargetScan	AAEL001622	mir-2940-5p	8mer-1a	1
TargetScan	AAEL001536	mir-2940-5p	8mer-1a	1
TargetScan	AAEL001511	mir-2940-5p	8mer-1a	1
TargetScan	AAEL001496	mir-2940-5p	8mer-1a	1
TargetScan	AAEL001273	mir-2940-5p	8mer-1a	1
TargetScan	AAEL001231	mir-2940-5p	8mer-1a	1
TargetScan	AAEL001208	mir-2940-5p	8mer-1a	1
TargetScan	AAEL001094	mir-2940-5p	8mer-1a	1
TargetScan	AAEL000863	mir-2940-5p	8mer-1a	1
TargetScan	AAEL000729	mir-2940-5p	8mer-1a	1
TargetScan	AAEL000690	mir-2940-5p	8mer-1a	1
TargetScan	AAEL000634	mir-2940-5p	8mer-1a	1
TargetScan	AAEL000324	mir-2940-5p	8mer-1a	1
TargetScan	AAEL000193	mir-2940-5p	8mer-1a	1
TargetScan	AAEL028237	mir-2940-5p	7mer-m8	1
TargetScan	AAEL028211	mir-2940-5p	7mer-m8	1
TargetScan	AAEL028180	mir-2940-5p	7mer-m8	1
TargetScan	AAEL027732	mir-2940-5p	7mer-m8	1
TargetScan	AAEL027518	mir-2940-5p	7mer-m8	1
TargetScan	AAEL027078	mir-2940-5p	7mer-m8	1
TargetScan	AAEL026843	mir-2940-5p	7mer-m8	1
TargetScan	AAEL026825	mir-2940-5p	7mer-m8	1
TargetScan	AAEL026638	mir-2940-5p	7mer-m8	1
TargetScan	AAEL026276	mir-2940-5p	7mer-m8	1
TargetScan	AAEL026237	mir-2940-5p	7mer-m8	1
TargetScan	AAEL026229	mir-2940-5p	7mer-m8	1
TargetScan	AAEL025842	mir-2940-5p	7mer-m8	1
TargetScan	AAEL025498	mir-2940-5p	7mer-m8	1
TargetScan	AAEL025392	mir-2940-5p	7mer-m8	1
TargetScan	AAEL025120	mir-2940-5p	7mer-m8	1
TargetScan	AAEL024850	mir-2940-5p	7mer-m8	1
TargetScan	AAEL024463	mir-2940-5p	7mer-m8	1
TargetScan	AAEL024359	mir-2940-5p	7mer-m8	1
TargetScan	AAEL024283	mir-2940-5p	7mer-m8	1
TargetScan	AAEL024179	mir-2940-5p	7mer-m8	1
TargetScan	AAEL024066	mir-2940-5p	7mer-m8	1
TargetScan	AAEL023895	mir-2940-5p	7mer-m8	1
TargetScan	AAEL023888	mir-2940-5p	7mer-m8	1
TargetScan	AAEL023815	mir-2940-5p	7mer-m8	1
TargetScan	AAEL023591	mir-2940-5p	7mer-m8	1
TargetScan	AAEL023169	mir-2940-5p	7mer-m8	1
TargetScan	AAEL023159	mir-2940-5p	7mer-m8	1
TargetScan	AAEL022819	mir-2940-5p	7mer-m8	1
TargetScan	AAEL022787	mir-2940-5p	7mer-m8	1
TargetScan	AAEL022726	mir-2940-5p	7mer-m8	1
TargetScan	AAEL022465	mir-2940-5p	7mer-m8	1
TargetScan	AAEL022179	mir-2940-5p	7mer-m8	1
TargetScan	AAEL022105	mir-2940-5p	7mer-m8	1
TargetScan	AAEL021782	mir-2940-5p	7mer-m8	1
TargetScan	AAEL021732	mir-2940-5p	7mer-m8	1
TargetScan	AAEL021520	mir-2940-5p	7mer-m8	1
TargetScan	AAEL021288	mir-2940-5p	7mer-m8	1
TargetScan	AAEL021138	mir-2940-5p	7mer-m8	1
TargetScan	AAEL020955	mir-2940-5p	7mer-m8	1
TargetScan	AAEL020768	mir-2940-5p	7mer-m8	1
TargetScan	AAEL020614	mir-2940-5p	7mer-m8	1
TargetScan	AAEL020499	mir-2940-5p	7mer-m8	1
TargetScan	AAEL020459	mir-2940-5p	7mer-m8	1
TargetScan	AAEL020275	mir-2940-5p	7mer-m8	1
TargetScan	AAEL020258	mir-2940-5p	7mer-m8	1
TargetScan	AAEL020092	mir-2940-5p	7mer-m8	1
TargetScan	AAEL020075	mir-2940-5p	7mer-m8	1
TargetScan	AAEL019990	mir-2940-5p	7mer-m8	1
TargetScan	AAEL019986	mir-2940-5p	7mer-m8	1
TargetScan	AAEL019939	mir-2940-5p	7mer-m8	1
TargetScan	AAEL019904	mir-2940-5p	7mer-m8	1
TargetScan	AAEL019903	mir-2940-5p	7mer-m8	1
TargetScan	AAEL019892	mir-2940-5p	7mer-m8	1
TargetScan	AAEL019881	mir-2940-5p	7mer-m8	1
TargetScan	AAEL019848	mir-2940-5p	7mer-m8	1
TargetScan	AAEL019826	mir-2940-5p	7mer-m8	1
TargetScan	AAEL019771	mir-2940-5p	7mer-m8	1
TargetScan	AAEL019716	mir-2940-5p	7mer-m8	1
TargetScan	AAEL019708	mir-2940-5p	7mer-m8	1
TargetScan	AAEL019702	mir-2940-5p	7mer-m8	1
TargetScan	AAEL019701	mir-2940-5p	7mer-m8	1
TargetScan	AAEL019691	mir-2940-5p	7mer-m8	1
TargetScan	AAEL019674	mir-2940-5p	7mer-m8	1
TargetScan	AAEL019609	mir-2940-5p	7mer-m8	1
TargetScan	AAEL019567	mir-2940-5p	7mer-m8	1
TargetScan	AAEL019559	mir-2940-5p	7mer-m8	1
TargetScan	AAEL019549	mir-2940-5p	7mer-m8	1
TargetScan	AAEL019546	mir-2940-5p	7mer-m8	1
TargetScan	AAEL019534	mir-2940-5p	7mer-m8	1
TargetScan	AAEL019502	mir-2940-5p	7mer-m8	1
TargetScan	AAEL019481	mir-2940-5p	7mer-m8	1
TargetScan	AAEL019477	mir-2940-5p	7mer-m8	1
TargetScan	AAEL019465	mir-2940-5p	7mer-m8	1
TargetScan	AAEL018710	mir-2940-5p	7mer-m8	1
TargetScan	AAEL018350	mir-2940-5p	7mer-m8	1
TargetScan	AAEL018237	mir-2940-5p	7mer-m8	1
TargetScan	AAEL018227	mir-2940-5p	7mer-m8	1
TargetScan	AAEL018225	mir-2940-5p	7mer-m8	1
TargetScan	AAEL018124	mir-2940-5p	7mer-m8	1
TargetScan	AAEL018118	mir-2940-5p	7mer-m8	1
TargetScan	AAEL017419	mir-2940-5p	7mer-m8	1
TargetScan	AAEL017391	mir-2940-5p	7mer-m8	1
TargetScan	AAEL017368	mir-2940-5p	7mer-m8	1
TargetScan	AAEL017329	mir-2940-5p	7mer-m8	1
TargetScan	AAEL017177	mir-2940-5p	7mer-m8	1
TargetScan	AAEL017048	mir-2940-5p	7mer-m8	1
TargetScan	AAEL015271	mir-2940-5p	7mer-m8	1
TargetScan	AAEL015180	mir-2940-5p	7mer-m8	1
TargetScan	AAEL015109	mir-2940-5p	7mer-m8	1
TargetScan	AAEL014931	mir-2940-5p	7mer-m8	1
TargetScan	AAEL014768	mir-2940-5p	7mer-m8	1
TargetScan	AAEL014635	mir-2940-5p	7mer-m8	1
TargetScan	AAEL014566	mir-2940-5p	7mer-m8	1
TargetScan	AAEL014557	mir-2940-5p	7mer-m8	1
TargetScan	AAEL014365	mir-2940-5p	7mer-m8	1
TargetScan	AAEL014318	mir-2940-5p	7mer-m8	1
TargetScan	AAEL014316	mir-2940-5p	7mer-m8	1
TargetScan	AAEL014273	mir-2940-5p	7mer-m8	1
TargetScan	AAEL014176	mir-2940-5p	7mer-m8	1
TargetScan	AAEL013969	mir-2940-5p	7mer-m8	1
TargetScan	AAEL013635	mir-2940-5p	7mer-m8	1
TargetScan	AAEL013545	mir-2940-5p	7mer-m8	1
TargetScan	AAEL013434	mir-2940-5p	7mer-m8	1
TargetScan	AAEL013380	mir-2940-5p	7mer-m8	1
TargetScan	AAEL013367	mir-2940-5p	7mer-m8	1
TargetScan	AAEL013251	mir-2940-5p	7mer-m8	1
TargetScan	AAEL013203	mir-2940-5p	7mer-m8	1
TargetScan	AAEL012987	mir-2940-5p	7mer-m8	1
TargetScan	AAEL012929	mir-2940-5p	7mer-m8	1
TargetScan	AAEL012818	mir-2940-5p	7mer-m8	1
TargetScan	AAEL012640	mir-2940-5p	7mer-m8	1
TargetScan	AAEL012466	mir-2940-5p	7mer-m8	1
TargetScan	AAEL012463	mir-2940-5p	7mer-m8	1
TargetScan	AAEL012446	mir-2940-5p	7mer-m8	1
TargetScan	AAEL012352	mir-2940-5p	7mer-m8	1
TargetScan	AAEL012280	mir-2940-5p	7mer-m8	1
TargetScan	AAEL012262	mir-2940-5p	7mer-m8	1
TargetScan	AAEL012212	mir-2940-5p	7mer-m8	1
TargetScan	AAEL012134	mir-2940-5p	7mer-m8	1
TargetScan	AAEL012110	mir-2940-5p	7mer-m8	1
TargetScan	AAEL012052	mir-2940-5p	7mer-m8	1
TargetScan	AAEL011931	mir-2940-5p	7mer-m8	1
TargetScan	AAEL011871	mir-2940-5p	7mer-m8	1
TargetScan	AAEL011680	mir-2940-5p	7mer-m8	1
TargetScan	AAEL011475	mir-2940-5p	7mer-m8	1
TargetScan	AAEL011231	mir-2940-5p	7mer-m8	1
TargetScan	AAEL010891	mir-2940-5p	7mer-m8	1
TargetScan	AAEL010829	mir-2940-5p	7mer-m8	1
TargetScan	AAEL010798	mir-2940-5p	7mer-m8	1
TargetScan	AAEL010659	mir-2940-5p	7mer-m8	1
TargetScan	AAEL010502	mir-2940-5p	7mer-m8	1
TargetScan	AAEL010488	mir-2940-5p	7mer-m8	1
TargetScan	AAEL010402	mir-2940-5p	7mer-m8	1
TargetScan	AAEL010364	mir-2940-5p	7mer-m8	1
TargetScan	AAEL010347	mir-2940-5p	7mer-m8	1
TargetScan	AAEL010343	mir-2940-5p	7mer-m8	1
TargetScan	AAEL010256	mir-2940-5p	7mer-m8	1
TargetScan	AAEL010245	mir-2940-5p	7mer-m8	1
TargetScan	AAEL009969	mir-2940-5p	7mer-m8	1
TargetScan	AAEL009915	mir-2940-5p	7mer-m8	1
TargetScan	AAEL009873	mir-2940-5p	7mer-m8	1
TargetScan	AAEL009466	mir-2940-5p	7mer-m8	1
TargetScan	AAEL009402	mir-2940-5p	7mer-m8	1
TargetScan	AAEL009398	mir-2940-5p	7mer-m8	1
TargetScan	AAEL009307	mir-2940-5p	7mer-m8	1
TargetScan	AAEL008647	mir-2940-5p	7mer-m8	1
TargetScan	AAEL008639	mir-2940-5p	7mer-m8	1
TargetScan	AAEL008590	mir-2940-5p	7mer-m8	1
TargetScan	AAEL008408	mir-2940-5p	7mer-m8	1
TargetScan	AAEL008263	mir-2940-5p	7mer-m8	1
TargetScan	AAEL008164	mir-2940-5p	7mer-m8	1
TargetScan	AAEL007838	mir-2940-5p	7mer-m8	1
TargetScan	AAEL007804	mir-2940-5p	7mer-m8	1
TargetScan	AAEL007619	mir-2940-5p	7mer-m8	1
TargetScan	AAEL007518	mir-2940-5p	7mer-m8	1
TargetScan	AAEL007410	mir-2940-5p	7mer-m8	1
TargetScan	AAEL007353	mir-2940-5p	7mer-m8	1
TargetScan	AAEL007305	mir-2940-5p	7mer-m8	1
TargetScan	AAEL007110	mir-2940-5p	7mer-m8	1
TargetScan	AAEL006876	mir-2940-5p	7mer-m8	1
TargetScan	AAEL006826	mir-2940-5p	7mer-m8	1
TargetScan	AAEL006805	mir-2940-5p	7mer-m8	1
TargetScan	AAEL006433	mir-2940-5p	7mer-m8	1
TargetScan	AAEL006226	mir-2940-5p	7mer-m8	1
TargetScan	AAEL006180	mir-2940-5p	7mer-m8	1
TargetScan	AAEL006012	mir-2940-5p	7mer-m8	1
TargetScan	AAEL005961	mir-2940-5p	7mer-m8	1
TargetScan	AAEL005879	mir-2940-5p	7mer-m8	1
TargetScan	AAEL005832	mir-2940-5p	7mer-m8	1
TargetScan	AAEL005422	mir-2940-5p	7mer-m8	1
TargetScan	AAEL005180	mir-2940-5p	7mer-m8	1
TargetScan	AAEL005131	mir-2940-5p	7mer-m8	1
TargetScan	AAEL005103	mir-2940-5p	7mer-m8	1
TargetScan	AAEL005086	mir-2940-5p	7mer-m8	1
TargetScan	AAEL004984	mir-2940-5p	7mer-m8	1
TargetScan	AAEL004916	mir-2940-5p	7mer-m8	1
TargetScan	AAEL004865	mir-2940-5p	7mer-m8	1
TargetScan	AAEL004731	mir-2940-5p	7mer-m8	1
TargetScan	AAEL004715	mir-2940-5p	7mer-m8	1
TargetScan	AAEL004573	mir-2940-5p	7mer-m8	1
TargetScan	AAEL004555	mir-2940-5p	7mer-m8	1
TargetScan	AAEL004407	mir-2940-5p	7mer-m8	1
TargetScan	AAEL004302	mir-2940-5p	7mer-m8	1
TargetScan	AAEL004236	mir-2940-5p	7mer-m8	1
TargetScan	AAEL004121	mir-2940-5p	7mer-m8	1
TargetScan	AAEL004040	mir-2940-5p	7mer-m8	1
TargetScan	AAEL003923	mir-2940-5p	7mer-m8	1
TargetScan	AAEL003914	mir-2940-5p	7mer-m8	1
TargetScan	AAEL003901	mir-2940-5p	7mer-m8	1
TargetScan	AAEL003861	mir-2940-5p	7mer-m8	1
TargetScan	AAEL003731	mir-2940-5p	7mer-m8	1
TargetScan	AAEL003532	mir-2940-5p	7mer-m8	1
TargetScan	AAEL003432	mir-2940-5p	7mer-m8	1
TargetScan	AAEL003415	mir-2940-5p	7mer-m8	1
TargetScan	AAEL003398	mir-2940-5p	7mer-m8	1
TargetScan	AAEL003373	mir-2940-5p	7mer-m8	1
TargetScan	AAEL003371	mir-2940-5p	7mer-m8	1
TargetScan	AAEL003326	mir-2940-5p	7mer-m8	1
TargetScan	AAEL002769	mir-2940-5p	7mer-m8	1
TargetScan	AAEL002692	mir-2940-5p	7mer-m8	1
TargetScan	AAEL002551	mir-2940-5p	7mer-m8	1
TargetScan	AAEL002474	mir-2940-5p	7mer-m8	1
TargetScan	AAEL002451	mir-2940-5p	7mer-m8	1
TargetScan	AAEL002126	mir-2940-5p	7mer-m8	1
TargetScan	AAEL001887	mir-2940-5p	7mer-m8	1
TargetScan	AAEL001798	mir-2940-5p	7mer-m8	1
TargetScan	AAEL001716	mir-2940-5p	7mer-m8	1
TargetScan	AAEL001708	mir-2940-5p	7mer-m8	1
TargetScan	AAEL001571	mir-2940-5p	7mer-m8	1
TargetScan	AAEL001569	mir-2940-5p	7mer-m8	1
TargetScan	AAEL001556	mir-2940-5p	7mer-m8	1
TargetScan	AAEL001549	mir-2940-5p	7mer-m8	1
TargetScan	AAEL001459	mir-2940-5p	7mer-m8	1
TargetScan	AAEL001434	mir-2940-5p	7mer-m8	1
TargetScan	AAEL001379	mir-2940-5p	7mer-m8	1
TargetScan	AAEL001243	mir-2940-5p	7mer-m8	1
TargetScan	AAEL001208	mir-2940-5p	7mer-m8	1
TargetScan	AAEL001024	mir-2940-5p	7mer-m8	1
TargetScan	AAEL001007	mir-2940-5p	7mer-m8	1
TargetScan	AAEL000985	mir-2940-5p	7mer-m8	1
TargetScan	AAEL000781	mir-2940-5p	7mer-m8	1
TargetScan	AAEL000770	mir-2940-5p	7mer-m8	1
TargetScan	AAEL000752	mir-2940-5p	7mer-m8	1
TargetScan	AAEL000729	mir-2940-5p	7mer-m8	1
TargetScan	AAEL000633	mir-2940-5p	7mer-m8	1
TargetScan	AAEL000370	mir-2940-5p	7mer-m8	1
TargetScan	AAEL000327	mir-2940-5p	7mer-m8	1
TargetScan	AAEL000255	mir-2940-5p	7mer-m8	1
TargetScan	AAEL000242	mir-2940-5p	7mer-m8	1
TargetScan	AAEL000193	mir-2940-5p	7mer-m8	1
TargetScan	AAEL000188	mir-2940-5p	7mer-m8	1
TargetScan	AAEL027879	mir-2940-5p	7mer-1a	1
TargetScan	AAEL027724	mir-2940-5p	7mer-1a	1
TargetScan	AAEL027644	mir-2940-5p	7mer-1a	1
TargetScan	AAEL027606	mir-2940-5p	7mer-1a	1
TargetScan	AAEL027504	mir-2940-5p	7mer-1a	1
TargetScan	AAEL027307	mir-2940-5p	7mer-1a	1
TargetScan	AAEL027273	mir-2940-5p	7mer-1a	1
TargetScan	AAEL027096	mir-2940-5p	7mer-1a	1
TargetScan	AAEL026872	mir-2940-5p	7mer-1a	1
TargetScan	AAEL026850	mir-2940-5p	7mer-1a	1
TargetScan	AAEL026720	mir-2940-5p	7mer-1a	1
TargetScan	AAEL026633	mir-2940-5p	7mer-1a	1
TargetScan	AAEL026589	mir-2940-5p	7mer-1a	1
TargetScan	AAEL026479	mir-2940-5p	7mer-1a	1
TargetScan	AAEL026410	mir-2940-5p	7mer-1a	1
TargetScan	AAEL026276	mir-2940-5p	7mer-1a	1
TargetScan	AAEL026251	mir-2940-5p	7mer-1a	1
TargetScan	AAEL025988	mir-2940-5p	7mer-1a	1
TargetScan	AAEL025856	mir-2940-5p	7mer-1a	1
TargetScan	AAEL025785	mir-2940-5p	7mer-1a	1
TargetScan	AAEL025518	mir-2940-5p	7mer-1a	1
TargetScan	AAEL025517	mir-2940-5p	7mer-1a	1
TargetScan	AAEL025502	mir-2940-5p	7mer-1a	1
TargetScan	AAEL025049	mir-2940-5p	7mer-1a	1
TargetScan	AAEL025003	mir-2940-5p	7mer-1a	1
TargetScan	AAEL024936	mir-2940-5p	7mer-1a	1
TargetScan	AAEL024829	mir-2940-5p	7mer-1a	1
TargetScan	AAEL024796	mir-2940-5p	7mer-1a	1
TargetScan	AAEL024632	mir-2940-5p	7mer-1a	1
TargetScan	AAEL024593	mir-2940-5p	7mer-1a	1
TargetScan	AAEL024534	mir-2940-5p	7mer-1a	1
TargetScan	AAEL024497	mir-2940-5p	7mer-1a	1
TargetScan	AAEL024283	mir-2940-5p	7mer-1a	1
TargetScan	AAEL024191	mir-2940-5p	7mer-1a	1
TargetScan	AAEL024153	mir-2940-5p	7mer-1a	1
TargetScan	AAEL023816	mir-2940-5p	7mer-1a	1
TargetScan	AAEL023787	mir-2940-5p	7mer-1a	1
TargetScan	AAEL023757	mir-2940-5p	7mer-1a	1
TargetScan	AAEL023471	mir-2940-5p	7mer-1a	1
TargetScan	AAEL022891	mir-2940-5p	7mer-1a	1
TargetScan	AAEL022845	mir-2940-5p	7mer-1a	1
TargetScan	AAEL022497	mir-2940-5p	7mer-1a	1
TargetScan	AAEL022496	mir-2940-5p	7mer-1a	1
TargetScan	AAEL022485	mir-2940-5p	7mer-1a	1
TargetScan	AAEL022013	mir-2940-5p	7mer-1a	1
TargetScan	AAEL021755	mir-2940-5p	7mer-1a	1
TargetScan	AAEL021520	mir-2940-5p	7mer-1a	1
TargetScan	AAEL021471	mir-2940-5p	7mer-1a	1
TargetScan	AAEL021432	mir-2940-5p	7mer-1a	1
TargetScan	AAEL021421	mir-2940-5p	7mer-1a	1
TargetScan	AAEL021365	mir-2940-5p	7mer-1a	1
TargetScan	AAEL021318	mir-2940-5p	7mer-1a	1
TargetScan	AAEL021276	mir-2940-5p	7mer-1a	1
TargetScan	AAEL021138	mir-2940-5p	7mer-1a	1
TargetScan	AAEL020950	mir-2940-5p	7mer-1a	1
TargetScan	AAEL020946	mir-2940-5p	7mer-1a	1
TargetScan	AAEL020748	mir-2940-5p	7mer-1a	1
TargetScan	AAEL020586	mir-2940-5p	7mer-1a	1
TargetScan	AAEL020236	mir-2940-5p	7mer-1a	1
TargetScan	AAEL020128	mir-2940-5p	7mer-1a	1
TargetScan	AAEL020110	mir-2940-5p	7mer-1a	1
TargetScan	AAEL020016	mir-2940-5p	7mer-1a	1
TargetScan	AAEL019977	mir-2940-5p	7mer-1a	1
TargetScan	AAEL019922	mir-2940-5p	7mer-1a	1
TargetScan	AAEL019904	mir-2940-5p	7mer-1a	1
TargetScan	AAEL019883	mir-2940-5p	7mer-1a	1
TargetScan	AAEL019863	mir-2940-5p	7mer-1a	1
TargetScan	AAEL019849	mir-2940-5p	7mer-1a	1
TargetScan	AAEL019844	mir-2940-5p	7mer-1a	1
TargetScan	AAEL019836	mir-2940-5p	7mer-1a	1
TargetScan	AAEL019833	mir-2940-5p	7mer-1a	1
TargetScan	AAEL019827	mir-2940-5p	7mer-1a	1
TargetScan	AAEL019819	mir-2940-5p	7mer-1a	1
TargetScan	AAEL019807	mir-2940-5p	7mer-1a	1
TargetScan	AAEL019743	mir-2940-5p	7mer-1a	1
TargetScan	AAEL019685	mir-2940-5p	7mer-1a	1
TargetScan	AAEL019682	mir-2940-5p	7mer-1a	1
TargetScan	AAEL019681	mir-2940-5p	7mer-1a	1
TargetScan	AAEL019658	mir-2940-5p	7mer-1a	1
TargetScan	AAEL019646	mir-2940-5p	7mer-1a	1
TargetScan	AAEL019617	mir-2940-5p	7mer-1a	1
TargetScan	AAEL019599	mir-2940-5p	7mer-1a	1
TargetScan	AAEL019583	mir-2940-5p	7mer-1a	1
TargetScan	AAEL019567	mir-2940-5p	7mer-1a	1
TargetScan	AAEL019553	mir-2940-5p	7mer-1a	1
TargetScan	AAEL019513	mir-2940-5p	7mer-1a	1
TargetScan	AAEL019506	mir-2940-5p	7mer-1a	1
TargetScan	AAEL019503	mir-2940-5p	7mer-1a	1
TargetScan	AAEL019485	mir-2940-5p	7mer-1a	1
TargetScan	AAEL019481	mir-2940-5p	7mer-1a	1
TargetScan	AAEL019473	mir-2940-5p	7mer-1a	1
TargetScan	AAEL019458	mir-2940-5p	7mer-1a	1
TargetScan	AAEL019455	mir-2940-5p	7mer-1a	1
TargetScan	AAEL019444	mir-2940-5p	7mer-1a	1
TargetScan	AAEL018699	mir-2940-5p	7mer-1a	1
TargetScan	AAEL018334	mir-2940-5p	7mer-1a	1
TargetScan	AAEL018324	mir-2940-5p	7mer-1a	1
TargetScan	AAEL018165	mir-2940-5p	7mer-1a	1
TargetScan	AAEL018149	mir-2940-5p	7mer-1a	1
TargetScan	AAEL018118	mir-2940-5p	7mer-1a	1
TargetScan	AAEL017462	mir-2940-5p	7mer-1a	1
TargetScan	AAEL017419	mir-2940-5p	7mer-1a	1
TargetScan	AAEL017315	mir-2940-5p	7mer-1a	1
TargetScan	AAEL015255	mir-2940-5p	7mer-1a	1
TargetScan	AAEL014943	mir-2940-5p	7mer-1a	1
TargetScan	AAEL014825	mir-2940-5p	7mer-1a	1
TargetScan	AAEL014773	mir-2940-5p	7mer-1a	1
TargetScan	AAEL014527	mir-2940-5p	7mer-1a	1
TargetScan	AAEL014357	mir-2940-5p	7mer-1a	1
TargetScan	AAEL014152	mir-2940-5p	7mer-1a	1
TargetScan	AAEL013997	mir-2940-5p	7mer-1a	1
TargetScan	AAEL013959	mir-2940-5p	7mer-1a	1
TargetScan	AAEL013596	mir-2940-5p	7mer-1a	1
TargetScan	AAEL013507	mir-2940-5p	7mer-1a	1
TargetScan	AAEL013452	mir-2940-5p	7mer-1a	1
TargetScan	AAEL013445	mir-2940-5p	7mer-1a	1
TargetScan	AAEL013424	mir-2940-5p	7mer-1a	1
TargetScan	AAEL013404	mir-2940-5p	7mer-1a	1
TargetScan	AAEL013253	mir-2940-5p	7mer-1a	1
TargetScan	AAEL012903	mir-2940-5p	7mer-1a	1
TargetScan	AAEL012640	mir-2940-5p	7mer-1a	1
TargetScan	AAEL012553	mir-2940-5p	7mer-1a	1
TargetScan	AAEL012503	mir-2940-5p	7mer-1a	1
TargetScan	AAEL012463	mir-2940-5p	7mer-1a	1
TargetScan	AAEL012443	mir-2940-5p	7mer-1a	1
TargetScan	AAEL012421	mir-2940-5p	7mer-1a	1
TargetScan	AAEL012413	mir-2940-5p	7mer-1a	1
TargetScan	AAEL012375	mir-2940-5p	7mer-1a	1
TargetScan	AAEL012352	mir-2940-5p	7mer-1a	1
TargetScan	AAEL012234	mir-2940-5p	7mer-1a	1
TargetScan	AAEL012169	mir-2940-5p	7mer-1a	1
TargetScan	AAEL012071	mir-2940-5p	7mer-1a	1
TargetScan	AAEL012057	mir-2940-5p	7mer-1a	1
TargetScan	AAEL012056	mir-2940-5p	7mer-1a	1
TargetScan	AAEL012031	mir-2940-5p	7mer-1a	1
TargetScan	AAEL011981	mir-2940-5p	7mer-1a	1
TargetScan	AAEL011978	mir-2940-5p	7mer-1a	1
TargetScan	AAEL011911	mir-2940-5p	7mer-1a	1
TargetScan	AAEL011784	mir-2940-5p	7mer-1a	1
TargetScan	AAEL011506	mir-2940-5p	7mer-1a	1
TargetScan	AAEL011295	mir-2940-5p	7mer-1a	1
TargetScan	AAEL011231	mir-2940-5p	7mer-1a	1
TargetScan	AAEL011142	mir-2940-5p	7mer-1a	1
TargetScan	AAEL011023	mir-2940-5p	7mer-1a	1
TargetScan	AAEL011014	mir-2940-5p	7mer-1a	1
TargetScan	AAEL010893	mir-2940-5p	7mer-1a	1
TargetScan	AAEL010854	mir-2940-5p	7mer-1a	1
TargetScan	AAEL010843	mir-2940-5p	7mer-1a	1
TargetScan	AAEL010793	mir-2940-5p	7mer-1a	1
TargetScan	AAEL010783	mir-2940-5p	7mer-1a	1
TargetScan	AAEL010771	mir-2940-5p	7mer-1a	1
TargetScan	AAEL010755	mir-2940-5p	7mer-1a	1
TargetScan	AAEL010745	mir-2940-5p	7mer-1a	1
TargetScan	AAEL010679	mir-2940-5p	7mer-1a	1
TargetScan	AAEL010343	mir-2940-5p	7mer-1a	1
TargetScan	AAEL010262	mir-2940-5p	7mer-1a	1
TargetScan	AAEL010018	mir-2940-5p	7mer-1a	1
TargetScan	AAEL009991	mir-2940-5p	7mer-1a	1
TargetScan	AAEL009847	mir-2940-5p	7mer-1a	1
TargetScan	AAEL009736	mir-2940-5p	7mer-1a	1
TargetScan	AAEL009733	mir-2940-5p	7mer-1a	1
TargetScan	AAEL009658	mir-2940-5p	7mer-1a	1
TargetScan	AAEL009259	mir-2940-5p	7mer-1a	1
TargetScan	AAEL009250	mir-2940-5p	7mer-1a	1
TargetScan	AAEL009232	mir-2940-5p	7mer-1a	1
TargetScan	AAEL009212	mir-2940-5p	7mer-1a	1
TargetScan	AAEL009180	mir-2940-5p	7mer-1a	1
TargetScan	AAEL009099	mir-2940-5p	7mer-1a	1
TargetScan	AAEL008823	mir-2940-5p	7mer-1a	1
TargetScan	AAEL008760	mir-2940-5p	7mer-1a	1
TargetScan	AAEL008717	mir-2940-5p	7mer-1a	1
TargetScan	AAEL008645	mir-2940-5p	7mer-1a	1
TargetScan	AAEL008590	mir-2940-5p	7mer-1a	1
TargetScan	AAEL008564	mir-2940-5p	7mer-1a	1
TargetScan	AAEL008510	mir-2940-5p	7mer-1a	1
TargetScan	AAEL008495	mir-2940-5p	7mer-1a	1
TargetScan	AAEL008459	mir-2940-5p	7mer-1a	1
TargetScan	AAEL008431	mir-2940-5p	7mer-1a	1
TargetScan	AAEL008426	mir-2940-5p	7mer-1a	1
TargetScan	AAEL008389	mir-2940-5p	7mer-1a	1
TargetScan	AAEL008258	mir-2940-5p	7mer-1a	1
TargetScan	AAEL008257	mir-2940-5p	7mer-1a	1
TargetScan	AAEL008177	mir-2940-5p	7mer-1a	1
TargetScan	AAEL008164	mir-2940-5p	7mer-1a	1
TargetScan	AAEL007931	mir-2940-5p	7mer-1a	1
TargetScan	AAEL007719	mir-2940-5p	7mer-1a	1
TargetScan	AAEL007535	mir-2940-5p	7mer-1a	1
TargetScan	AAEL007523	mir-2940-5p	7mer-1a	1
TargetScan	AAEL007487	mir-2940-5p	7mer-1a	1
TargetScan	AAEL007329	mir-2940-5p	7mer-1a	1
TargetScan	AAEL007234	mir-2940-5p	7mer-1a	1
TargetScan	AAEL007209	mir-2940-5p	7mer-1a	1
TargetScan	AAEL007143	mir-2940-5p	7mer-1a	1
TargetScan	AAEL006721	mir-2940-5p	7mer-1a	1
TargetScan	AAEL006687	mir-2940-5p	7mer-1a	1
TargetScan	AAEL006476	mir-2940-5p	7mer-1a	1
TargetScan	AAEL006283	mir-2940-5p	7mer-1a	1
TargetScan	AAEL006241	mir-2940-5p	7mer-1a	1
TargetScan	AAEL006160	mir-2940-5p	7mer-1a	1
TargetScan	AAEL006054	mir-2940-5p	7mer-1a	1
TargetScan	AAEL006035	mir-2940-5p	7mer-1a	1
TargetScan	AAEL005893	mir-2940-5p	7mer-1a	1
TargetScan	AAEL005726	mir-2940-5p	7mer-1a	1
TargetScan	AAEL005706	mir-2940-5p	7mer-1a	1
TargetScan	AAEL005617	mir-2940-5p	7mer-1a	1
TargetScan	AAEL005460	mir-2940-5p	7mer-1a	1
TargetScan	AAEL005315	mir-2940-5p	7mer-1a	1
TargetScan	AAEL005255	mir-2940-5p	7mer-1a	1
TargetScan	AAEL005130	mir-2940-5p	7mer-1a	1
TargetScan	AAEL004768	mir-2940-5p	7mer-1a	1
TargetScan	AAEL004715	mir-2940-5p	7mer-1a	1
TargetScan	AAEL004500	mir-2940-5p	7mer-1a	1
TargetScan	AAEL004344	mir-2940-5p	7mer-1a	1
TargetScan	AAEL004221	mir-2940-5p	7mer-1a	1
TargetScan	AAEL004211	mir-2940-5p	7mer-1a	1
TargetScan	AAEL004176	mir-2940-5p	7mer-1a	1
TargetScan	AAEL004147	mir-2940-5p	7mer-1a	1
TargetScan	AAEL004138	mir-2940-5p	7mer-1a	1
TargetScan	AAEL003953	mir-2940-5p	7mer-1a	1
TargetScan	AAEL003861	mir-2940-5p	7mer-1a	1
TargetScan	AAEL003746	mir-2940-5p	7mer-1a	1
TargetScan	AAEL003532	mir-2940-5p	7mer-1a	1
TargetScan	AAEL003503	mir-2940-5p	7mer-1a	1
TargetScan	AAEL003487	mir-2940-5p	7mer-1a	1
TargetScan	AAEL003398	mir-2940-5p	7mer-1a	1
TargetScan	AAEL003373	mir-2940-5p	7mer-1a	1
TargetScan	AAEL003203	mir-2940-5p	7mer-1a	1
TargetScan	AAEL003117	mir-2940-5p	7mer-1a	1
TargetScan	AAEL003116	mir-2940-5p	7mer-1a	1
TargetScan	AAEL003097	mir-2940-5p	7mer-1a	1
TargetScan	AAEL003014	mir-2940-5p	7mer-1a	1
TargetScan	AAEL002896	mir-2940-5p	7mer-1a	1
TargetScan	AAEL002887	mir-2940-5p	7mer-1a	1
TargetScan	AAEL002879	mir-2940-5p	7mer-1a	1
TargetScan	AAEL002390	mir-2940-5p	7mer-1a	1
TargetScan	AAEL002220	mir-2940-5p	7mer-1a	1
TargetScan	AAEL001952	mir-2940-5p	7mer-1a	1
TargetScan	AAEL001919	mir-2940-5p	7mer-1a	1
TargetScan	AAEL001864	mir-2940-5p	7mer-1a	1
TargetScan	AAEL001843	mir-2940-5p	7mer-1a	1
TargetScan	AAEL001798	mir-2940-5p	7mer-1a	1
TargetScan	AAEL001652	mir-2940-5p	7mer-1a	1
TargetScan	AAEL001628	mir-2940-5p	7mer-1a	1
TargetScan	AAEL001582	mir-2940-5p	7mer-1a	1
TargetScan	AAEL001532	mir-2940-5p	7mer-1a	1
TargetScan	AAEL001518	mir-2940-5p	7mer-1a	1
TargetScan	AAEL001503	mir-2940-5p	7mer-1a	1
TargetScan	AAEL001476	mir-2940-5p	7mer-1a	1
TargetScan	AAEL001447	mir-2940-5p	7mer-1a	1
TargetScan	AAEL001433	mir-2940-5p	7mer-1a	1
TargetScan	AAEL001252	mir-2940-5p	7mer-1a	1
TargetScan	AAEL001247	mir-2940-5p	7mer-1a	1
TargetScan	AAEL001228	mir-2940-5p	7mer-1a	1
TargetScan	AAEL001052	mir-2940-5p	7mer-1a	1
TargetScan	AAEL001046	mir-2940-5p	7mer-1a	1
TargetScan	AAEL000970	mir-2940-5p	7mer-1a	1
TargetScan	AAEL000934	mir-2940-5p	7mer-1a	1
TargetScan	AAEL000824	mir-2940-5p	7mer-1a	1
TargetScan	AAEL000729	mir-2940-5p	7mer-1a	1
TargetScan	AAEL000663	mir-2940-5p	7mer-1a	1
TargetScan	AAEL000623	mir-2940-5p	7mer-1a	1
TargetScan	AAEL000597	mir-2940-5p	7mer-1a	1
TargetScan	AAEL000564	mir-2940-5p	7mer-1a	1
TargetScan	AAEL000523	mir-2940-5p	7mer-1a	1
TargetScan	AAEL000474	mir-2940-5p	7mer-1a	1
TargetScan	AAEL000469	mir-2940-5p	7mer-1a	1
TargetScan	AAEL000405	mir-2940-5p	7mer-1a	1
TargetScan	AAEL000288	mir-2940-5p	7mer-1a	1
TargetScan	AAEL000239	mir-2940-5p	7mer-1a	1
TargetScan	AAEL000191	mir-2940-5p	7mer-1a	1
TargetScan	AAEL000053	mir-2940-5p	7mer-1a	1
TargetScan	AAEL027830	mir-2945-3p	8mer-1a	1
TargetScan	AAEL027699	mir-2945-3p	8mer-1a	1
TargetScan	AAEL027261	mir-2945-3p	8mer-1a	1
TargetScan	AAEL027238	mir-2945-3p	8mer-1a	1
TargetScan	AAEL026933	mir-2945-3p	8mer-1a	1
TargetScan	AAEL026634	mir-2945-3p	8mer-1a	1
TargetScan	AAEL026560	mir-2945-3p	8mer-1a	1
TargetScan	AAEL026251	mir-2945-3p	8mer-1a	1
TargetScan	AAEL025750	mir-2945-3p	8mer-1a	1
TargetScan	AAEL024936	mir-2945-3p	8mer-1a	1
TargetScan	AAEL024283	mir-2945-3p	8mer-1a	1
TargetScan	AAEL024210	mir-2945-3p	8mer-1a	1
TargetScan	AAEL023757	mir-2945-3p	8mer-1a	1
TargetScan	AAEL023561	mir-2945-3p	8mer-1a	1
TargetScan	AAEL021750	mir-2945-3p	8mer-1a	1
TargetScan	AAEL021029	mir-2945-3p	8mer-1a	1
TargetScan	AAEL020936	mir-2945-3p	8mer-1a	1
TargetScan	AAEL020878	mir-2945-3p	8mer-1a	1
TargetScan	AAEL020646	mir-2945-3p	8mer-1a	1
TargetScan	AAEL020033	mir-2945-3p	8mer-1a	1
TargetScan	AAEL019833	mir-2945-3p	8mer-1a	1
TargetScan	AAEL019773	mir-2945-3p	8mer-1a	1
TargetScan	AAEL019682	mir-2945-3p	8mer-1a	1
TargetScan	AAEL019609	mir-2945-3p	8mer-1a	1
TargetScan	AAEL019608	mir-2945-3p	8mer-1a	1
TargetScan	AAEL019513	mir-2945-3p	8mer-1a	1
TargetScan	AAEL019444	mir-2945-3p	8mer-1a	1
TargetScan	AAEL018236	mir-2945-3p	8mer-1a	1
TargetScan	AAEL017994	mir-2945-3p	8mer-1a	1
TargetScan	AAEL017462	mir-2945-3p	8mer-1a	1
TargetScan	AAEL017316	mir-2945-3p	8mer-1a	1
TargetScan	AAEL014527	mir-2945-3p	8mer-1a	1
TargetScan	AAEL014344	mir-2945-3p	8mer-1a	1
TargetScan	AAEL014003	mir-2945-3p	8mer-1a	1
TargetScan	AAEL013991	mir-2945-3p	8mer-1a	1
TargetScan	AAEL013847	mir-2945-3p	8mer-1a	1
TargetScan	AAEL013251	mir-2945-3p	8mer-1a	1
TargetScan	AAEL012941	mir-2945-3p	8mer-1a	1
TargetScan	AAEL012206	mir-2945-3p	8mer-1a	1
TargetScan	AAEL011741	mir-2945-3p	8mer-1a	1
TargetScan	AAEL010941	mir-2945-3p	8mer-1a	1
TargetScan	AAEL010567	mir-2945-3p	8mer-1a	1
TargetScan	AAEL010508	mir-2945-3p	8mer-1a	1
TargetScan	AAEL010426	mir-2945-3p	8mer-1a	1
TargetScan	AAEL010330	mir-2945-3p	8mer-1a	1
TargetScan	AAEL010015	mir-2945-3p	8mer-1a	1
TargetScan	AAEL009847	mir-2945-3p	8mer-1a	1
TargetScan	AAEL009232	mir-2945-3p	8mer-1a	1
TargetScan	AAEL008496	mir-2945-3p	8mer-1a	1
TargetScan	AAEL008442	mir-2945-3p	8mer-1a	1
TargetScan	AAEL008346	mir-2945-3p	8mer-1a	1
TargetScan	AAEL008164	mir-2945-3p	8mer-1a	1
TargetScan	AAEL008032	mir-2945-3p	8mer-1a	1
TargetScan	AAEL007004	mir-2945-3p	8mer-1a	1
TargetScan	AAEL006646	mir-2945-3p	8mer-1a	1
TargetScan	AAEL006447	mir-2945-3p	8mer-1a	1
TargetScan	AAEL006445	mir-2945-3p	8mer-1a	1
TargetScan	AAEL006283	mir-2945-3p	8mer-1a	1
TargetScan	AAEL005843	mir-2945-3p	8mer-1a	1
TargetScan	AAEL005769	mir-2945-3p	8mer-1a	1
TargetScan	AAEL005736	mir-2945-3p	8mer-1a	1
TargetScan	AAEL005450	mir-2945-3p	8mer-1a	1
TargetScan	AAEL005131	mir-2945-3p	8mer-1a	1
TargetScan	AAEL004710	mir-2945-3p	8mer-1a	1
TargetScan	AAEL004623	mir-2945-3p	8mer-1a	1
TargetScan	AAEL004406	mir-2945-3p	8mer-1a	1
TargetScan	AAEL004125	mir-2945-3p	8mer-1a	1
TargetScan	AAEL003383	mir-2945-3p	8mer-1a	1
TargetScan	AAEL003356	mir-2945-3p	8mer-1a	1
TargetScan	AAEL003133	mir-2945-3p	8mer-1a	1
TargetScan	AAEL002502	mir-2945-3p	8mer-1a	1
TargetScan	AAEL002433	mir-2945-3p	8mer-1a	1
TargetScan	AAEL001798	mir-2945-3p	8mer-1a	1
TargetScan	AAEL001749	mir-2945-3p	8mer-1a	1
TargetScan	AAEL001612	mir-2945-3p	8mer-1a	1
TargetScan	AAEL001394	mir-2945-3p	8mer-1a	1
TargetScan	AAEL000860	mir-2945-3p	8mer-1a	1
TargetScan	AAEL000822	mir-2945-3p	8mer-1a	1
TargetScan	AAEL000623	mir-2945-3p	8mer-1a	1
TargetScan	AAEL000250	mir-2945-3p	8mer-1a	1
TargetScan	AAEL000053	mir-2945-3p	8mer-1a	1
TargetScan	AAEL027938	mir-2945-3p	7mer-m8	1
TargetScan	AAEL027483	mir-2945-3p	7mer-m8	1
TargetScan	AAEL026893	mir-2945-3p	7mer-m8	1
TargetScan	AAEL026872	mir-2945-3p	7mer-m8	1
TargetScan	AAEL026850	mir-2945-3p	7mer-m8	1
TargetScan	AAEL026633	mir-2945-3p	7mer-m8	1
TargetScan	AAEL026518	mir-2945-3p	7mer-m8	1
TargetScan	AAEL026440	mir-2945-3p	7mer-m8	1
TargetScan	AAEL026240	mir-2945-3p	7mer-m8	1
TargetScan	AAEL025587	mir-2945-3p	7mer-m8	1
TargetScan	AAEL025514	mir-2945-3p	7mer-m8	1
TargetScan	AAEL025294	mir-2945-3p	7mer-m8	1
TargetScan	AAEL024953	mir-2945-3p	7mer-m8	1
TargetScan	AAEL024425	mir-2945-3p	7mer-m8	1
TargetScan	AAEL024359	mir-2945-3p	7mer-m8	1
TargetScan	AAEL023845	mir-2945-3p	7mer-m8	1
TargetScan	AAEL023706	mir-2945-3p	7mer-m8	1
TargetScan	AAEL023611	mir-2945-3p	7mer-m8	1
TargetScan	AAEL023349	mir-2945-3p	7mer-m8	1
TargetScan	AAEL022918	mir-2945-3p	7mer-m8	1
TargetScan	AAEL022867	mir-2945-3p	7mer-m8	1
TargetScan	AAEL022743	mir-2945-3p	7mer-m8	1
TargetScan	AAEL022183	mir-2945-3p	7mer-m8	1
TargetScan	AAEL021798	mir-2945-3p	7mer-m8	1
TargetScan	AAEL021789	mir-2945-3p	7mer-m8	1
TargetScan	AAEL021739	mir-2945-3p	7mer-m8	1
TargetScan	AAEL021738	mir-2945-3p	7mer-m8	1
TargetScan	AAEL021255	mir-2945-3p	7mer-m8	1
TargetScan	AAEL021147	mir-2945-3p	7mer-m8	1
TargetScan	AAEL021100	mir-2945-3p	7mer-m8	1
TargetScan	AAEL020486	mir-2945-3p	7mer-m8	1
TargetScan	AAEL020382	mir-2945-3p	7mer-m8	1
TargetScan	AAEL020302	mir-2945-3p	7mer-m8	1
TargetScan	AAEL020258	mir-2945-3p	7mer-m8	1
TargetScan	AAEL019784	mir-2945-3p	7mer-m8	1
TargetScan	AAEL019771	mir-2945-3p	7mer-m8	1
TargetScan	AAEL019721	mir-2945-3p	7mer-m8	1
TargetScan	AAEL019704	mir-2945-3p	7mer-m8	1
TargetScan	AAEL019527	mir-2945-3p	7mer-m8	1
TargetScan	AAEL019418	mir-2945-3p	7mer-m8	1
TargetScan	AAEL018334	mir-2945-3p	7mer-m8	1
TargetScan	AAEL018324	mir-2945-3p	7mer-m8	1
TargetScan	AAEL018059	mir-2945-3p	7mer-m8	1
TargetScan	AAEL017538	mir-2945-3p	7mer-m8	1
TargetScan	AAEL017229	mir-2945-3p	7mer-m8	1
TargetScan	AAEL017064	mir-2945-3p	7mer-m8	1
TargetScan	AAEL015575	mir-2945-3p	7mer-m8	1
TargetScan	AAEL014946	mir-2945-3p	7mer-m8	1
TargetScan	AAEL014589	mir-2945-3p	7mer-m8	1
TargetScan	AAEL014527	mir-2945-3p	7mer-m8	1
TargetScan	AAEL014507	mir-2945-3p	7mer-m8	1
TargetScan	AAEL014455	mir-2945-3p	7mer-m8	1
TargetScan	AAEL014422	mir-2945-3p	7mer-m8	1
TargetScan	AAEL014227	mir-2945-3p	7mer-m8	1
TargetScan	AAEL013870	mir-2945-3p	7mer-m8	1
TargetScan	AAEL013731	mir-2945-3p	7mer-m8	1
TargetScan	AAEL013653	mir-2945-3p	7mer-m8	1
TargetScan	AAEL013596	mir-2945-3p	7mer-m8	1
TargetScan	AAEL013253	mir-2945-3p	7mer-m8	1
TargetScan	AAEL012548	mir-2945-3p	7mer-m8	1
TargetScan	AAEL012393	mir-2945-3p	7mer-m8	1
TargetScan	AAEL012152	mir-2945-3p	7mer-m8	1
TargetScan	AAEL012131	mir-2945-3p	7mer-m8	1
TargetScan	AAEL011901	mir-2945-3p	7mer-m8	1
TargetScan	AAEL011892	mir-2945-3p	7mer-m8	1
TargetScan	AAEL011217	mir-2945-3p	7mer-m8	1
TargetScan	AAEL010941	mir-2945-3p	7mer-m8	1
TargetScan	AAEL010864	mir-2945-3p	7mer-m8	1
TargetScan	AAEL010579	mir-2945-3p	7mer-m8	1
TargetScan	AAEL010401	mir-2945-3p	7mer-m8	1
TargetScan	AAEL010226	mir-2945-3p	7mer-m8	1
TargetScan	AAEL010078	mir-2945-3p	7mer-m8	1
TargetScan	AAEL010018	mir-2945-3p	7mer-m8	1
TargetScan	AAEL009759	mir-2945-3p	7mer-m8	1
TargetScan	AAEL009736	mir-2945-3p	7mer-m8	1
TargetScan	AAEL009588	mir-2945-3p	7mer-m8	1
TargetScan	AAEL009427	mir-2945-3p	7mer-m8	1
TargetScan	AAEL009259	mir-2945-3p	7mer-m8	1
TargetScan	AAEL009249	mir-2945-3p	7mer-m8	1
TargetScan	AAEL009099	mir-2945-3p	7mer-m8	1
TargetScan	AAEL008733	mir-2945-3p	7mer-m8	1
TargetScan	AAEL008641	mir-2945-3p	7mer-m8	1
TargetScan	AAEL008634	mir-2945-3p	7mer-m8	1
TargetScan	AAEL008569	mir-2945-3p	7mer-m8	1
TargetScan	AAEL008164	mir-2945-3p	7mer-m8	1
TargetScan	AAEL008032	mir-2945-3p	7mer-m8	1
TargetScan	AAEL008020	mir-2945-3p	7mer-m8	1
TargetScan	AAEL007931	mir-2945-3p	7mer-m8	1
TargetScan	AAEL007636	mir-2945-3p	7mer-m8	1
TargetScan	AAEL007523	mir-2945-3p	7mer-m8	1
TargetScan	AAEL007221	mir-2945-3p	7mer-m8	1
TargetScan	AAEL007156	mir-2945-3p	7mer-m8	1
TargetScan	AAEL006987	mir-2945-3p	7mer-m8	1
TargetScan	AAEL006881	mir-2945-3p	7mer-m8	1
TargetScan	AAEL006820	mir-2945-3p	7mer-m8	1
TargetScan	AAEL006819	mir-2945-3p	7mer-m8	1
TargetScan	AAEL006646	mir-2945-3p	7mer-m8	1
TargetScan	AAEL006510	mir-2945-3p	7mer-m8	1
TargetScan	AAEL006071	mir-2945-3p	7mer-m8	1
TargetScan	AAEL005895	mir-2945-3p	7mer-m8	1
TargetScan	AAEL005776	mir-2945-3p	7mer-m8	1
TargetScan	AAEL005580	mir-2945-3p	7mer-m8	1
TargetScan	AAEL005535	mir-2945-3p	7mer-m8	1
[truncated: 3,993 more rows]

## Sheet: PITA
	target	query	type	mfe	hit
	1262	14	6	-18	1798
software	target	query	type	dGduplex	hit
PITA	AAEL002308	mir-2945-3p	7:0:1	-18	1
PITA	AAEL021288	mir-275-3p	7:0:1	-18	1
PITA	AAEL007874	mir-275-5p	7:0:1	-18	1
PITA	AAEL015255	mir-275-5p	7:0:1	-18	1
PITA	AAEL015255	mir-275-5p	7:0:1	-18	1
PITA	AAEL006312	mir-2940-3p	7:0:1	-18	1
PITA	AAEL002592	mir-2940-3p	7:0:1	-18	1
PITA	AAEL009733	mir-989-3p	7:0:1	-18	1
PITA	AAEL006825	mir-9b-5p	7:0:1	-18	1
PITA	AAEL023651	mir-9b-5p	7:0:1	-18	1
PITA	AAEL008138	mir-8-5p	8:0:0	-18	1
PITA	AAEL025321	mir-989-3p	8:0:0	-18	1
PITA	AAEL020955	mir-989-3p	8:0:0	-18	1
PITA	AAEL003861	mir-317-3p	8:0:1	-18	1
PITA	AAEL019481	mir-9a-5p	8:0:1	-18	1
PITA	AAEL013653	mir-317-3p	8:0:1	-18	1
PITA	AAEL007357	mir-8-5p	8:0:1	-18	1
PITA	AAEL006646	mir-989-3p	8:0:1	-18	1
PITA	AAEL000336	mir-989-3p	8:0:1	-18	1
PITA	AAEL008514	mir-275-3p	8:1:0	-18	1
PITA	AAEL018350	mir-275-5p	8:1:0	-18	1
PITA	AAEL027273	mir-275-5p	8:1:0	-18	1
PITA	AAEL023491	mir-2940-3p	8:1:0	-18	1
PITA	AAEL020259	mir-2940-3p	8:1:0	-18	1
PITA	AAEL023888	mir-8-5p	8:1:0	-18	1
PITA	AAEL027694	mir-8-5p	8:1:0	-18	1
PITA	AAEL027694	mir-8-5p	8:1:0	-18	1
PITA	AAEL013643	mir-989-3p	8:1:0	-18	1
PITA	AAEL019702	mir-989-3p	8:1:0	-18	1
PITA	AAEL017280	mir-989-3p	8:1:0	-18	1
PITA	AAEL001946	mir-989-3p	8:1:0	-18	1
PITA	AAEL019656	mir-9b-5p	8:1:0	-18	1
PITA	AAEL003391	mir-275-3p	8:1:1	-18	1
PITA	AAEL003391	mir-275-3p	8:1:1	-18	1
PITA	AAEL027668	mir-275-3p	8:1:1	-18	1
PITA	AAEL019506	mir-275-3p	8:1:1	-18	1
PITA	AAEL019506	mir-275-3p	8:1:1	-18	1
PITA	AAEL019506	mir-275-3p	8:1:1	-18	1
PITA	AAEL019924	mir-275-5p	8:1:1	-18	1
PITA	AAEL020970	mir-275-5p	8:1:1	-18	1
PITA	AAEL011597	mir-275-5p	8:1:1	-18	1
PITA	AAEL014102	mir-275-5p	8:1:1	-18	1
PITA	AAEL002803	mir-275-5p	8:1:1	-18	1
PITA	AAEL008210	mir-2940-3p	8:1:1	-18	1
PITA	AAEL003478	mir-8-5p	8:1:1	-18	1
PITA	AAEL021739	mir-8-5p	8:1:1	-18	1
PITA	AAEL015118	mir-989-3p	8:1:1	-18	1
PITA	AAEL007548	mir-989-3p	8:1:1	-18	1
PITA	AAEL015180	mir-989-3p	8:1:1	-18	1
PITA	AAEL019883	mir-989-3p	8:1:1	-18	1
PITA	AAEL025606	mir-9b-5p	8:1:1	-18	1
PITA	AAEL015255	mir-275-5p	7:0:0	-18.01	1
PITA	AAEL019506	mir-317-3p	7:0:1	-18.01	1
PITA	AAEL025295	mir-989-3p	7:0:1	-18.01	1
PITA	AAEL017385	mir-8-5p	8:1:0	-18.01	1
PITA	AAEL000682	mir-275-5p	7:0:0	-18.02	1
PITA	AAEL003063	mir-9b-5p	8:1:1	-18.02	1
PITA	AAEL019951	mir-989-3p	7:0:0	-18.05	1
PITA	AAEL001379	mir-184-3p	7:0:1	-18.05	1
PITA	AAEL023537	mir-8-5p	8:0:0	-18.05	1
PITA	AAEL004294	mir-275-3p	8:1:1	-18.05	1
PITA	AAEL003022	mir-9b-5p	8:1:1	-18.06	1
PITA	AAEL005977	mir-9b-5p	8:1:1	-18.07	1
PITA	AAEL001819	mir-275-5p	7:0:0	-18.1	1
PITA	AAEL002474	mir-275-5p	7:0:0	-18.1	1
PITA	AAEL003014	mir-275-5p	7:0:0	-18.1	1
PITA	AAEL003777	mir-2940-3p	7:0:0	-18.1	1
PITA	AAEL021449	mir-2940-3p	7:0:0	-18.1	1
PITA	AAEL012326	mir-2940-3p	7:0:0	-18.1	1
PITA	AAEL003103	mir-8-5p	7:0:0	-18.1	1
PITA	AAEL024889	mir-989-3p	7:0:0	-18.1	1
PITA	AAEL014086	mir-9b-5p	7:0:0	-18.1	1
PITA	AAEL013653	mir-317-3p	7:0:1	-18.1	1
PITA	AAEL027273	mir-2945-3p	7:0:1	-18.1	1
PITA	AAEL017391	mir-275-5p	7:0:1	-18.1	1
PITA	AAEL003407	mir-275-5p	7:0:1	-18.1	1
PITA	AAEL021846	mir-275-5p	7:0:1	-18.1	1
PITA	AAEL025502	mir-275-5p	7:0:1	-18.1	1
PITA	AAEL004936	mir-8-5p	7:0:1	-18.1	1
PITA	AAEL002756	mir-8-5p	7:0:1	-18.1	1
PITA	AAEL000547	mir-989-3p	7:0:1	-18.1	1
PITA	AAEL026751	mir-9b-5p	7:0:1	-18.1	1
PITA	AAEL010956	mir-9b-5p	7:0:1	-18.1	1
PITA	AAEL000729	mir-9b-5p	7:0:1	-18.1	1
PITA	AAEL027273	mir-9b-5p	7:0:1	-18.1	1
PITA	AAEL020016	mir-2945-3p	8:0:1	-18.1	1
PITA	AAEL005895	mir-275-5p	8:0:1	-18.1	1
PITA	AAEL024005	mir-275-5p	8:0:1	-18.1	1
PITA	AAEL019588	mir-275-5p	8:0:1	-18.1	1
PITA	AAEL001744	mir-275-5p	8:0:1	-18.1	1
PITA	AAEL027940	mir-275-5p	8:0:1	-18.1	1
PITA	AAEL019527	mir-2940-3p	8:0:1	-18.1	1
PITA	AAEL002641	mir-2940-3p	8:0:1	-18.1	1
PITA	AAEL006522	mir-989-3p	8:0:1	-18.1	1
PITA	AAEL006120	mir-989-3p	8:0:1	-18.1	1
PITA	AAEL019631	mir-989-3p	8:0:1	-18.1	1
PITA	AAEL025224	mir-989-3p	8:0:1	-18.1	1
PITA	AAEL000863	mir-989-3p	8:0:1	-18.1	1
PITA	AAEL007450	mir-275-3p	8:1:0	-18.1	1
PITA	AAEL000970	mir-275-3p	8:1:0	-18.1	1
PITA	AAEL003505	mir-275-3p	8:1:0	-18.1	1
PITA	AAEL012835	mir-275-5p	8:1:0	-18.1	1
PITA	AAEL019566	mir-8-5p	8:1:0	-18.1	1
PITA	AAEL011414	mir-8-5p	8:1:0	-18.1	1
PITA	AAEL005692	mir-8-5p	8:1:0	-18.1	1
PITA	AAEL000399	mir-989-3p	8:1:0	-18.1	1
PITA	AAEL003616	mir-989-3p	8:1:0	-18.1	1
PITA	AAEL018304	mir-989-3p	8:1:0	-18.1	1
PITA	AAEL027925	mir-989-3p	8:1:0	-18.1	1
PITA	AAEL007539	mir-9b-5p	8:1:0	-18.1	1
PITA	AAEL011140	mir-275-3p	8:1:1	-18.1	1
PITA	AAEL010567	mir-275-5p	8:1:1	-18.1	1
PITA	AAEL010289	mir-275-5p	8:1:1	-18.1	1
PITA	AAEL000474	mir-275-5p	8:1:1	-18.1	1
PITA	AAEL001281	mir-275-5p	8:1:1	-18.1	1
PITA	AAEL025295	mir-275-5p	8:1:1	-18.1	1
PITA	AAEL020258	mir-275-5p	8:1:1	-18.1	1
PITA	AAEL001912	mir-275-5p	8:1:1	-18.1	1
PITA	AAEL023895	mir-2940-3p	8:1:1	-18.1	1
PITA	AAEL004131	mir-2940-3p	8:1:1	-18.1	1
PITA	AAEL027099	mir-8-5p	8:1:1	-18.1	1
PITA	AAEL026260	mir-989-3p	8:1:1	-18.1	1
PITA	AAEL006473	mir-989-3p	8:1:1	-18.1	1
PITA	AAEL002214	mir-9b-5p	8:1:1	-18.1	1
PITA	AAEL019700	mir-9b-5p	8:1:1	-18.1	1
PITA	AAEL024235	mir-275-3p	8:1:1	-18.11	1
PITA	AAEL004913	mir-989-3p	8:1:1	-18.11	1
PITA	AAEL006326	mir-989-3p	7:0:1	-18.12	1
PITA	AAEL022538	mir-275-3p	7:0:1	-18.13	1
PITA	AAEL014419	mir-989-3p	8:1:1	-18.13	1
PITA	AAEL019721	mir-275-5p	8:0:1	-18.14	1
PITA	AAEL002308	mir-9a-5p	7:0:0	-18.15	1
PITA	AAEL019723	mir-275-3p	8:1:0	-18.15	1
PITA	AAEL013418	mir-9b-5p	8:1:1	-18.15	1
PITA	AAEL023266	mir-34-3p	8:0:1	-18.16	1
PITA	AAEL018354	mir-9b-5p	8:1:0	-18.16	1
PITA	AAEL004307	mir-275-5p	8:1:1	-18.16	1
PITA	AAEL003861	mir-275-5p	8:1:1	-18.16	1
PITA	AAEL019524	mir-8-5p	8:1:1	-18.16	1
PITA	AAEL019740	mir-989-3p	7:0:1	-18.17	1
PITA	AAEL001805	mir-275-3p	8:1:0	-18.18	1
PITA	AAEL002410	mir-2940-3p	8:1:0	-18.19	1
PITA	AAEL019862	mir-2940-3p	7:0:0	-18.2	1
PITA	AAEL012756	mir-989-3p	7:0:0	-18.2	1
PITA	AAEL005471	mir-989-3p	7:0:0	-18.2	1
PITA	AAEL017391	mir-184-3p	7:0:1	-18.2	1
PITA	AAEL021520	mir-184-3p	7:0:1	-18.2	1
PITA	AAEL010483	mir-275-5p	7:0:1	-18.2	1
PITA	AAEL002817	mir-275-5p	7:0:1	-18.2	1
PITA	AAEL006247	mir-275-5p	7:0:1	-18.2	1
PITA	AAEL021291	mir-989-3p	7:0:1	-18.2	1
PITA	AAEL021301	mir-9b-5p	7:0:1	-18.2	1
PITA	AAEL027326	mir-9b-5p	7:0:1	-18.2	1
PITA	AAEL026118	mir-2940-3p	8:0:0	-18.2	1
PITA	AAEL019594	mir-8-5p	8:0:0	-18.2	1
PITA	AAEL005204	mir-8-5p	8:0:0	-18.2	1
PITA	AAEL007447	mir-184-3p	8:0:1	-18.2	1
PITA	AAEL010506	mir-184-3p	8:0:1	-18.2	1
PITA	AAEL011870	mir-184-3p	8:0:1	-18.2	1
PITA	AAEL013653	mir-71-3p	8:0:1	-18.2	1
PITA	AAEL020092	mir-988-3p	8:0:1	-18.2	1
PITA	AAEL006790	mir-275-3p	8:1:0	-18.2	1
PITA	AAEL011332	mir-275-3p	8:1:0	-18.2	1
PITA	AAEL005147	mir-275-5p	8:1:0	-18.2	1
PITA	AAEL005079	mir-2940-3p	8:1:0	-18.2	1
PITA	AAEL002152	mir-2940-3p	8:1:0	-18.2	1
PITA	AAEL019907	mir-8-5p	8:1:0	-18.2	1
PITA	AAEL011487	mir-8-5p	8:1:0	-18.2	1
PITA	AAEL003063	mir-8-5p	8:1:0	-18.2	1
PITA	AAEL024627	mir-989-3p	8:1:0	-18.2	1
PITA	AAEL000474	mir-9b-5p	8:1:0	-18.2	1
PITA	AAEL012637	mir-275-3p	8:1:1	-18.2	1
PITA	AAEL024153	mir-275-3p	8:1:1	-18.2	1
PITA	AAEL009493	mir-275-3p	8:1:1	-18.2	1
PITA	AAEL004568	mir-275-3p	8:1:1	-18.2	1
PITA	AAEL006012	mir-275-3p	8:1:1	-18.2	1
PITA	AAEL004620	mir-275-5p	8:1:1	-18.2	1
PITA	AAEL008462	mir-275-5p	8:1:1	-18.2	1
PITA	AAEL014433	mir-8-5p	8:1:1	-18.2	1
PITA	AAEL013596	mir-8-5p	8:1:1	-18.2	1
PITA	AAEL017419	mir-989-3p	8:1:1	-18.2	1
PITA	AAEL002410	mir-989-3p	8:1:1	-18.2	1
PITA	AAEL006032	mir-989-3p	8:1:1	-18.2	1
PITA	AAEL027518	mir-989-3p	8:1:1	-18.2	1
PITA	AAEL024908	mir-989-3p	8:1:1	-18.2	1
PITA	AAEL021240	mir-989-3p	8:1:1	-18.2	1
PITA	AAEL003097	mir-275-5p	8:1:0	-18.21	1
PITA	AAEL004227	mir-275-5p	8:1:1	-18.21	1
PITA	AAEL004875	mir-8-5p	8:1:1	-18.21	1
PITA	AAEL024343	mir-9b-5p	8:1:1	-18.21	1
PITA	AAEL008608	mir-8-5p	7:0:1	-18.22	1
PITA	AAEL014828	mir-2940-3p	8:0:1	-18.23	1
PITA	AAEL026461	mir-275-5p	8:1:1	-18.23	1
PITA	AAEL021266	mir-989-3p	8:1:1	-18.24	1
PITA	AAEL020016	mir-988-3p	8:0:1	-18.25	1
PITA	AAEL002351	mir-275-3p	8:1:0	-18.25	1
PITA	AAEL001556	mir-275-5p	8:1:0	-18.25	1
PITA	AAEL001016	mir-989-3p	8:1:0	-18.25	1
PITA	AAEL006114	mir-275-3p	8:1:1	-18.25	1
PITA	AAEL000523	mir-9b-5p	8:1:1	-18.25	1
PITA	AAEL012743	mir-9b-5p	8:1:1	-18.25	1
PITA	AAEL007931	mir-275-3p	8:1:1	-18.26	1
PITA	AAEL024204	mir-275-5p	8:1:1	-18.27	1
PITA	AAEL010190	mir-275-5p	7:0:1	-18.29	1
PITA	AAEL022660	mir-275-5p	7:0:1	-18.29	1
PITA	AAEL003097	mir-275-5p	8:1:1	-18.29	1
PITA	AAEL018235	mir-317-3p	7:0:0	-18.3	1
PITA	AAEL013291	mir-275-5p	7:0:0	-18.3	1
PITA	AAEL002754	mir-275-5p	7:0:0	-18.3	1
PITA	AAEL008738	mir-2940-3p	7:0:0	-18.3	1
PITA	AAEL011519	mir-9b-5p	7:0:0	-18.3	1
PITA	AAEL000715	mir-275-5p	7:0:1	-18.3	1
PITA	AAEL003551	mir-275-5p	7:0:1	-18.3	1
PITA	AAEL007019	mir-275-5p	7:0:1	-18.3	1
PITA	AAEL002092	mir-275-5p	7:0:1	-18.3	1
PITA	AAEL025380	mir-275-5p	7:0:1	-18.3	1
PITA	AAEL026516	mir-275-5p	7:0:1	-18.3	1
PITA	AAEL007725	mir-275-5p	7:0:1	-18.3	1
PITA	AAEL013684	mir-2940-3p	7:0:1	-18.3	1
PITA	AAEL025609	mir-2940-3p	7:0:1	-18.3	1
PITA	AAEL013750	mir-9b-5p	7:0:1	-18.3	1
PITA	AAEL000860	mir-2940-3p	8:0:0	-18.3	1
PITA	AAEL002487	mir-2940-3p	8:0:0	-18.3	1
PITA	AAEL011102	mir-8-5p	8:0:0	-18.3	1
PITA	AAEL019594	mir-8-5p	8:0:0	-18.3	1
PITA	AAEL010783	mir-2940-5p	8:0:1	-18.3	1
PITA	AAEL000193	mir-34-3p	8:0:1	-18.3	1
PITA	AAEL008641	mir-184-3p	8:0:1	-18.3	1
PITA	AAEL020702	mir-275-3p	8:0:1	-18.3	1
PITA	AAEL019821	mir-275-5p	8:0:1	-18.3	1
PITA	AAEL019813	mir-2940-3p	8:0:1	-18.3	1
PITA	AAEL005985	mir-2940-3p	8:0:1	-18.3	1
PITA	AAEL003217	mir-989-3p	8:0:1	-18.3	1
PITA	AAEL005391	mir-989-3p	8:0:1	-18.3	1
PITA	AAEL002748	mir-989-3p	8:0:1	-18.3	1
PITA	AAEL004719	mir-9b-5p	8:0:1	-18.3	1
PITA	AAEL005479	mir-9b-5p	8:0:1	-18.3	1
PITA	AAEL023266	mir-275-3p	8:1:0	-18.3	1
PITA	AAEL013277	mir-275-3p	8:1:0	-18.3	1
PITA	AAEL009847	mir-275-3p	8:1:0	-18.3	1
PITA	AAEL006946	mir-275-5p	8:1:0	-18.3	1
PITA	AAEL006232	mir-275-5p	8:1:0	-18.3	1
PITA	AAEL026259	mir-2940-3p	8:1:0	-18.3	1
PITA	AAEL026364	mir-2940-3p	8:1:0	-18.3	1
PITA	AAEL014768	mir-8-5p	8:1:0	-18.3	1
PITA	AAEL022661	mir-9b-5p	8:1:0	-18.3	1
PITA	AAEL007823	mir-275-3p	8:1:1	-18.3	1
PITA	AAEL025611	mir-275-3p	8:1:1	-18.3	1
PITA	AAEL021202	mir-275-5p	8:1:1	-18.3	1
PITA	AAEL026597	mir-275-5p	8:1:1	-18.3	1
PITA	AAEL004209	mir-275-5p	8:1:1	-18.3	1
PITA	AAEL022782	mir-275-5p	8:1:1	-18.3	1
PITA	AAEL008346	mir-275-5p	8:1:1	-18.3	1
PITA	AAEL026945	mir-275-5p	8:1:1	-18.3	1
PITA	AAEL007034	mir-275-5p	8:1:1	-18.3	1
PITA	AAEL005111	mir-275-5p	8:1:1	-18.3	1
PITA	AAEL012410	mir-2940-3p	8:1:1	-18.3	1
PITA	AAEL019481	mir-8-5p	8:1:1	-18.3	1
PITA	AAEL027699	mir-8-5p	8:1:1	-18.3	1
PITA	AAEL012262	mir-8-5p	8:1:1	-18.3	1
PITA	AAEL024283	mir-8-5p	8:1:1	-18.3	1
PITA	AAEL001299	mir-8-5p	8:1:1	-18.3	1
PITA	AAEL019658	mir-8-5p	8:1:1	-18.3	1
PITA	AAEL003545	mir-8-5p	8:1:1	-18.3	1
PITA	AAEL004918	mir-8-5p	8:1:1	-18.3	1
PITA	AAEL023266	mir-8-5p	8:1:1	-18.3	1
PITA	AAEL021554	mir-989-3p	8:1:1	-18.3	1
PITA	AAEL014226	mir-989-3p	8:1:1	-18.3	1
PITA	AAEL019634	mir-989-3p	8:1:1	-18.3	1
PITA	AAEL008365	mir-989-3p	8:1:1	-18.3	1
PITA	AAEL009212	mir-989-3p	8:1:1	-18.3	1
PITA	AAEL007205	mir-989-3p	8:1:1	-18.3	1
PITA	AAEL002469	mir-9b-5p	8:1:1	-18.3	1
PITA	AAEL003063	mir-9b-5p	8:1:1	-18.3	1
PITA	AAEL010415	mir-9b-5p	8:1:1	-18.3	1
PITA	AAEL012463	mir-9b-5p	8:1:1	-18.3	1
PITA	AAEL010745	mir-9b-5p	8:1:1	-18.3	1
PITA	AAEL026075	mir-9b-5p	8:1:1	-18.3	1
PITA	AAEL012539	mir-9b-5p	8:1:1	-18.3	1
PITA	AAEL022750	mir-275-5p	7:0:1	-18.31	1
PITA	AAEL012443	mir-275-5p	7:0:1	-18.31	1
PITA	AAEL014227	mir-989-3p	7:0:1	-18.32	1
PITA	AAEL019904	mir-989-3p	8:0:0	-18.33	1
PITA	AAEL019481	mir-184-3p	7:0:1	-18.34	1
PITA	AAEL001919	mir-275-5p	8:1:0	-18.34	1
PITA	AAEL003919	mir-275-5p	8:1:1	-18.34	1
PITA	AAEL019489	mir-184-3p	7:0:1	-18.35	1
PITA	AAEL025151	mir-989-3p	8:0:0	-18.35	1
PITA	AAEL020003	mir-8-5p	8:0:1	-18.35	1
PITA	AAEL002308	mir-275-3p	8:1:0	-18.35	1
PITA	AAEL019862	mir-317-3p	8:0:1	-18.36	1
PITA	AAEL009991	mir-275-5p	8:0:1	-18.36	1
PITA	AAEL014098	mir-275-3p	8:1:0	-18.36	1
PITA	AAEL011239	mir-9b-5p	8:1:0	-18.36	1
PITA	AAEL012262	mir-34-3p	8:0:1	-18.37	1
PITA	AAEL027674	mir-9b-5p	8:0:1	-18.37	1
PITA	AAEL011650	mir-275-5p	7:0:0	-18.39	1
PITA	AAEL014510	mir-317-3p	7:0:0	-18.4	1
PITA	AAEL012413	mir-275-5p	7:0:0	-18.4	1
PITA	AAEL008510	mir-275-5p	7:0:0	-18.4	1
PITA	AAEL000386	mir-275-5p	7:0:0	-18.4	1
PITA	AAEL010286	mir-989-3p	7:0:0	-18.4	1
PITA	AAEL019641	mir-989-3p	7:0:0	-18.4	1
PITA	AAEL004862	mir-989-3p	7:0:0	-18.4	1
PITA	AAEL025245	mir-275-5p	7:0:1	-18.4	1
PITA	AAEL011412	mir-2940-3p	7:0:1	-18.4	1
PITA	AAEL000134	mir-8-5p	7:0:1	-18.4	1
PITA	AAEL011441	mir-989-3p	7:0:1	-18.4	1
PITA	AAEL008177	mir-9b-5p	7:0:1	-18.4	1
PITA	AAEL022013	mir-9b-5p	7:0:1	-18.4	1
PITA	AAEL008164	mir-2945-3p	8:0:0	-18.4	1
PITA	AAEL006320	mir-989-3p	8:0:0	-18.4	1
PITA	AAEL018235	mir-184-3p	8:0:1	-18.4	1
PITA	AAEL019481	mir-2945-3p	8:0:1	-18.4	1
PITA	AAEL017391	mir-2940-5p	8:0:1	-18.4	1
PITA	AAEL020237	mir-184-3p	8:0:1	-18.4	1
PITA	AAEL002754	mir-275-3p	8:0:1	-18.4	1
PITA	AAEL018280	mir-275-5p	8:0:1	-18.4	1
PITA	AAEL019827	mir-275-5p	8:0:1	-18.4	1
PITA	AAEL009510	mir-2940-3p	8:0:1	-18.4	1
PITA	AAEL020696	mir-8-5p	8:0:1	-18.4	1
PITA	AAEL004819	mir-989-3p	8:0:1	-18.4	1
PITA	AAEL012751	mir-989-3p	8:0:1	-18.4	1
PITA	AAEL022611	mir-275-5p	8:1:0	-18.4	1
PITA	AAEL013596	mir-2940-3p	8:1:0	-18.4	1
PITA	AAEL000759	mir-8-5p	8:1:0	-18.4	1
PITA	AAEL017116	mir-8-5p	8:1:0	-18.4	1
PITA	AAEL003014	mir-989-3p	8:1:0	-18.4	1
PITA	AAEL026804	mir-989-3p	8:1:0	-18.4	1
PITA	AAEL026504	mir-989-3p	8:1:0	-18.4	1
PITA	AAEL010721	mir-9b-5p	8:1:0	-18.4	1
PITA	AAEL017560	mir-9b-5p	8:1:0	-18.4	1
PITA	AAEL000584	mir-275-3p	8:1:1	-18.4	1
PITA	AAEL022867	mir-275-3p	8:1:1	-18.4	1
PITA	AAEL000979	mir-275-3p	8:1:1	-18.4	1
PITA	AAEL026715	mir-275-3p	8:1:1	-18.4	1
PITA	AAEL008961	mir-275-3p	8:1:1	-18.4	1
PITA	AAEL002892	mir-275-3p	8:1:1	-18.4	1
PITA	AAEL014868	mir-275-5p	8:1:1	-18.4	1
PITA	AAEL019530	mir-275-5p	8:1:1	-18.4	1
PITA	AAEL001184	mir-275-5p	8:1:1	-18.4	1
PITA	AAEL028037	mir-275-5p	8:1:1	-18.4	1
PITA	AAEL019932	mir-275-5p	8:1:1	-18.4	1
PITA	AAEL019696	mir-275-5p	8:1:1	-18.4	1
PITA	AAEL003433	mir-275-5p	8:1:1	-18.4	1
PITA	AAEL021333	mir-2940-3p	8:1:1	-18.4	1
PITA	AAEL027394	mir-8-5p	8:1:1	-18.4	1
PITA	AAEL007483	mir-8-5p	8:1:1	-18.4	1
PITA	AAEL019855	mir-8-5p	8:1:1	-18.4	1
PITA	AAEL002848	mir-8-5p	8:1:1	-18.4	1
PITA	AAEL019431	mir-8-5p	8:1:1	-18.4	1
PITA	AAEL021029	mir-8-5p	8:1:1	-18.4	1
PITA	AAEL000147	mir-8-5p	8:1:1	-18.4	1
PITA	AAEL012756	mir-8-5p	8:1:1	-18.4	1
PITA	AAEL019538	mir-8-5p	8:1:1	-18.4	1
PITA	AAEL018055	mir-989-3p	8:1:1	-18.4	1
PITA	AAEL025451	mir-989-3p	8:1:1	-18.4	1
PITA	AAEL017067	mir-989-3p	8:1:1	-18.4	1
PITA	AAEL003953	mir-9b-5p	8:1:1	-18.4	1
PITA	AAEL005080	mir-9b-5p	8:1:1	-18.4	1
PITA	AAEL013487	mir-275-5p	7:0:0	-18.41	1
PITA	AAEL018201	mir-8-5p	7:0:1	-18.41	1
PITA	AAEL017025	mir-8-5p	8:1:1	-18.41	1
PITA	AAEL019977	mir-8-5p	8:0:1	-18.42	1
PITA	AAEL013251	mir-989-3p	8:0:1	-18.42	1
PITA	AAEL010143	mir-8-5p	8:1:1	-18.43	1
PITA	AAEL007029	mir-989-3p	7:0:0	-18.45	1
PITA	AAEL001593	mir-989-3p	8:0:1	-18.45	1
PITA	AAEL009991	mir-275-3p	8:1:0	-18.45	1
PITA	AAEL009991	mir-275-3p	8:1:0	-18.45	1
PITA	AAEL005076	mir-9b-5p	7:0:1	-18.46	1
PITA	AAEL008056	mir-9b-5p	7:0:1	-18.47	1
PITA	AAEL024914	mir-989-3p	8:1:1	-18.47	1
PITA	AAEL006876	mir-8-5p	8:1:1	-18.48	1
PITA	AAEL023561	mir-275-5p	8:0:1	-18.49	1
PITA	AAEL013653	mir-184-3p	7:0:0	-18.5	1
PITA	AAEL010433	mir-989-3p	7:0:0	-18.5	1
PITA	AAEL012911	mir-184-3p	7:0:1	-18.5	1
PITA	AAEL014510	mir-184-3p	7:0:1	-18.5	1
PITA	AAEL019562	mir-184-3p	7:0:1	-18.5	1
PITA	AAEL011125	mir-275-5p	7:0:1	-18.5	1
PITA	AAEL004992	mir-2940-3p	7:0:1	-18.5	1
PITA	AAEL003478	mir-989-3p	7:0:1	-18.5	1
PITA	AAEL001698	mir-989-3p	7:0:1	-18.5	1
PITA	AAEL022693	mir-989-3p	7:0:1	-18.5	1
PITA	AAEL016984	mir-989-3p	7:0:1	-18.5	1
PITA	AAEL003594	mir-989-3p	7:0:1	-18.5	1
PITA	AAEL004351	mir-9b-5p	7:0:1	-18.5	1
PITA	AAEL010659	mir-9b-5p	7:0:1	-18.5	1
PITA	AAEL019986	mir-317-3p	8:0:0	-18.5	1
PITA	AAEL012072	mir-275-3p	8:0:0	-18.5	1
PITA	AAEL009538	mir-275-3p	8:0:0	-18.5	1
PITA	AAEL001194	mir-8-5p	8:0:0	-18.5	1
PITA	AAEL015285	mir-989-3p	8:0:0	-18.5	1
PITA	AAEL001052	mir-989-3p	8:0:0	-18.5	1
PITA	AAEL021520	mir-2945-3p	8:0:1	-18.5	1
PITA	AAEL006447	mir-2945-3p	8:0:1	-18.5	1
PITA	AAEL008738	mir-317-3p	8:0:1	-18.5	1
PITA	AAEL010567	mir-317-3p	8:0:1	-18.5	1
PITA	AAEL020092	mir-184-3p	8:0:1	-18.5	1
PITA	AAEL013453	mir-275-5p	8:0:1	-18.5	1
PITA	AAEL010345	mir-8-5p	8:0:1	-18.5	1
PITA	AAEL005247	mir-8-5p	8:0:1	-18.5	1
PITA	AAEL001367	mir-989-3p	8:0:1	-18.5	1
PITA	AAEL008166	mir-275-5p	8:1:0	-18.5	1
PITA	AAEL005674	mir-275-5p	8:1:0	-18.5	1
PITA	AAEL006265	mir-275-5p	8:1:0	-18.5	1
PITA	AAEL005985	mir-275-5p	8:1:0	-18.5	1
PITA	AAEL021886	mir-275-5p	8:1:0	-18.5	1
PITA	AAEL019567	mir-275-5p	8:1:0	-18.5	1
PITA	AAEL027399	mir-2940-3p	8:1:0	-18.5	1
PITA	AAEL003861	mir-8-5p	8:1:0	-18.5	1
PITA	AAEL001511	mir-8-5p	8:1:0	-18.5	1
PITA	AAEL002771	mir-989-3p	8:1:0	-18.5	1
PITA	AAEL014433	mir-989-3p	8:1:0	-18.5	1
PITA	AAEL006801	mir-989-3p	8:1:0	-18.5	1
PITA	AAEL005908	mir-989-3p	8:1:0	-18.5	1
PITA	AAEL012916	mir-275-3p	8:1:1	-18.5	1
PITA	AAEL002716	mir-275-3p	8:1:1	-18.5	1
PITA	AAEL018230	mir-275-3p	8:1:1	-18.5	1
PITA	AAEL026946	mir-275-5p	8:1:1	-18.5	1
PITA	AAEL019513	mir-275-5p	8:1:1	-18.5	1
PITA	AAEL024241	mir-275-5p	8:1:1	-18.5	1
PITA	AAEL011993	mir-275-5p	8:1:1	-18.5	1
PITA	AAEL019837	mir-2940-3p	8:1:1	-18.5	1
PITA	AAEL012071	mir-8-5p	8:1:1	-18.5	1
PITA	AAEL025216	mir-8-5p	8:1:1	-18.5	1
PITA	AAEL006176	mir-8-5p	8:1:1	-18.5	1
PITA	AAEL021350	mir-8-5p	8:1:1	-18.5	1
PITA	AAEL000517	mir-8-5p	8:1:1	-18.5	1
PITA	AAEL000517	mir-8-5p	8:1:1	-18.5	1
PITA	AAEL021350	mir-8-5p	8:1:1	-18.5	1
PITA	AAEL003367	mir-8-5p	8:1:1	-18.5	1
PITA	AAEL024326	mir-989-3p	8:1:1	-18.5	1
PITA	AAEL019795	mir-9b-5p	8:1:1	-18.5	1
PITA	AAEL002132	mir-9b-5p	8:1:1	-18.5	1
PITA	AAEL002751	mir-9b-5p	8:1:1	-18.5	1
PITA	AAEL010067	mir-9b-5p	8:1:1	-18.5	1
PITA	AAEL011995	mir-989-3p	7:0:0	-18.51	1
PITA	AAEL004964	mir-9b-5p	7:0:0	-18.51	1
PITA	AAEL019977	mir-9b-5p	8:0:0	-18.51	1
PITA	AAEL015118	mir-275-5p	8:0:1	-18.52	1
PITA	AAEL000729	mir-8-5p	8:1:0	-18.52	1
PITA	AAEL028002	mir-8-5p	8:1:1	-18.52	1
PITA	AAEL026744	mir-989-3p	8:0:1	-18.53	1
PITA	AAEL014365	mir-989-3p	8:1:1	-18.53	1
PITA	AAEL022660	mir-275-5p	7:0:1	-18.54	1
PITA	AAEL007476	mir-275-5p	8:1:1	-18.54	1
PITA	AAEL002474	mir-988-3p	7:0:1	-18.56	1
PITA	AAEL012449	mir-989-3p	7:0:1	-18.56	1
PITA	AAEL012117	mir-275-5p	7:0:1	-18.57	1
PITA	AAEL000474	mir-275-5p	7:0:1	-18.57	1
PITA	AAEL004489	mir-9b-5p	8:1:0	-18.58	1
PITA	AAEL014510	mir-317-3p	7:0:0	-18.6	1
PITA	AAEL008894	mir-275-5p	7:0:0	-18.6	1
PITA	AAEL020889	mir-275-5p	7:0:0	-18.6	1
PITA	AAEL025562	mir-8-5p	7:0:0	-18.6	1
PITA	AAEL001492	mir-989-3p	7:0:0	-18.6	1
PITA	AAEL002308	mir-184-3p	7:0:1	-18.6	1
PITA	AAEL019481	mir-184-3p	7:0:1	-18.6	1
PITA	AAEL021520	mir-988-3p	7:0:1	-18.6	1
PITA	AAEL009588	mir-275-3p	7:0:1	-18.6	1
PITA	AAEL002130	mir-275-3p	7:0:1	-18.6	1
PITA	AAEL006247	mir-275-5p	7:0:1	-18.6	1
PITA	AAEL019465	mir-275-5p	7:0:1	-18.6	1
PITA	AAEL000918	mir-275-5p	7:0:1	-18.6	1
PITA	AAEL027616	mir-275-5p	7:0:1	-18.6	1
PITA	AAEL019755	mir-2940-3p	7:0:1	-18.6	1
PITA	AAEL002769	mir-989-3p	7:0:1	-18.6	1
PITA	AAEL015147	mir-989-3p	7:0:1	-18.6	1
PITA	AAEL018234	mir-989-3p	7:0:1	-18.6	1
PITA	AAEL013380	mir-9b-5p	7:0:1	-18.6	1
PITA	AAEL008777	mir-9b-5p	7:0:1	-18.6	1
PITA	AAEL006567	mir-9b-5p	7:0:1	-18.6	1
PITA	AAEL011644	mir-989-3p	8:0:0	-18.6	1
PITA	AAEL020092	mir-317-3p	8:0:1	-18.6	1
PITA	AAEL021520	mir-9a-5p	8:0:1	-18.6	1
PITA	AAEL006606	mir-275-5p	8:0:1	-18.6	1
PITA	AAEL010483	mir-275-5p	8:0:1	-18.6	1
PITA	AAEL010913	mir-8-5p	8:0:1	-18.6	1
PITA	AAEL006723	mir-989-3p	8:0:1	-18.6	1
PITA	AAEL019732	mir-989-3p	8:0:1	-18.6	1
PITA	AAEL017224	mir-989-3p	8:0:1	-18.6	1
PITA	AAEL019444	mir-989-3p	8:0:1	-18.6	1
PITA	AAEL004444	mir-989-3p	8:0:1	-18.6	1
PITA	AAEL005692	mir-275-3p	8:1:0	-18.6	1
PITA	AAEL007539	mir-275-3p	8:1:0	-18.6	1
PITA	AAEL009509	mir-2940-3p	8:1:0	-18.6	1
PITA	AAEL020748	mir-8-5p	8:1:0	-18.6	1
PITA	AAEL013966	mir-989-3p	8:1:0	-18.6	1
PITA	AAEL018146	mir-9b-5p	8:1:0	-18.6	1
PITA	AAEL011424	mir-9b-5p	8:1:0	-18.6	1
PITA	AAEL011413	mir-9b-5p	8:1:0	-18.6	1
PITA	AAEL021288	mir-275-3p	8:1:1	-18.6	1
PITA	AAEL013778	mir-275-3p	8:1:1	-18.6	1
PITA	AAEL024454	mir-275-3p	8:1:1	-18.6	1
PITA	AAEL006193	mir-275-5p	8:1:1	-18.6	1
PITA	AAEL026284	mir-275-5p	8:1:1	-18.6	1
PITA	AAEL015255	mir-275-5p	8:1:1	-18.6	1
PITA	AAEL007979	mir-275-5p	8:1:1	-18.6	1
PITA	AAEL020488	mir-275-5p	8:1:1	-18.6	1
PITA	AAEL006193	mir-275-5p	8:1:1	-18.6	1
PITA	AAEL002308	mir-2940-3p	8:1:1	-18.6	1
PITA	AAEL004699	mir-2940-3p	8:1:1	-18.6	1
PITA	AAEL020110	mir-2940-3p	8:1:1	-18.6	1
PITA	AAEL011597	mir-8-5p	8:1:1	-18.6	1
PITA	AAEL007979	mir-8-5p	8:1:1	-18.6	1
PITA	AAEL012463	mir-8-5p	8:1:1	-18.6	1
PITA	AAEL012171	mir-8-5p	8:1:1	-18.6	1
PITA	AAEL011055	mir-8-5p	8:1:1	-18.6	1
PITA	AAEL005111	mir-989-3p	8:1:1	-18.6	1
PITA	AAEL013092	mir-989-3p	8:1:1	-18.6	1
PITA	AAEL014527	mir-989-3p	8:1:1	-18.6	1
PITA	AAEL024852	mir-989-3p	8:1:1	-18.6	1
PITA	AAEL020258	mir-989-3p	8:1:1	-18.6	1
PITA	AAEL024580	mir-989-3p	8:1:1	-18.6	1
PITA	AAEL003768	mir-9b-5p	8:1:1	-18.6	1
PITA	AAEL015255	mir-9b-5p	8:1:1	-18.6	1
PITA	AAEL011527	mir-9b-5p	8:1:1	-18.6	1
PITA	AAEL005850	mir-317-3p	7:0:0	-18.61	1
PITA	AAEL021520	mir-275-5p	8:1:1	-18.61	1
PITA	AAEL013997	mir-8-5p	8:0:1	-18.62	1
PITA	AAEL005247	mir-275-5p	8:1:1	-18.62	1
PITA	AAEL009072	mir-275-5p	8:1:1	-18.62	1
PITA	AAEL001734	mir-275-5p	8:0:1	-18.64	1
PITA	AAEL009265	mir-8-5p	8:0:0	-18.65	1
PITA	AAEL010404	mir-275-5p	8:1:0	-18.65	1
PITA	AAEL001434	mir-275-5p	8:1:1	-18.65	1
PITA	AAEL010913	mir-9b-5p	8:1:1	-18.65	1
PITA	AAEL024271	mir-9b-5p	8:1:1	-18.65	1
PITA	AAEL014510	mir-34-3p	8:0:1	-18.66	1
PITA	AAEL000993	mir-275-5p	8:1:0	-18.66	1
PITA	AAEL009675	mir-8-5p	8:1:1	-18.66	1
PITA	AAEL009678	mir-8-5p	8:1:1	-18.66	1
PITA	AAEL025171	mir-9b-5p	8:1:1	-18.67	1
PITA	AAEL019513	mir-34-3p	7:0:0	-18.7	1
PITA	AAEL012947	mir-275-5p	7:0:0	-18.7	1
PITA	AAEL010223	mir-9b-5p	7:0:0	-18.7	1
PITA	AAEL006805	mir-9b-5p	7:0:0	-18.7	1
PITA	AAEL012911	mir-184-3p	7:0:1	-18.7	1
PITA	AAEL027249	mir-275-5p	7:0:1	-18.7	1
PITA	AAEL000184	mir-275-5p	7:0:1	-18.7	1
PITA	AAEL017508	mir-8-5p	7:0:1	-18.7	1
PITA	AAEL023332	mir-989-3p	7:0:1	-18.7	1
PITA	AAEL014825	mir-989-3p	7:0:1	-18.7	1
PITA	AAEL027077	mir-989-3p	7:0:1	-18.7	1
PITA	AAEL001715	mir-989-3p	7:0:1	-18.7	1
PITA	AAEL014825	mir-989-3p	7:0:1	-18.7	1
PITA	AAEL027402	mir-989-3p	7:0:1	-18.7	1
PITA	AAEL002571	mir-9b-5p	7:0:1	-18.7	1
PITA	AAEL007401	mir-275-5p	8:0:0	-18.7	1
PITA	AAEL005515	mir-275-5p	8:0:0	-18.7	1
PITA	AAEL001536	mir-989-3p	8:0:0	-18.7	1
PITA	AAEL004534	mir-9b-5p	8:0:0	-18.7	1
PITA	AAEL002474	mir-2945-3p	8:0:1	-18.7	1
PITA	AAEL003861	mir-34-3p	8:0:1	-18.7	1
PITA	AAEL004715	mir-34-3p	8:0:1	-18.7	1
PITA	AAEL011870	mir-184-3p	8:0:1	-18.7	1
PITA	AAEL012911	mir-2940-5p	8:0:1	-18.7	1
PITA	AAEL027078	mir-2940-3p	8:0:1	-18.7	1
PITA	AAEL023348	mir-2940-3p	8:0:1	-18.7	1
PITA	AAEL000191	mir-2940-3p	8:0:1	-18.7	1
PITA	AAEL019922	mir-8-5p	8:0:1	-18.7	1
PITA	AAEL011106	mir-8-5p	8:0:1	-18.7	1
PITA	AAEL001593	mir-8-5p	8:0:1	-18.7	1
PITA	AAEL011900	mir-9b-5p	8:0:1	-18.7	1
PITA	AAEL003670	mir-275-3p	8:1:0	-18.7	1
PITA	AAEL019861	mir-275-3p	8:1:0	-18.7	1
PITA	AAEL003861	mir-275-5p	8:1:0	-18.7	1
PITA	AAEL002967	mir-275-5p	8:1:0	-18.7	1
PITA	AAEL022916	mir-8-5p	8:1:0	-18.7	1
PITA	AAEL000682	mir-8-5p	8:1:0	-18.7	1
PITA	AAEL015593	mir-989-3p	8:1:0	-18.7	1
PITA	AAEL023746	mir-9b-5p	8:1:0	-18.7	1
PITA	AAEL019835	mir-275-3p	8:1:1	-18.7	1
PITA	AAEL021012	mir-275-3p	8:1:1	-18.7	1
PITA	AAEL002579	mir-275-5p	8:1:1	-18.7	1
PITA	AAEL003014	mir-275-5p	8:1:1	-18.7	1
PITA	AAEL008500	mir-275-5p	8:1:1	-18.7	1
PITA	AAEL003624	mir-275-5p	8:1:1	-18.7	1
PITA	AAEL008641	mir-275-5p	8:1:1	-18.7	1
PITA	AAEL012472	mir-2940-3p	8:1:1	-18.7	1
PITA	AAEL027557	mir-2940-3p	8:1:1	-18.7	1
PITA	AAEL001992	mir-8-5p	8:1:1	-18.7	1
PITA	AAEL026846	mir-8-5p	8:1:1	-18.7	1
PITA	AAEL009754	mir-8-5p	8:1:1	-18.7	1
PITA	AAEL002075	mir-8-5p	8:1:1	-18.7	1
PITA	AAEL011069	mir-8-5p	8:1:1	-18.7	1
PITA	AAEL001551	mir-8-5p	8:1:1	-18.7	1
PITA	AAEL008164	mir-989-3p	8:1:1	-18.7	1
PITA	AAEL006012	mir-989-3p	8:1:1	-18.7	1
PITA	AAEL003901	mir-989-3p	8:1:1	-18.7	1
PITA	AAEL002308	mir-989-3p	8:1:1	-18.7	1
PITA	AAEL008417	mir-989-3p	8:1:1	-18.7	1
PITA	AAEL008902	mir-989-3p	8:1:1	-18.7	1
PITA	AAEL005038	mir-989-3p	8:1:1	-18.7	1
PITA	AAEL025808	mir-9b-5p	8:1:1	-18.7	1
PITA	AAEL013959	mir-9b-5p	8:1:1	-18.7	1
PITA	AAEL001767	mir-9b-5p	8:1:1	-18.7	1
PITA	AAEL008590	mir-275-5p	7:0:0	-18.71	1
PITA	AAEL020754	mir-8-5p	8:0:0	-18.71	1
PITA	AAEL023919	mir-275-3p	8:1:1	-18.71	1
PITA	AAEL006666	mir-275-5p	8:1:1	-18.71	1
PITA	AAEL000584	mir-8-5p	8:1:0	-18.72	1
PITA	AAEL007321	mir-9b-5p	8:1:1	-18.73	1
PITA	AAEL017098	mir-275-3p	7:0:1	-18.75	1
PITA	AAEL026939	mir-275-5p	8:1:1	-18.75	1
PITA	AAEL001195	mir-275-5p	7:0:0	-18.79	1
PITA	AAEL027273	mir-34-3p	7:0:0	-18.8	1
PITA	AAEL005271	mir-275-3p	7:0:0	-18.8	1
PITA	AAEL003014	mir-275-5p	7:0:0	-18.8	1
PITA	AAEL012756	mir-9b-5p	7:0:0	-18.8	1
PITA	AAEL004709	mir-275-3p	7:0:1	-18.8	1
PITA	AAEL019482	mir-275-3p	7:0:1	-18.8	1
PITA	AAEL022660	mir-275-5p	7:0:1	-18.8	1
PITA	AAEL024497	mir-275-5p	7:0:1	-18.8	1
PITA	AAEL002308	mir-275-5p	7:0:1	-18.8	1
PITA	AAEL011231	mir-275-5p	7:0:1	-18.8	1
PITA	AAEL007929	mir-2940-3p	7:0:1	-18.8	1
PITA	AAEL026496	mir-8-5p	7:0:1	-18.8	1
PITA	AAEL013969	mir-989-3p	7:0:1	-18.8	1
PITA	AAEL009588	mir-317-3p	8:0:0	-18.8	1
PITA	AAEL019833	mir-275-5p	8:0:0	-18.8	1
PITA	AAEL021307	mir-8-5p	8:0:0	-18.8	1
PITA	AAEL007518	mir-989-3p	8:0:0	-18.8	1
PITA	AAEL008164	mir-9a-5p	8:0:1	-18.8	1
PITA	AAEL013653	mir-71-3p	8:0:1	-18.8	1
PITA	AAEL023591	mir-275-5p	8:0:1	-18.8	1
PITA	AAEL024722	mir-989-3p	8:0:1	-18.8	1
PITA	AAEL020754	mir-989-3p	8:0:1	-18.8	1
PITA	AAEL020002	mir-9b-5p	8:0:1	-18.8	1
PITA	AAEL011465	mir-9b-5p	8:0:1	-18.8	1
PITA	AAEL009949	mir-9b-5p	8:0:1	-18.8	1
PITA	AAEL000166	mir-275-5p	8:1:0	-18.8	1
PITA	AAEL010055	mir-275-5p	8:1:0	-18.8	1
PITA	AAEL002317	mir-275-5p	8:1:0	-18.8	1
PITA	AAEL021932	mir-2940-3p	8:1:0	-18.8	1
PITA	AAEL024235	mir-2940-3p	8:1:0	-18.8	1
PITA	AAEL027367	mir-8-5p	8:1:0	-18.8	1
PITA	AAEL013128	mir-8-5p	8:1:0	-18.8	1
PITA	AAEL009323	mir-989-3p	8:1:0	-18.8	1
PITA	AAEL020748	mir-989-3p	8:1:0	-18.8	1
PITA	AAEL023962	mir-9b-5p	8:1:0	-18.8	1
PITA	AAEL008066	mir-275-5p	8:1:1	-18.8	1
PITA	AAEL002261	mir-275-5p	8:1:1	-18.8	1
PITA	AAEL026736	mir-275-5p	8:1:1	-18.8	1
PITA	AAEL024436	mir-2940-3p	8:1:1	-18.8	1
PITA	AAEL019605	mir-8-5p	8:1:1	-18.8	1
PITA	AAEL022379	mir-8-5p	8:1:1	-18.8	1
PITA	AAEL017560	mir-8-5p	8:1:1	-18.8	1
PITA	AAEL006934	mir-8-5p	8:1:1	-18.8	1
PITA	AAEL005356	mir-989-3p	8:1:1	-18.8	1
PITA	AAEL019881	mir-989-3p	8:1:1	-18.8	1
PITA	AAEL019833	mir-989-3p	8:1:1	-18.8	1
PITA	AAEL025731	mir-989-3p	8:1:1	-18.8	1
PITA	AAEL002125	mir-989-3p	8:1:1	-18.8	1
PITA	AAEL020707	mir-9b-5p	8:1:1	-18.8	1
PITA	AAEL005255	mir-9b-5p	8:1:1	-18.8	1
PITA	AAEL013334	mir-9b-5p	8:1:1	-18.8	1
PITA	AAEL023666	mir-9b-5p	8:1:1	-18.8	1
PITA	AAEL022662	mir-34-3p	8:0:1	-18.81	1
PITA	AAEL019904	mir-989-3p	8:1:0	-18.81	1
PITA	AAEL000193	mir-275-5p	8:1:1	-18.81	1
PITA	AAEL019418	mir-989-3p	8:1:1	-18.82	1
PITA	AAEL023349	mir-989-3p	8:1:1	-18.82	1
PITA	AAEL000973	mir-275-3p	7:0:1	-18.83	1
PITA	AAEL012395	mir-9b-5p	8:0:1	-18.83	1
PITA	AAEL007288	mir-989-3p	7:0:1	-18.84	1
PITA	AAEL007288	mir-989-3p	7:0:1	-18.84	1
PITA	AAEL009171	mir-275-3p	8:1:0	-18.84	1
PITA	AAEL000084	mir-8-5p	8:1:1	-18.85	1
PITA	AAEL010739	mir-275-3p	8:0:1	-18.86	1
PITA	AAEL007305	mir-2940-3p	8:1:1	-18.87	1
PITA	AAEL010941	mir-9b-5p	8:1:1	-18.87	1
PITA	AAEL011918	mir-275-5p	7:0:0	-18.89	1
PITA	AAEL011918	mir-275-5p	7:0:0	-18.89	1
PITA	AAEL005130	mir-184-3p	8:0:1	-18.89	1
PITA	AAEL006522	mir-34-3p	7:0:0	-18.9	1
PITA	AAEL013684	mir-275-3p	7:0:0	-18.9	1
PITA	AAEL024144	mir-275-5p	7:0:0	-18.9	1
PITA	AAEL010883	mir-2940-3p	7:0:0	-18.9	1
PITA	AAEL002474	mir-989-3p	7:0:0	-18.9	1
PITA	AAEL009848	mir-989-3p	7:0:0	-18.9	1
PITA	AAEL019481	mir-2940-5p	7:0:1	-18.9	1
PITA	AAEL019863	mir-184-3p	7:0:1	-18.9	1
PITA	AAEL022729	mir-8-5p	7:0:1	-18.9	1
PITA	AAEL019503	mir-989-3p	7:0:1	-18.9	1
PITA	AAEL006091	mir-9b-5p	7:0:1	-18.9	1
PITA	AAEL010067	mir-9b-5p	7:0:1	-18.9	1
PITA	AAEL000751	mir-275-5p	8:0:0	-18.9	1
PITA	AAEL013466	mir-2940-3p	8:0:0	-18.9	1
PITA	AAEL010783	mir-34-3p	8:0:1	-18.9	1
PITA	AAEL028080	mir-275-3p	8:0:1	-18.9	1
PITA	AAEL024195	mir-275-5p	8:0:1	-18.9	1
PITA	AAEL019580	mir-8-5p	8:0:1	-18.9	1
PITA	AAEL005374	mir-8-5p	8:0:1	-18.9	1
PITA	AAEL011567	mir-8-5p	8:0:1	-18.9	1
PITA	AAEL019710	mir-989-3p	8:0:1	-18.9	1
PITA	AAEL013484	mir-989-3p	8:0:1	-18.9	1
PITA	AAEL025333	mir-989-3p	8:0:1	-18.9	1
PITA	AAEL007387	mir-989-3p	8:0:1	-18.9	1
PITA	AAEL008126	mir-275-5p	8:1:0	-18.9	1
PITA	AAEL023676	mir-275-5p	8:1:0	-18.9	1
PITA	AAEL003373	mir-275-5p	8:1:0	-18.9	1
PITA	AAEL019513	mir-2940-3p	8:1:0	-18.9	1
PITA	AAEL005453	mir-2940-3p	8:1:0	-18.9	1
PITA	AAEL019466	mir-989-3p	8:1:0	-18.9	1
PITA	AAEL003551	mir-989-3p	8:1:0	-18.9	1
PITA	AAEL005978	mir-9b-5p	8:1:0	-18.9	1
PITA	AAEL022530	mir-275-3p	8:1:1	-18.9	1
PITA	AAEL020028	mir-275-3p	8:1:1	-18.9	1
PITA	AAEL024777	mir-275-3p	8:1:1	-18.9	1
PITA	AAEL011088	mir-275-5p	8:1:1	-18.9	1
PITA	AAEL004719	mir-275-5p	8:1:1	-18.9	1
PITA	AAEL000822	mir-275-5p	8:1:1	-18.9	1
PITA	AAEL009706	mir-275-5p	8:1:1	-18.9	1
PITA	AAEL022159	mir-275-5p	8:1:1	-18.9	1
PITA	AAEL000844	mir-275-5p	8:1:1	-18.9	1
PITA	AAEL010712	mir-275-5p	8:1:1	-18.9	1
PITA	AAEL013966	mir-2940-3p	8:1:1	-18.9	1
PITA	AAEL013170	mir-2940-3p	8:1:1	-18.9	1
PITA	AAEL014326	mir-2940-3p	8:1:1	-18.9	1
PITA	AAEL005446	mir-8-5p	8:1:1	-18.9	1
PITA	AAEL001119	mir-8-5p	8:1:1	-18.9	1
PITA	AAEL007205	mir-989-3p	8:1:1	-18.9	1
PITA	AAEL018120	mir-989-3p	8:1:1	-18.9	1
PITA	AAEL010754	mir-989-3p	8:1:1	-18.9	1
PITA	AAEL013487	mir-9b-5p	8:1:1	-18.9	1
PITA	AAEL003173	mir-9b-5p	8:1:1	-18.9	1
PITA	AAEL005218	mir-275-5p	7:0:0	-18.91	1
PITA	AAEL014510	mir-34-3p	8:0:1	-18.91	1
PITA	AAEL008532	mir-275-5p	8:1:1	-18.91	1
PITA	AAEL027331	mir-8-5p	7:0:1	-18.92	1
PITA	AAEL027078	mir-275-3p	8:0:1	-18.92	1
PITA	AAEL017462	mir-275-5p	8:1:1	-18.93	1
PITA	AAEL003861	mir-2945-3p	8:0:1	-18.94	1
PITA	AAEL007129	mir-8-5p	8:1:1	-18.94	1
PITA	AAEL013396	mir-275-5p	8:1:0	-18.95	1
PITA	AAEL019934	mir-8-5p	8:1:0	-18.96	1
PITA	AAEL019428	mir-275-5p	8:1:1	-18.96	1
PITA	AAEL005736	mir-2940-3p	8:0:0	-18.99	1
PITA	AAEL013965	mir-9b-5p	8:0:1	-18.99	1
PITA	AAEL025610	mir-275-5p	8:1:0	-18.99	1
PITA	AAEL011239	mir-275-5p	7:0:0	-19	1
PITA	AAEL024005	mir-989-3p	7:0:0	-19	1
PITA	AAEL024145	mir-275-5p	7:0:1	-19	1
PITA	AAEL023364	mir-275-5p	7:0:1	-19	1
PITA	AAEL008462	mir-275-5p	7:0:1	-19	1
PITA	AAEL005367	mir-275-5p	7:0:1	-19	1
PITA	AAEL019696	mir-275-5p	7:0:1	-19	1
PITA	AAEL006879	mir-275-5p	7:0:1	-19	1
PITA	AAEL020477	mir-275-5p	7:0:1	-19	1
PITA	AAEL024104	mir-275-5p	7:0:1	-19	1
PITA	AAEL008944	mir-275-5p	7:0:1	-19	1
PITA	AAEL002451	mir-275-5p	7:0:1	-19	1
PITA	AAEL019479	mir-275-5p	7:0:1	-19	1
PITA	AAEL000851	mir-275-5p	7:0:1	-19	1
PITA	AAEL018235	mir-8-5p	7:0:1	-19	1
PITA	AAEL010712	mir-989-3p	7:0:1	-19	1
PITA	AAEL001925	mir-989-3p	7:0:1	-19	1
PITA	AAEL009271	mir-9b-5p	7:0:1	-19	1
PITA	AAEL009733	mir-9b-5p	7:0:1	-19	1
PITA	AAEL004533	mir-2940-3p	8:0:0	-19	1
PITA	AAEL023374	mir-8-5p	8:0:0	-19	1
PITA	AAEL011903	mir-989-3p	8:0:0	-19	1
PITA	AAEL004041	mir-2940-5p	8:0:1	-19	1
PITA	AAEL004715	mir-184-3p	8:0:1	-19	1
PITA	AAEL017280	mir-184-3p	8:0:1	-19	1
PITA	AAEL021365	mir-34-3p	8:0:1	-19	1
PITA	AAEL019848	mir-275-3p	8:0:1	-19	1
PITA	AAEL020528	mir-275-3p	8:0:1	-19	1
PITA	AAEL010340	mir-275-3p	8:0:1	-19	1
PITA	AAEL014739	mir-275-5p	8:0:1	-19	1
PITA	AAEL003013	mir-2940-3p	8:0:1	-19	1
PITA	AAEL007317	mir-989-3p	8:0:1	-19	1
PITA	AAEL005460	mir-989-3p	8:0:1	-19	1
PITA	AAEL003063	mir-989-3p	8:0:1	-19	1
PITA	AAEL009616	mir-989-3p	8:0:1	-19	1
PITA	AAEL007209	mir-275-3p	8:1:0	-19	1
PITA	AAEL019696	mir-275-3p	8:1:0	-19	1
PITA	AAEL025245	mir-275-5p	8:1:0	-19	1
PITA	AAEL000609	mir-275-5p	8:1:0	-19	1
PITA	AAEL010815	mir-275-5p	8:1:0	-19	1
PITA	AAEL004715	mir-2940-3p	8:1:0	-19	1
PITA	AAEL005367	mir-2940-3p	8:1:0	-19	1
PITA	AAEL002369	mir-9b-5p	8:1:0	-19	1
PITA	AAEL002235	mir-275-5p	8:1:1	-19	1
PITA	AAEL019940	mir-275-5p	8:1:1	-19	1
PITA	AAEL004903	mir-275-5p	8:1:1	-19	1
PITA	AAEL022793	mir-275-5p	8:1:1	-19	1
PITA	AAEL001901	mir-275-5p	8:1:1	-19	1
PITA	AAEL020559	mir-2940-3p	8:1:1	-19	1
PITA	AAEL002306	mir-8-5p	8:1:1	-19	1
PITA	AAEL019481	mir-8-5p	8:1:1	-19	1
PITA	AAEL007670	mir-989-3p	8:1:1	-19	1
PITA	AAEL026440	mir-989-3p	8:1:1	-19	1
PITA	AAEL019863	mir-989-3p	8:1:1	-19	1
PITA	AAEL006876	mir-9b-5p	8:1:1	-19	1
PITA	AAEL010783	mir-9b-5p	8:1:1	-19	1
PITA	AAEL020702	mir-275-5p	7:0:0	-19.01	1
PITA	AAEL012911	mir-184-3p	8:0:1	-19.01	1
PITA	AAEL005510	mir-989-3p	8:0:1	-19.01	1
PITA	AAEL000729	mir-8-5p	8:1:1	-19.01	1
PITA	AAEL011765	mir-989-3p	8:1:1	-19.01	1
PITA	AAEL003861	mir-184-3p	8:0:1	-19.03	1
PITA	AAEL013558	mir-275-5p	8:1:0	-19.03	1
PITA	AAEL009658	mir-989-3p	8:1:1	-19.04	1
PITA	AAEL012412	mir-275-5p	7:0:1	-19.06	1
PITA	AAEL018163	mir-275-5p	7:0:0	-19.1	1
PITA	AAEL002235	mir-2940-3p	7:0:0	-19.1	1
PITA	AAEL026633	mir-2940-3p	7:0:0	-19.1	1
PITA	AAEL019882	mir-989-3p	7:0:0	-19.1	1
PITA	AAEL002886	mir-275-5p	7:0:1	-19.1	1
PITA	AAEL008970	mir-275-5p	7:0:1	-19.1	1
PITA	AAEL022445	mir-275-5p	7:0:1	-19.1	1
PITA	AAEL003989	mir-2940-3p	7:0:1	-19.1	1
PITA	AAEL007935	mir-989-3p	7:0:1	-19.1	1
PITA	AAEL019830	mir-989-3p	8:0:0	-19.1	1
PITA	AAEL018110	mir-989-3p	8:0:0	-19.1	1
PITA	AAEL003861	mir-184-3p	8:0:1	-19.1	1
PITA	AAEL019741	mir-2940-5p	8:0:1	-19.1	1
PITA	AAEL021365	mir-9a-5p	8:0:1	-19.1	1
PITA	AAEL019562	mir-184-3p	8:0:1	-19.1	1
PITA	AAEL002308	mir-184-3p	8:0:1	-19.1	1
PITA	AAEL027393	mir-275-3p	8:0:1	-19.1	1
PITA	AAEL019566	mir-2940-3p	8:0:1	-19.1	1
PITA	AAEL004495	mir-2940-3p	8:0:1	-19.1	1
PITA	AAEL019422	mir-8-5p	8:0:1	-19.1	1
PITA	AAEL021826	mir-9b-5p	8:0:1	-19.1	1
PITA	AAEL008938	mir-9b-5p	8:0:1	-19.1	1
PITA	AAEL002132	mir-9b-5p	8:0:1	-19.1	1
PITA	AAEL011872	mir-275-3p	8:1:0	-19.1	1
PITA	AAEL013995	mir-275-3p	8:1:0	-19.1	1
PITA	AAEL017329	mir-275-5p	8:1:0	-19.1	1
PITA	AAEL001742	mir-275-5p	8:1:0	-19.1	1
PITA	AAEL008564	mir-275-5p	8:1:0	-19.1	1
PITA	AAEL002261	mir-8-5p	8:1:0	-19.1	1
PITA	AAEL000285	mir-8-5p	8:1:0	-19.1	1
PITA	AAEL027938	mir-989-3p	8:1:0	-19.1	1
PITA	AAEL017560	mir-989-3p	8:1:0	-19.1	1
PITA	AAEL010047	mir-275-3p	8:1:1	-19.1	1
PITA	AAEL025658	mir-275-3p	8:1:1	-19.1	1
PITA	AAEL000597	mir-2940-3p	8:1:1	-19.1	1
PITA	AAEL002234	mir-8-5p	8:1:1	-19.1	1
PITA	AAEL005368	mir-989-3p	8:1:1	-19.1	1
PITA	AAEL019520	mir-989-3p	8:1:1	-19.1	1
PITA	AAEL006993	mir-989-3p	8:1:1	-19.1	1
PITA	AAEL005368	mir-989-3p	8:1:1	-19.1	1
PITA	AAEL001582	mir-989-3p	7:0:1	-19.13	1
PITA	AAEL004715	mir-989-3p	8:0:0	-19.13	1
PITA	AAEL002607	mir-9b-5p	8:1:0	-19.13	1
PITA	AAEL003412	mir-275-5p	8:1:1	-19.13	1
PITA	AAEL008641	mir-34-3p	8:0:1	-19.15	1
PITA	AAEL000176	mir-2940-3p	8:0:1	-19.16	1
PITA	AAEL013653	mir-275-5p	7:0:1	-19.17	1
PITA	AAEL023266	mir-317-3p	7:0:0	-19.2	1
PITA	AAEL027323	mir-275-5p	7:0:0	-19.2	1
PITA	AAEL002094	mir-2940-3p	7:0:0	-19.2	1
PITA	AAEL022819	mir-989-3p	7:0:0	-19.2	1
PITA	AAEL005315	mir-275-5p	7:0:1	-19.2	1
PITA	AAEL004479	mir-8-5p	7:0:1	-19.2	1
PITA	AAEL002349	mir-989-3p	7:0:1	-19.2	1
PITA	AAEL020570	mir-989-3p	7:0:1	-19.2	1
PITA	AAEL019854	mir-9b-5p	7:0:1	-19.2	1
PITA	AAEL000474	mir-184-3p	8:0:0	-19.2	1
PITA	AAEL004041	mir-275-3p	8:0:0	-19.2	1
PITA	AAEL000385	mir-8-5p	8:0:0	-19.2	1
PITA	AAEL005612	mir-8-5p	8:0:0	-19.2	1
PITA	AAEL005584	mir-8-5p	8:0:0	-19.2	1
PITA	AAEL006265	mir-2940-5p	8:0:1	-19.2	1
PITA	AAEL003861	mir-71-3p	8:0:1	-19.2	1
PITA	AAEL014102	mir-275-3p	8:0:1	-19.2	1
PITA	AAEL012960	mir-989-3p	8:0:1	-19.2	1
PITA	AAEL027879	mir-9b-5p	8:0:1	-19.2	1
PITA	AAEL023523	mir-9b-5p	8:0:1	-19.2	1
PITA	AAEL004351	mir-275-3p	8:1:0	-19.2	1
PITA	AAEL010624	mir-275-3p	8:1:0	-19.2	1
PITA	AAEL003861	mir-2940-3p	8:1:0	-19.2	1
PITA	AAEL019579	mir-2940-3p	8:1:0	-19.2	1
PITA	AAEL022490	mir-8-5p	8:1:0	-19.2	1
PITA	AAEL009212	mir-989-3p	8:1:0	-19.2	1
PITA	AAEL013396	mir-989-3p	8:1:0	-19.2	1
PITA	AAEL009765	mir-989-3p	8:1:0	-19.2	1
PITA	AAEL008705	mir-275-3p	8:1:1	-19.2	1
PITA	AAEL002094	mir-275-5p	8:1:1	-19.2	1
PITA	AAEL004875	mir-275-5p	8:1:1	-19.2	1
PITA	AAEL015271	mir-275-5p	8:1:1	-19.2	1
PITA	AAEL003487	mir-275-5p	8:1:1	-19.2	1
PITA	AAEL002641	mir-275-5p	8:1:1	-19.2	1
PITA	AAEL007114	mir-275-5p	8:1:1	-19.2	1
PITA	AAEL026846	mir-275-5p	8:1:1	-19.2	1
PITA	AAEL011478	mir-2940-3p	8:1:1	-19.2	1
PITA	AAEL025807	mir-2940-3p	8:1:1	-19.2	1
PITA	AAEL013334	mir-2940-3p	8:1:1	-19.2	1
PITA	AAEL006133	mir-2940-3p	8:1:1	-19.2	1
PITA	AAEL002583	mir-8-5p	8:1:1	-19.2	1
PITA	AAEL005130	mir-8-5p	8:1:1	-19.2	1
PITA	AAEL024274	mir-8-5p	8:1:1	-19.2	1
PITA	AAEL001478	mir-989-3p	8:1:1	-19.2	1
PITA	AAEL020092	mir-989-3p	8:1:1	-19.2	1
PITA	AAEL002308	mir-989-3p	8:1:1	-19.2	1
PITA	AAEL002551	mir-989-3p	8:1:1	-19.2	1
PITA	AAEL013550	mir-275-3p	8:1:1	-19.21	1
PITA	AAEL021276	mir-989-3p	7:0:1	-19.22	1
PITA	AAEL012421	mir-275-5p	8:1:1	-19.25	1
PITA	AAEL007598	mir-989-3p	8:1:1	-19.25	1
PITA	AAEL019586	mir-275-5p	7:0:0	-19.26	1
PITA	AAEL020521	mir-989-3p	7:0:0	-19.26	1
PITA	AAEL020037	mir-275-5p	7:0:1	-19.26	1
PITA	AAEL004743	mir-2940-3p	8:0:1	-19.26	1
PITA	AAEL018215	mir-989-3p	7:0:1	-19.27	1
PITA	AAEL000474	mir-275-5p	8:1:0	-19.28	1
PITA	AAEL019609	mir-34-3p	8:0:1	-19.29	1
PITA	AAEL019416	mir-275-5p	7:0:0	-19.3	1
PITA	AAEL023591	mir-989-3p	7:0:0	-19.3	1
PITA	AAEL018324	mir-9b-5p	7:0:0	-19.3	1
PITA	AAEL007310	mir-275-5p	7:0:1	-19.3	1
PITA	AAEL027925	mir-275-5p	7:0:1	-19.3	1
PITA	AAEL023651	mir-989-3p	7:0:1	-19.3	1
PITA	AAEL004715	mir-184-3p	8:0:0	-19.3	1
PITA	AAEL026237	mir-8-5p	8:0:0	-19.3	1
PITA	AAEL000589	mir-989-3p	8:0:0	-19.3	1
PITA	AAEL010783	mir-34-3p	8:0:1	-19.3	1
PITA	AAEL023676	mir-988-3p	8:0:1	-19.3	1
PITA	AAEL011870	mir-184-3p	8:0:1	-19.3	1
PITA	AAEL020016	mir-184-3p	8:0:1	-19.3	1
PITA	AAEL002474	mir-34-3p	8:0:1	-19.3	1
PITA	AAEL009495	mir-275-3p	8:0:1	-19.3	1
PITA	AAEL009915	mir-989-3p	8:0:1	-19.3	1
PITA	AAEL008651	mir-989-3p	8:0:1	-19.3	1
PITA	AAEL019482	mir-989-3p	8:0:1	-19.3	1
PITA	AAEL013653	mir-989-3p	8:0:1	-19.3	1
PITA	AAEL000450	mir-8-5p	8:1:0	-19.3	1
PITA	AAEL024627	mir-989-3p	8:1:0	-19.3	1
PITA	AAEL000275	mir-9b-5p	8:1:0	-19.3	1
PITA	AAEL004680	mir-9b-5p	8:1:0	-19.3	1
PITA	AAEL000431	mir-275-5p	8:1:1	-19.3	1
PITA	AAEL019704	mir-2940-3p	8:1:1	-19.3	1
PITA	AAEL027477	mir-8-5p	8:1:1	-19.3	1
PITA	AAEL011635	mir-8-5p	8:1:1	-19.3	1
PITA	AAEL009063	mir-989-3p	8:1:1	-19.3	1
PITA	AAEL004825	mir-989-3p	8:1:1	-19.3	1
PITA	AAEL002394	mir-989-3p	8:1:1	-19.3	1
PITA	AAEL006987	mir-989-3p	7:0:0	-19.31	1
PITA	AAEL012369	mir-8-5p	7:0:1	-19.33	1
PITA	AAEL014655	mir-989-3p	8:1:1	-19.33	1
PITA	AAEL023491	mir-9b-5p	8:0:1	-19.34	1
PITA	AAEL019758	mir-989-3p	7:0:1	-19.36	1
PITA	AAEL008431	mir-317-3p	8:0:1	-19.36	1
PITA	AAEL013870	mir-9b-5p	8:0:1	-19.36	1
PITA	AAEL000826	mir-275-5p	8:1:1	-19.36	1
PITA	AAEL005850	mir-988-3p	8:0:1	-19.37	1
PITA	AAEL027002	mir-2940-3p	8:1:0	-19.37	1
PITA	AAEL019910	mir-8-5p	8:0:1	-19.39	1
PITA	AAEL000759	mir-275-5p	8:1:1	-19.39	1
PITA	AAEL007831	mir-2940-3p	7:0:0	-19.4	1
PITA	AAEL002764	mir-275-5p	7:0:1	-19.4	1
PITA	AAEL001914	mir-275-5p	7:0:1	-19.4	1
PITA	AAEL011231	mir-275-5p	7:0:1	-19.4	1
PITA	AAEL021266	mir-275-5p	7:0:1	-19.4	1
PITA	AAEL023746	mir-8-5p	7:0:1	-19.4	1
PITA	AAEL010835	mir-9b-5p	7:0:1	-19.4	1
PITA	AAEL007146	mir-9b-5p	7:0:1	-19.4	1
PITA	AAEL021798	mir-9b-5p	7:0:1	-19.4	1
PITA	AAEL012911	mir-275-3p	8:0:0	-19.4	1
PITA	AAEL010050	mir-8-5p	8:0:0	-19.4	1
PITA	AAEL021365	mir-71-3p	8:0:1	-19.4	1
PITA	AAEL021520	mir-317-3p	8:0:1	-19.4	1
PITA	AAEL008164	mir-988-3p	8:0:1	-19.4	1
PITA	AAEL002474	mir-184-3p	8:0:1	-19.4	1
PITA	AAEL003861	mir-988-3p	8:0:1	-19.4	1
PITA	AAEL013507	mir-275-3p	8:0:1	-19.4	1
PITA	AAEL006145	mir-275-5p	8:0:1	-19.4	1
PITA	AAEL013596	mir-989-3p	8:0:1	-19.4	1
PITA	AAEL027273	mir-989-3p	8:0:1	-19.4	1
PITA	AAEL006685	mir-275-3p	8:1:0	-19.4	1
PITA	AAEL004469	mir-2940-3p	8:1:0	-19.4	1
PITA	AAEL009427	mir-989-3p	8:1:0	-19.4	1
PITA	AAEL028086	mir-989-3p	8:1:0	-19.4	1
PITA	AAEL007385	mir-9b-5p	8:1:0	-19.4	1
PITA	AAEL003532	mir-275-5p	8:1:1	-19.4	1
PITA	AAEL019508	mir-275-5p	8:1:1	-19.4	1
PITA	AAEL013431	mir-8-5p	8:1:1	-19.4	1
PITA	AAEL019844	mir-8-5p	8:1:1	-19.4	1
PITA	AAEL017391	mir-8-5p	8:1:1	-19.4	1
PITA	AAEL010680	mir-9b-5p	8:1:1	-19.4	1
PITA	AAEL007804	mir-9b-5p	8:1:1	-19.4	1
PITA	AAEL002474	mir-988-3p	8:0:1	-19.41	1
PITA	AAEL002354	mir-989-3p	8:1:1	-19.41	1
PITA	AAEL018334	mir-9b-5p	8:1:1	-19.41	1
PITA	AAEL021365	mir-34-3p	8:0:1	-19.42	1
PITA	AAEL021073	mir-989-3p	8:0:1	-19.42	1
PITA	AAEL002701	mir-989-3p	8:0:1	-19.43	1
PITA	AAEL010380	mir-8-5p	8:1:0	-19.45	1
PITA	AAEL027860	mir-275-3p	8:1:1	-19.45	1
PITA	AAEL020258	mir-34-3p	8:0:1	-19.46	1
PITA	AAEL001321	mir-8-5p	8:1:1	-19.49	1
PITA	AAEL006447	mir-184-3p	7:0:0	-19.5	1
PITA	AAEL017280	mir-317-3p	7:0:1	-19.5	1
PITA	AAEL008777	mir-275-5p	7:0:1	-19.5	1
PITA	AAEL001707	mir-275-5p	7:0:1	-19.5	1
PITA	AAEL019983	mir-275-5p	7:0:1	-19.5	1
PITA	AAEL019844	mir-2940-3p	7:0:1	-19.5	1
PITA	AAEL006516	mir-989-3p	7:0:1	-19.5	1
PITA	AAEL005255	mir-989-3p	7:0:1	-19.5	1
PITA	AAEL008305	mir-8-5p	8:0:0	-19.5	1
PITA	AAEL024849	mir-989-3p	8:0:0	-19.5	1
PITA	AAEL008090	mir-71-3p	8:0:1	-19.5	1
PITA	AAEL003861	mir-988-3p	8:0:1	-19.5	1
PITA	AAEL012998	mir-275-5p	8:0:1	-19.5	1
PITA	AAEL010373	mir-275-5p	8:0:1	-19.5	1
PITA	AAEL027340	mir-2940-3p	8:0:1	-19.5	1
PITA	AAEL001173	mir-8-5p	8:0:1	-19.5	1
PITA	AAEL013063	mir-989-3p	8:0:1	-19.5	1
PITA	AAEL010037	mir-989-3p	8:0:1	-19.5	1
PITA	AAEL022746	mir-989-3p	8:0:1	-19.5	1
PITA	AAEL023334	mir-9b-5p	8:0:1	-19.5	1
PITA	AAEL028119	mir-275-3p	8:1:0	-19.5	1
PITA	AAEL027482	mir-275-3p	8:1:0	-19.5	1
PITA	AAEL002525	mir-8-5p	8:1:0	-19.5	1
PITA	AAEL008171	mir-275-3p	8:1:1	-19.5	1
PITA	AAEL021365	mir-275-3p	8:1:1	-19.5	1
PITA	AAEL010754	mir-275-3p	8:1:1	-19.5	1
PITA	AAEL014981	mir-2940-3p	8:1:1	-19.5	1
PITA	AAEL001143	mir-2940-3p	8:1:1	-19.5	1
PITA	AAEL027668	mir-2940-3p	8:1:1	-19.5	1
PITA	AAEL019439	mir-2940-3p	8:1:1	-19.5	1
PITA	AAEL006062	mir-8-5p	8:1:1	-19.5	1
PITA	AAEL019943	mir-8-5p	8:1:1	-19.5	1
PITA	AAEL002803	mir-8-5p	8:1:1	-19.5	1
PITA	AAEL000492	mir-989-3p	8:1:1	-19.5	1
PITA	AAEL005080	mir-989-3p	8:1:1	-19.5	1
PITA	AAEL020033	mir-9b-5p	8:1:1	-19.5	1
PITA	AAEL004300	mir-989-3p	8:0:0	-19.51	1
PITA	AAEL001798	mir-9b-5p	8:0:0	-19.51	1
PITA	AAEL014799	mir-275-5p	8:1:0	-19.51	1
PITA	AAEL020488	mir-9a-5p	8:0:1	-19.52	1
PITA	AAEL005832	mir-2940-3p	8:1:0	-19.52	1
PITA	AAEL011822	mir-989-3p	7:0:1	-19.53	1
PITA	AAEL011106	mir-9b-5p	8:0:1	-19.53	1
PITA	AAEL000193	mir-317-3p	8:0:1	-19.59	1
PITA	AAEL005839	mir-275-5p	8:1:1	-19.59	1
PITA	AAEL021255	mir-2945-3p	7:0:0	-19.6	1
PITA	AAEL001605	mir-275-5p	7:0:0	-19.6	1
PITA	AAEL007633	mir-989-3p	7:0:0	-19.6	1
PITA	AAEL005432	mir-989-3p	7:0:0	-19.6	1
PITA	AAEL013249	mir-989-3p	7:0:0	-19.6	1
PITA	AAEL003267	mir-275-5p	7:0:1	-19.6	1
PITA	AAEL002692	mir-275-5p	7:0:1	-19.6	1
PITA	AAEL017300	mir-275-5p	7:0:1	-19.6	1
PITA	AAEL002832	mir-275-5p	7:0:1	-19.6	1
PITA	AAEL003432	mir-2940-3p	7:0:1	-19.6	1
PITA	AAEL012671	mir-989-3p	7:0:1	-19.6	1
PITA	AAEL023266	mir-988-3p	8:0:0	-19.6	1
PITA	AAEL001516	mir-989-3p	8:0:0	-19.6	1
PITA	AAEL000474	mir-71-3p	8:0:1	-19.6	1
PITA	AAEL004559	mir-2940-5p	8:0:1	-19.6	1
PITA	AAEL009588	mir-34-3p	8:0:1	-19.6	1
PITA	AAEL022662	mir-2945-3p	8:0:1	-19.6	1
PITA	AAEL003097	mir-275-3p	8:0:1	-19.6	1
PITA	AAEL011665	mir-989-3p	8:0:1	-19.6	1
PITA	AAEL001799	mir-989-3p	8:0:1	-19.6	1
PITA	AAEL026251	mir-989-3p	8:0:1	-19.6	1
PITA	AAEL000246	mir-989-3p	8:0:1	-19.6	1
PITA	AAEL003373	mir-9b-5p	8:0:1	-19.6	1
PITA	AAEL014311	mir-275-3p	8:1:0	-19.6	1
PITA	AAEL004389	mir-275-3p	8:1:0	-19.6	1
PITA	AAEL001091	mir-275-5p	8:1:0	-19.6	1
PITA	AAEL001364	mir-2940-3p	8:1:0	-19.6	1
PITA	AAEL001364	mir-2940-3p	8:1:0	-19.6	1
PITA	AAEL023991	mir-8-5p	8:1:0	-19.6	1
PITA	AAEL010308	mir-275-3p	8:1:1	-19.6	1
PITA	AAEL013884	mir-275-3p	8:1:1	-19.6	1
PITA	AAEL003528	mir-275-3p	8:1:1	-19.6	1
PITA	AAEL009949	mir-275-3p	8:1:1	-19.6	1
PITA	AAEL028211	mir-275-3p	8:1:1	-19.6	1
PITA	AAEL019731	mir-275-5p	8:1:1	-19.6	1
PITA	AAEL010780	mir-275-5p	8:1:1	-19.6	1
PITA	AAEL027674	mir-275-5p	8:1:1	-19.6	1
PITA	AAEL024235	mir-8-5p	8:1:1	-19.6	1
PITA	AAEL025755	mir-8-5p	8:1:1	-19.6	1
PITA	AAEL014176	mir-8-5p	8:1:1	-19.6	1
PITA	AAEL010170	mir-8-5p	8:1:1	-19.6	1
PITA	AAEL019726	mir-989-3p	8:1:1	-19.6	1
PITA	AAEL020016	mir-2940-5p	8:0:1	-19.62	1
PITA	AAEL012987	mir-9b-5p	8:1:1	-19.62	1
PITA	AAEL027209	mir-989-3p	7:0:1	-19.63	1
PITA	AAEL003861	mir-275-5p	8:1:1	-19.63	1
PITA	AAEL009592	mir-989-3p	8:0:1	-19.64	1
PITA	AAEL026903	mir-9b-5p	7:0:1	-19.65	1
PITA	AAEL008179	mir-9b-5p	7:0:1	-19.66	1
PITA	AAEL006687	mir-9b-5p	8:1:0	-19.66	1
PITA	AAEL020946	mir-9b-5p	8:1:0	-19.66	1
PITA	AAEL004555	mir-275-5p	7:0:0	-19.7	1
PITA	AAEL019883	mir-989-3p	7:0:0	-19.7	1
PITA	AAEL006035	mir-317-3p	7:0:1	-19.7	1
PITA	AAEL020511	mir-275-3p	7:0:1	-19.7	1
PITA	AAEL004142	mir-275-3p	7:0:1	-19.7	1
PITA	AAEL007525	mir-275-5p	7:0:1	-19.7	1
PITA	AAEL023787	mir-2940-3p	7:0:1	-19.7	1
PITA	AAEL005215	mir-8-5p	7:0:1	-19.7	1
PITA	AAEL009171	mir-989-3p	7:0:1	-19.7	1
PITA	AAEL012114	mir-989-3p	7:0:1	-19.7	1
PITA	AAEL012092	mir-989-3p	7:0:1	-19.7	1
PITA	AAEL012092	mir-9b-5p	7:0:1	-19.7	1
PITA	AAEL010567	mir-989-3p	8:0:0	-19.7	1
PITA	AAEL004875	mir-2940-5p	8:0:1	-19.7	1
PITA	AAEL003861	mir-34-3p	8:0:1	-19.7	1
PITA	AAEL002474	mir-2940-5p	8:0:1	-19.7	1
PITA	AAEL011911	mir-275-3p	8:0:1	-19.7	1
PITA	AAEL010450	mir-275-5p	8:0:1	-19.7	1
PITA	AAEL007752	mir-275-5p	8:0:1	-19.7	1
PITA	AAEL010456	mir-275-5p	8:0:1	-19.7	1
PITA	AAEL008379	mir-989-3p	8:0:1	-19.7	1
PITA	AAEL023561	mir-989-3p	8:0:1	-19.7	1
PITA	AAEL009588	mir-275-3p	8:1:0	-19.7	1
PITA	AAEL001734	mir-275-5p	8:1:0	-19.7	1
PITA	AAEL011140	mir-2940-3p	8:1:0	-19.7	1
PITA	AAEL008844	mir-9b-5p	8:1:0	-19.7	1
PITA	AAEL009327	mir-275-3p	8:1:1	-19.7	1
PITA	AAEL022309	mir-275-5p	8:1:1	-19.7	1
PITA	AAEL006480	mir-2940-3p	8:1:1	-19.7	1
PITA	AAEL022261	mir-8-5p	8:1:1	-19.7	1
PITA	AAEL008459	mir-989-3p	8:1:1	-19.7	1
PITA	AAEL012000	mir-9b-5p	8:1:1	-19.7	1
PITA	AAEL023585	mir-989-3p	8:0:0	-19.71	1
PITA	AAEL027925	mir-9b-5p	8:0:1	-19.71	1
PITA	AAEL003063	mir-9b-5p	8:1:0	-19.71	1
PITA	AAEL020258	mir-184-3p	8:0:1	-19.74	1
PITA	AAEL001549	mir-989-3p	8:0:1	-19.74	1
PITA	AAEL014636	mir-989-3p	8:1:0	-19.74	1
PITA	AAEL008634	mir-2940-3p	8:1:1	-19.75	1
PITA	AAEL022662	mir-8-5p	8:1:1	-19.75	1
PITA	AAEL022660	mir-989-3p	8:1:1	-19.75	1
PITA	AAEL008686	mir-275-5p	7:0:0	-19.76	1
PITA	AAEL011644	mir-989-3p	8:0:0	-19.77	1
PITA	AAEL022137	mir-275-5p	7:0:0	-19.8	1
PITA	AAEL011478	mir-275-5p	7:0:0	-19.8	1
PITA	AAEL007322	mir-8-5p	7:0:0	-19.8	1
PITA	AAEL005224	mir-989-3p	7:0:0	-19.8	1
PITA	AAEL008822	mir-989-3p	7:0:0	-19.8	1
PITA	AAEL006876	mir-275-5p	7:0:1	-19.8	1
PITA	AAEL010283	mir-8-5p	7:0:1	-19.8	1
PITA	AAEL020110	mir-989-3p	7:0:1	-19.8	1
PITA	AAEL001220	mir-9b-5p	7:0:1	-19.8	1
PITA	AAEL001919	mir-9b-5p	7:0:1	-19.8	1
PITA	AAEL023342	mir-275-3p	8:0:0	-19.8	1
PITA	AAEL020275	mir-2940-3p	8:0:0	-19.8	1
PITA	AAEL023189	mir-2940-3p	8:0:0	-19.8	1
PITA	AAEL011069	mir-2940-3p	8:0:0	-19.8	1
PITA	AAEL020237	mir-184-3p	8:0:1	-19.8	1
PITA	AAEL010380	mir-275-3p	8:0:1	-19.8	1
PITA	AAEL021029	mir-989-3p	8:0:1	-19.8	1
PITA	AAEL014527	mir-275-3p	8:1:0	-19.8	1
PITA	AAEL019508	mir-275-3p	8:1:0	-19.8	1
PITA	AAEL019638	mir-275-5p	8:1:0	-19.8	1
PITA	AAEL012041	mir-8-5p	8:1:0	-19.8	1
PITA	AAEL019568	mir-8-5p	8:1:0	-19.8	1
PITA	AAEL006582	mir-275-3p	8:1:1	-19.8	1
PITA	AAEL019481	mir-275-5p	8:1:1	-19.8	1
PITA	AAEL010142	mir-275-5p	8:1:1	-19.8	1
PITA	AAEL019844	mir-275-5p	8:1:1	-19.8	1
PITA	AAEL005358	mir-275-5p	8:1:1	-19.8	1
PITA	AAEL002306	mir-9b-5p	8:1:1	-19.8	1
PITA	AAEL012640	mir-9b-5p	8:1:1	-19.8	1
PITA	AAEL025122	mir-9b-5p	8:1:1	-19.8	1
PITA	AAEL007725	mir-9b-5p	7:0:1	-19.81	1
PITA	AAEL018039	mir-989-3p	8:1:0	-19.81	1
PITA	AAEL004523	mir-275-5p	8:1:1	-19.82	1
PITA	AAEL008334	mir-2940-3p	8:1:0	-19.84	1
PITA	AAEL019422	mir-275-5p	7:0:1	-19.85	1
PITA	AAEL012272	mir-989-3p	7:0:1	-19.86	1
PITA	AAEL012410	mir-275-5p	7:0:0	-19.9	1
PITA	AAEL001707	mir-275-5p	7:0:0	-19.9	1
PITA	AAEL020033	mir-9b-5p	7:0:0	-19.9	1
PITA	AAEL019755	mir-9b-5p	7:0:0	-19.9	1
PITA	AAEL019506	mir-275-3p	7:0:1	-19.9	1
PITA	AAEL019849	mir-275-5p	7:0:1	-19.9	1
PITA	AAEL012243	mir-275-5p	7:0:1	-19.9	1
PITA	AAEL015394	mir-9b-5p	7:0:1	-19.9	1
PITA	AAEL007143	mir-9b-5p	7:0:1	-19.9	1
PITA	AAEL006006	mir-9b-5p	7:0:1	-19.9	1
PITA	AAEL009423	mir-2940-3p	8:0:0	-19.9	1
PITA	AAEL019625	mir-2940-3p	8:0:0	-19.9	1
PITA	AAEL011187	mir-8-5p	8:0:0	-19.9	1
PITA	AAEL013370	mir-275-5p	8:0:1	-19.9	1
PITA	AAEL000822	mir-275-5p	8:0:1	-19.9	1
PITA	AAEL004913	mir-989-3p	8:0:1	-19.9	1
PITA	AAEL009072	mir-9b-5p	8:0:1	-19.9	1
PITA	AAEL019986	mir-275-3p	8:1:0	-19.9	1
PITA	AAEL007447	mir-275-3p	8:1:0	-19.9	1
PITA	AAEL019553	mir-275-5p	8:1:0	-19.9	1
PITA	AAEL005775	mir-989-3p	8:1:0	-19.9	1
PITA	AAEL023364	mir-9b-5p	8:1:0	-19.9	1
PITA	AAEL019595	mir-275-5p	8:1:1	-19.9	1
PITA	AAEL001818	mir-2940-3p	8:1:1	-19.9	1
PITA	AAEL007495	mir-2940-3p	8:1:1	-19.9	1
PITA	AAEL005890	mir-8-5p	8:1:1	-19.9	1
PITA	AAEL019586	mir-9b-5p	8:1:1	-19.9	1
PITA	AAEL025750	mir-275-5p	8:1:1	-19.91	1
PITA	AAEL001734	mir-275-5p	8:1:1	-19.91	1
PITA	AAEL001888	mir-8-5p	8:1:1	-19.91	1
PITA	AAEL011584	mir-275-5p	7:0:1	-19.92	1
PITA	AAEL005204	mir-275-5p	7:0:0	-19.94	1
PITA	AAEL019605	mir-9b-5p	8:0:1	-19.94	1
PITA	AAEL003014	mir-275-5p	8:1:0	-19.95	1
PITA	AAEL001448	mir-989-3p	8:1:1	-19.96	1
PITA	AAEL019580	mir-275-5p	7:0:0	-19.99	1
PITA	AAEL008641	mir-2945-3p	7:0:0	-20	1
PITA	AAEL012062	mir-2940-3p	7:0:0	-20	1
PITA	AAEL013997	mir-989-3p	7:0:0	-20	1
PITA	AAEL002308	mir-184-3p	7:0:1	-20	1
PITA	AAEL011870	mir-184-3p	7:0:1	-20	1
PITA	AAEL019553	mir-988-3p	7:0:1	-20	1
PITA	AAEL011140	mir-275-5p	7:0:1	-20	1
PITA	AAEL001091	mir-275-5p	7:0:1	-20	1
PITA	AAEL008015	mir-989-3p	7:0:1	-20	1
PITA	AAEL013653	mir-184-3p	8:0:1	-20	1
PITA	AAEL017419	mir-2940-5p	8:0:1	-20	1
PITA	AAEL002876	mir-275-3p	8:0:1	-20	1
PITA	AAEL013600	mir-275-5p	8:0:1	-20	1
PITA	AAEL017081	mir-2940-3p	8:0:1	-20	1
PITA	AAEL021288	mir-2940-3p	8:0:1	-20	1
PITA	AAEL010941	mir-9b-5p	8:0:1	-20	1
PITA	AAEL011910	mir-9b-5p	8:0:1	-20	1
PITA	AAEL019940	mir-9b-5p	8:0:1	-20	1
PITA	AAEL008334	mir-275-5p	8:1:0	-20	1
PITA	AAEL019918	mir-8-5p	8:1:0	-20	1
PITA	AAEL013359	mir-275-5p	8:1:1	-20	1
PITA	AAEL006682	mir-275-5p	8:1:1	-20	1
PITA	AAEL025911	mir-275-5p	8:1:1	-20	1
PITA	AAEL010401	mir-2940-3p	8:1:1	-20	1
PITA	AAEL008528	mir-8-5p	8:1:1	-20	1
PITA	AAEL023710	mir-989-3p	8:1:1	-20	1
PITA	AAEL020033	mir-9b-5p	8:1:1	-20	1
PITA	AAEL021520	mir-989-3p	7:0:1	-20.01	1
PITA	AAEL027925	mir-184-3p	8:0:1	-20.05	1
PITA	AAEL011728	mir-8-5p	8:0:1	-20.05	1
PITA	AAEL024732	mir-275-5p	8:1:1	-20.06	1
PITA	AAEL022530	mir-275-3p	8:0:1	-20.07	1
PITA	AAEL004097	mir-275-3p	8:1:0	-20.07	1
PITA	AAEL021520	mir-34-3p	8:0:1	-20.08	1
PITA	AAEL024525	mir-275-5p	7:0:0	-20.1	1
PITA	AAEL005601	mir-2940-3p	7:0:0	-20.1	1
PITA	AAEL009274	mir-9b-5p	7:0:0	-20.1	1
PITA	AAEL006522	mir-317-3p	7:0:1	-20.1	1
PITA	AAEL017347	mir-8-5p	7:0:1	-20.1	1
PITA	AAEL002998	mir-989-3p	8:0:0	-20.1	1
PITA	AAEL023725	mir-9b-5p	8:0:0	-20.1	1
PITA	AAEL000193	mir-317-3p	8:0:1	-20.1	1
PITA	AAEL000474	mir-71-3p	8:0:1	-20.1	1
PITA	AAEL017391	mir-988-3p	8:0:1	-20.1	1
PITA	AAEL004719	mir-2940-3p	8:0:1	-20.1	1
PITA	AAEL019939	mir-989-3p	8:0:1	-20.1	1
PITA	AAEL027331	mir-989-3p	8:0:1	-20.1	1
PITA	AAEL011586	mir-989-3p	8:0:1	-20.1	1
PITA	AAEL021288	mir-9b-5p	8:0:1	-20.1	1
PITA	AAEL006179	mir-275-5p	8:1:0	-20.1	1
PITA	AAEL019704	mir-2940-3p	8:1:0	-20.1	1
PITA	AAEL002308	mir-9b-5p	8:1:0	-20.1	1
PITA	AAEL019563	mir-275-3p	8:1:1	-20.1	1
PITA	AAEL023441	mir-275-3p	8:1:1	-20.1	1
PITA	AAEL022608	mir-275-3p	8:1:1	-20.1	1
PITA	AAEL004964	mir-275-5p	8:1:1	-20.1	1
PITA	AAEL000425	mir-275-5p	8:1:1	-20.1	1
PITA	AAEL010941	mir-2940-3p	8:1:1	-20.1	1
PITA	AAEL006205	mir-8-5p	8:1:1	-20.1	1
PITA	AAEL009698	mir-8-5p	8:1:1	-20.1	1
PITA	AAEL002411	mir-989-3p	8:1:1	-20.1	1
PITA	AAEL020158	mir-989-3p	8:1:1	-20.1	1
PITA	AAEL010345	mir-9b-5p	8:1:1	-20.1	1
PITA	AAEL014627	mir-9b-5p	8:1:1	-20.1	1
PITA	AAEL009088	mir-275-3p	7:0:1	-20.11	1
PITA	AAEL018703	mir-275-5p	7:0:1	-20.12	1
PITA	AAEL004974	mir-2940-3p	8:0:0	-20.12	1
PITA	AAEL026536	mir-9b-5p	8:0:1	-20.12	1
PITA	AAEL022573	mir-989-3p	8:1:1	-20.16	1
PITA	AAEL019506	mir-2940-3p	7:0:0	-20.2	1
PITA	AAEL001371	mir-989-3p	7:0:0	-20.2	1
PITA	AAEL014413	mir-989-3p	7:0:0	-20.2	1
PITA	AAEL011644	mir-989-3p	7:0:0	-20.2	1
PITA	AAEL006990	mir-989-3p	7:0:0	-20.2	1
PITA	AAEL002308	mir-275-5p	7:0:1	-20.2	1
PITA	AAEL010745	mir-275-5p	7:0:1	-20.2	1
PITA	AAEL023717	mir-989-3p	7:0:1	-20.2	1
PITA	AAEL021376	mir-2940-3p	8:0:0	-20.2	1
PITA	AAEL021520	mir-71-3p	8:0:1	-20.2	1
PITA	AAEL019478	mir-275-3p	8:0:1	-20.2	1
PITA	AAEL010678	mir-2940-3p	8:0:1	-20.2	1
PITA	AAEL008370	mir-8-5p	8:0:1	-20.2	1
PITA	AAEL006032	mir-989-3p	8:0:1	-20.2	1
PITA	AAEL020110	mir-989-3p	8:0:1	-20.2	1
PITA	AAEL026410	mir-9b-5p	8:0:1	-20.2	1
PITA	AAEL021023	mir-275-3p	8:1:0	-20.2	1
PITA	AAEL027323	mir-275-3p	8:1:0	-20.2	1
PITA	AAEL010661	mir-275-5p	8:1:0	-20.2	1
PITA	AAEL024797	mir-275-5p	8:1:0	-20.2	1
PITA	AAEL004589	mir-275-5p	8:1:0	-20.2	1
PITA	AAEL001901	mir-275-5p	8:1:0	-20.2	1
PITA	AAEL011910	mir-2940-3p	8:1:0	-20.2	1
PITA	AAEL002142	mir-8-5p	8:1:0	-20.2	1
PITA	AAEL025268	mir-989-3p	8:1:0	-20.2	1
PITA	AAEL013452	mir-9b-5p	8:1:0	-20.2	1
PITA	AAEL005874	mir-275-5p	8:1:1	-20.2	1
PITA	AAEL026630	mir-275-5p	8:1:1	-20.2	1
PITA	AAEL021310	mir-275-5p	8:1:1	-20.2	1
PITA	AAEL010754	mir-275-5p	8:1:1	-20.2	1
PITA	AAEL005832	mir-8-5p	8:1:1	-20.2	1
PITA	AAEL001798	mir-989-3p	8:1:1	-20.2	1
PITA	AAEL011106	mir-989-3p	8:1:1	-20.2	1
PITA	AAEL013971	mir-989-3p	8:1:1	-20.2	1
PITA	AAEL001929	mir-989-3p	8:1:1	-20.2	1
PITA	AAEL020258	mir-9b-5p	8:1:1	-20.2	1
PITA	AAEL008164	mir-2940-5p	8:0:1	-20.23	1
PITA	AAEL012621	mir-2940-3p	8:1:1	-20.25	1
PITA	AAEL021711	mir-989-3p	8:0:1	-20.26	1
PITA	AAEL021711	mir-989-3p	8:0:1	-20.26	1
PITA	AAEL019855	mir-9b-5p	8:1:1	-20.27	1
PITA	AAEL008656	mir-275-5p	7:0:0	-20.3	1
PITA	AAEL012929	mir-989-3p	7:0:0	-20.3	1
PITA	AAEL002474	mir-989-3p	7:0:0	-20.3	1
PITA	AAEL019481	mir-9a-5p	7:0:1	-20.3	1
PITA	AAEL020093	mir-275-5p	7:0:1	-20.3	1
PITA	AAEL010800	mir-989-3p	7:0:1	-20.3	1
PITA	AAEL020403	mir-9b-5p	7:0:1	-20.3	1
PITA	AAEL019473	mir-9b-5p	7:0:1	-20.3	1
PITA	AAEL005149	mir-9b-5p	7:0:1	-20.3	1
PITA	AAEL000193	mir-317-3p	8:0:1	-20.3	1
PITA	AAEL026782	mir-275-5p	8:0:1	-20.3	1
PITA	AAEL012621	mir-275-5p	8:0:1	-20.3	1
PITA	AAEL025767	mir-2940-3p	8:0:1	-20.3	1
PITA	AAEL022729	mir-8-5p	8:0:1	-20.3	1
PITA	AAEL019609	mir-8-5p	8:0:1	-20.3	1
PITA	AAEL014203	mir-8-5p	8:0:1	-20.3	1
PITA	AAEL025230	mir-9b-5p	8:0:1	-20.3	1
PITA	AAEL006522	mir-275-5p	8:1:0	-20.3	1
PITA	AAEL003861	mir-275-3p	8:1:1	-20.3	1
PITA	AAEL019677	mir-275-5p	8:1:1	-20.3	1
PITA	AAEL006087	mir-275-5p	8:1:1	-20.3	1
PITA	AAEL007197	mir-2940-3p	8:1:1	-20.3	1
PITA	AAEL005130	mir-989-3p	8:1:1	-20.3	1
PITA	AAEL025969	mir-989-3p	8:1:1	-20.3	1
PITA	AAEL002451	mir-989-3p	8:1:1	-20.3	1
PITA	AAEL017258	mir-9b-5p	8:1:1	-20.3	1
PITA	AAEL028108	mir-9b-5p	8:1:1	-20.3	1
PITA	AAEL007317	mir-275-3p	7:0:1	-20.31	1
PITA	AAEL019406	mir-989-3p	7:0:1	-20.31	1
PITA	AAEL007631	mir-9b-5p	8:0:1	-20.31	1
PITA	AAEL012827	mir-9b-5p	8:1:0	-20.31	1
PITA	AAEL012239	mir-275-3p	8:1:1	-20.32	1
PITA	AAEL000633	mir-275-5p	8:1:1	-20.33	1
PITA	AAEL024618	mir-275-3p	8:0:0	-20.34	1
PITA	AAEL013534	mir-8-5p	8:1:1	-20.35	1
PITA	AAEL014852	mir-275-5p	7:0:1	-20.36	1
PITA	AAEL027925	mir-2940-3p	8:0:1	-20.39	1
PITA	AAEL011817	mir-2940-3p	8:0:1	-20.39	1
PITA	AAEL002995	mir-989-3p	7:0:0	-20.4	1
PITA	AAEL000654	mir-989-3p	7:0:0	-20.4	1
PITA	AAEL005130	mir-275-5p	7:0:1	-20.4	1
PITA	AAEL022914	mir-9b-5p	7:0:1	-20.4	1
PITA	AAEL023611	mir-989-3p	8:0:0	-20.4	1
PITA	AAEL004947	mir-989-3p	8:0:0	-20.4	1
PITA	AAEL007443	mir-275-5p	8:0:1	-20.4	1
PITA	AAEL010021	mir-2940-3p	8:0:1	-20.4	1
PITA	AAEL003130	mir-989-3p	8:0:1	-20.4	1
PITA	AAEL023342	mir-9b-5p	8:0:1	-20.4	1
PITA	AAEL004715	mir-275-3p	8:1:0	-20.4	1
PITA	AAEL017194	mir-9b-5p	8:1:0	-20.4	1
PITA	AAEL008853	mir-9b-5p	8:1:0	-20.4	1
PITA	AAEL000433	mir-275-3p	8:1:1	-20.4	1
PITA	AAEL023898	mir-989-3p	8:1:1	-20.4	1
PITA	AAEL010041	mir-989-3p	8:1:1	-20.4	1
PITA	AAEL009157	mir-9b-5p	8:1:1	-20.4	1
PITA	AAEL006876	mir-275-3p	8:0:0	-20.41	1
PITA	AAEL001627	mir-9b-5p	7:0:0	-20.42	1
PITA	AAEL008376	mir-275-3p	8:1:1	-20.42	1
PITA	AAEL022930	mir-275-5p	8:1:0	-20.44	1
PITA	AAEL024641	mir-2940-3p	8:1:1	-20.44	1
PITA	AAEL000558	mir-275-5p	7:0:1	-20.45	1
PITA	AAEL004970	mir-275-3p	8:1:1	-20.45	1
PITA	AAEL006420	mir-989-3p	7:0:0	-20.5	1
PITA	AAEL005736	mir-989-3p	7:0:1	-20.5	1
PITA	AAEL027668	mir-989-3p	7:0:1	-20.5	1
PITA	AAEL006035	mir-2940-5p	8:0:0	-20.5	1
PITA	AAEL009072	mir-2940-3p	8:0:0	-20.5	1
PITA	AAEL019807	mir-8-5p	8:0:0	-20.5	1
PITA	AAEL026287	mir-989-3p	8:0:0	-20.5	1
PITA	AAEL019833	mir-9b-5p	8:0:0	-20.5	1
PITA	AAEL006575	mir-9b-5p	8:0:0	-20.5	1
PITA	AAEL019833	mir-9b-5p	8:0:0	-20.5	1
PITA	AAEL006575	mir-9b-5p	8:0:0	-20.5	1
PITA	AAEL004819	mir-275-5p	8:0:1	-20.5	1
PITA	AAEL010892	mir-8-5p	8:0:1	-20.5	1
PITA	AAEL013847	mir-275-5p	8:1:0	-20.5	1
PITA	AAEL005922	mir-275-5p	8:1:0	-20.5	1
PITA	AAEL019788	mir-2940-3p	8:1:0	-20.5	1
PITA	AAEL002075	mir-989-3p	8:1:0	-20.5	1
PITA	AAEL019461	mir-275-3p	8:1:1	-20.5	1
PITA	AAEL005692	mir-275-3p	8:1:1	-20.5	1
PITA	AAEL004283	mir-8-5p	8:1:1	-20.5	1
PITA	AAEL000584	mir-8-5p	8:1:1	-20.5	1
PITA	AAEL001379	mir-9b-5p	8:1:1	-20.5	1
PITA	AAEL005646	mir-9b-5p	8:1:1	-20.5	1
PITA	AAEL003901	mir-275-5p	7:0:1	-20.56	1
PITA	AAEL005147	mir-9b-5p	8:1:1	-20.56	1
PITA	AAEL023266	mir-275-5p	7:0:0	-20.6	1
PITA	AAEL001024	mir-989-3p	7:0:0	-20.6	1
PITA	AAEL019553	mir-275-5p	7:0:1	-20.6	1
PITA	AAEL020499	mir-8-5p	7:0:1	-20.6	1
PITA	AAEL002549	mir-989-3p	7:0:1	-20.6	1
PITA	AAEL000246	mir-989-3p	8:0:0	-20.6	1
PITA	AAEL000246	mir-989-3p	8:0:0	-20.6	1
PITA	AAEL008641	mir-184-3p	8:0:1	-20.6	1
PITA	AAEL013653	mir-184-3p	8:0:1	-20.6	1
PITA	AAEL002410	mir-989-3p	8:0:1	-20.6	1
PITA	AAEL024436	mir-989-3p	8:0:1	-20.6	1
PITA	AAEL026744	mir-989-3p	8:0:1	-20.6	1
PITA	AAEL013359	mir-2940-3p	8:1:0	-20.6	1
PITA	AAEL006012	mir-989-3p	8:1:0	-20.6	1
PITA	AAEL007719	mir-275-3p	8:1:1	-20.6	1
PITA	AAEL007322	mir-275-5p	8:1:1	-20.6	1
PITA	AAEL019516	mir-275-5p	8:1:1	-20.6	1
PITA	AAEL005425	mir-8-5p	8:1:1	-20.6	1
PITA	AAEL003014	mir-989-3p	8:1:1	-20.6	1
PITA	AAEL024283	mir-989-3p	7:0:0	-20.61	1
PITA	AAEL005228	mir-275-5p	7:0:1	-20.61	1
PITA	AAEL003014	mir-8-5p	8:0:1	-20.63	1
PITA	AAEL019758	mir-989-3p	8:1:1	-20.63	1
PITA	AAEL022413	mir-8-5p	8:0:1	-20.64	1
PITA	AAEL018293	mir-275-5p	8:1:1	-20.65	1
PITA	AAEL024050	mir-2940-3p	8:1:0	-20.66	1
PITA	AAEL001372	mir-9b-5p	8:1:1	-20.66	1
PITA	AAEL020258	mir-34-3p	7:0:0	-20.7	1
PITA	AAEL004236	mir-275-5p	7:0:0	-20.7	1
PITA	AAEL006609	mir-275-5p	7:0:0	-20.7	1
PITA	AAEL021092	mir-989-3p	7:0:0	-20.7	1
PITA	AAEL002055	mir-275-3p	7:0:1	-20.7	1
PITA	AAEL018313	mir-2940-3p	7:0:1	-20.7	1
PITA	AAEL015180	mir-989-3p	8:0:0	-20.7	1
PITA	AAEL019562	mir-317-3p	8:0:1	-20.7	1
PITA	AAEL006884	mir-275-5p	8:0:1	-20.7	1
PITA	AAEL024144	mir-275-5p	8:1:0	-20.7	1
PITA	AAEL019502	mir-8-5p	8:1:0	-20.7	1
PITA	AAEL007404	mir-275-5p	8:1:1	-20.7	1
PITA	AAEL019586	mir-275-5p	8:1:1	-20.7	1
PITA	AAEL019494	mir-275-5p	8:1:1	-20.7	1
PITA	AAEL019609	mir-275-5p	8:1:1	-20.7	1
PITA	AAEL009295	mir-2940-3p	8:1:1	-20.7	1
PITA	AAEL013210	mir-989-3p	8:1:1	-20.7	1
PITA	AAEL005460	mir-989-3p	8:1:1	-20.7	1
PITA	AAEL017400	mir-275-5p	7:0:1	-20.75	1
PITA	AAEL000559	mir-275-5p	8:0:0	-20.76	1
PITA	AAEL009742	mir-2940-3p	8:1:0	-20.78	1
PITA	AAEL012388	mir-275-3p	7:0:0	-20.8	1
PITA	AAEL012279	mir-8-5p	7:0:0	-20.8	1
PITA	AAEL006447	mir-184-3p	8:0:1	-20.8	1
PITA	AAEL003861	mir-184-3p	8:0:1	-20.8	1
PITA	AAEL019562	mir-184-3p	8:0:1	-20.8	1
PITA	AAEL005252	mir-2940-3p	8:0:1	-20.8	1
PITA	AAEL019758	mir-8-5p	8:0:1	-20.8	1
PITA	AAEL006052	mir-275-3p	8:1:0	-20.8	1
PITA	AAEL000683	mir-275-3p	8:1:0	-20.8	1
PITA	AAEL022787	mir-275-3p	8:1:0	-20.8	1
PITA	AAEL018288	mir-275-5p	8:1:0	-20.8	1
PITA	AAEL019503	mir-275-5p	8:1:0	-20.8	1
PITA	AAEL004977	mir-8-5p	8:1:0	-20.8	1
PITA	AAEL019513	mir-989-3p	8:1:0	-20.8	1
PITA	AAEL023991	mir-9b-5p	8:1:0	-20.8	1
PITA	AAEL012326	mir-275-5p	8:1:1	-20.8	1
PITA	AAEL022680	mir-275-5p	8:1:1	-20.8	1
PITA	AAEL004361	mir-2940-3p	8:1:1	-20.8	1
PITA	AAEL013971	mir-8-5p	8:1:1	-20.8	1
PITA	AAEL008190	mir-989-3p	8:1:1	-20.8	1
PITA	AAEL001379	mir-989-3p	8:1:1	-20.8	1
PITA	AAEL009430	mir-8-5p	8:0:0	-20.83	1
PITA	AAEL000243	mir-9b-5p	8:0:1	-20.83	1
PITA	AAEL019980	mir-8-5p	8:0:0	-20.86	1
PITA	AAEL003861	mir-184-3p	8:0:1	-20.86	1
PITA	AAEL012169	mir-989-3p	7:0:0	-20.9	1
PITA	AAEL019986	mir-184-3p	7:0:1	-20.9	1
PITA	AAEL019830	mir-275-5p	7:0:1	-20.9	1
PITA	AAEL007910	mir-989-3p	7:0:1	-20.9	1
PITA	AAEL019835	mir-2940-3p	8:0:0	-20.9	1
PITA	AAEL013596	mir-989-3p	8:0:0	-20.9	1
PITA	AAEL011870	mir-317-3p	8:0:1	-20.9	1
PITA	AAEL001236	mir-2940-3p	8:0:1	-20.9	1
PITA	AAEL026638	mir-8-5p	8:0:1	-20.9	1
PITA	AAEL008443	mir-989-3p	8:0:1	-20.9	1
PITA	AAEL013575	mir-275-3p	8:1:0	-20.9	1
PITA	AAEL027340	mir-275-5p	8:1:0	-20.9	1
PITA	AAEL025609	mir-275-5p	8:1:1	-20.9	1
PITA	AAEL006340	mir-9b-5p	8:0:0	-20.95	1
PITA	AAEL019907	mir-2940-3p	7:0:0	-21	1
PITA	AAEL025416	mir-275-5p	7:0:1	-21	1
PITA	AAEL010757	mir-275-5p	8:0:0	-21	1
PITA	AAEL024395	mir-989-3p	8:0:0	-21	1
PITA	AAEL003420	mir-9b-5p	8:0:0	-21	1
PITA	AAEL024454	mir-2940-3p	8:0:1	-21	1
PITA	AAEL004168	mir-2940-3p	8:1:0	-21	1
PITA	AAEL011340	mir-989-3p	8:1:0	-21	1
PITA	AAEL013997	mir-989-3p	8:1:0	-21	1
PITA	AAEL004500	mir-275-3p	8:1:1	-21	1
PITA	AAEL019426	mir-275-3p	8:1:1	-21	1
PITA	AAEL008408	mir-275-5p	8:1:1	-21	1
PITA	AAEL019702	mir-275-5p	8:1:1	-21	1
PITA	AAEL012463	mir-275-5p	8:1:1	-21	1
PITA	AAEL018189	mir-8-5p	8:1:1	-21	1
PITA	AAEL004124	mir-8-5p	8:1:1	-21	1
PITA	AAEL000599	mir-989-3p	8:0:1	-21.01	1
PITA	AAEL008948	mir-275-5p	8:1:1	-21.05	1
PITA	AAEL004913	mir-989-3p	8:0:0	-21.09	1
PITA	AAEL022137	mir-989-3p	8:0:0	-21.09	1
PITA	AAEL002125	mir-989-3p	7:0:1	-21.1	1
PITA	AAEL019917	mir-275-5p	8:0:0	-21.1	1
PITA	AAEL010783	mir-317-3p	8:0:1	-21.1	1
PITA	AAEL003602	mir-8-5p	8:0:1	-21.1	1
PITA	AAEL005677	mir-989-3p	8:0:1	-21.1	1
PITA	AAEL025271	mir-275-5p	8:1:1	-21.1	1
PITA	AAEL003109	mir-275-5p	8:1:1	-21.1	1
PITA	AAEL019773	mir-9b-5p	8:1:1	-21.1	1
PITA	AAEL015603	mir-275-3p	8:1:0	-21.12	1
PITA	AAEL011812	mir-275-5p	7:0:0	-21.2	1
PITA	AAEL013278	mir-2940-3p	7:0:0	-21.2	1
PITA	AAEL005879	mir-2940-3p	7:0:0	-21.2	1
PITA	AAEL019810	mir-989-3p	7:0:0	-21.2	1
PITA	AAEL019449	mir-989-3p	7:0:0	-21.2	1
PITA	AAEL003532	mir-9b-5p	7:0:0	-21.2	1
PITA	AAEL014959	mir-9b-5p	7:0:0	-21.2	1
PITA	AAEL019489	mir-988-3p	7:0:1	-21.2	1
PITA	AAEL007631	mir-275-5p	7:0:1	-21.2	1
PITA	AAEL008962	mir-8-5p	8:0:0	-21.2	1
PITA	AAEL005736	mir-275-3p	8:0:1	-21.2	1
PITA	AAEL024852	mir-989-3p	8:0:1	-21.2	1
PITA	AAEL009189	mir-8-5p	8:1:0	-21.2	1
PITA	AAEL025518	mir-9b-5p	8:1:0	-21.2	1
PITA	AAEL025049	mir-275-3p	8:1:1	-21.21	1
PITA	AAEL020024	mir-275-5p	8:1:1	-21.21	1
PITA	AAEL027831	mir-275-5p	8:1:1	-21.21	1
PITA	AAEL011475	mir-275-5p	8:0:1	-21.26	1
PITA	AAEL005329	mir-275-5p	7:0:0	-21.3	1
PITA	AAEL007268	mir-988-3p	7:0:1	-21.3	1
PITA	AAEL000474	mir-275-5p	7:0:1	-21.3	1
PITA	AAEL002771	mir-275-5p	7:0:1	-21.3	1
PITA	AAEL006340	mir-9b-5p	8:0:0	-21.3	1
PITA	AAEL005247	mir-8-5p	8:1:0	-21.3	1
PITA	AAEL018124	mir-989-3p	8:1:0	-21.3	1
PITA	AAEL005356	mir-9b-5p	8:1:0	-21.3	1
PITA	AAEL003026	mir-9b-5p	8:1:0	-21.3	1
PITA	AAEL021092	mir-275-3p	8:1:1	-21.3	1
PITA	AAEL024627	mir-275-5p	8:1:1	-21.3	1
PITA	AAEL006976	mir-275-5p	8:1:1	-21.3	1
PITA	AAEL004715	mir-275-5p	8:1:1	-21.3	1
PITA	AAEL012101	mir-8-5p	8:1:1	-21.3	1
PITA	AAEL022373	mir-989-3p	8:1:1	-21.3	1
PITA	AAEL024941	mir-8-5p	8:0:1	-21.33	1
PITA	AAEL001930	mir-275-5p	8:1:0	-21.39	1
PITA	AAEL019442	mir-275-5p	7:0:1	-21.4	1
PITA	AAEL000861	mir-989-3p	8:0:0	-21.4	1
PITA	AAEL001433	mir-989-3p	8:0:0	-21.4	1
PITA	AAEL022662	mir-2940-5p	8:0:1	-21.4	1
PITA	AAEL004936	mir-275-5p	8:0:1	-21.4	1
PITA	AAEL004523	mir-989-3p	8:0:1	-21.4	1
PITA	AAEL013170	mir-275-5p	8:1:0	-21.4	1
PITA	AAEL025859	mir-2940-3p	8:1:0	-21.4	1
PITA	AAEL002282	mir-8-5p	8:1:0	-21.4	1
PITA	AAEL001992	mir-275-5p	8:1:1	-21.4	1
PITA	AAEL011083	mir-8-5p	8:1:1	-21.4	1
PITA	AAEL004280	mir-989-3p	8:1:1	-21.4	1
PITA	AAEL019951	mir-989-3p	8:1:1	-21.4	1
PITA	AAEL008764	mir-989-3p	8:1:1	-21.4	1
PITA	AAEL007598	mir-9b-5p	8:1:1	-21.4	1
PITA	AAEL025977	mir-9b-5p	7:0:0	-21.43	1
PITA	AAEL000187	mir-989-3p	8:1:0	-21.43	1
PITA	AAEL008738	mir-184-3p	7:0:1	-21.5	1
PITA	AAEL009974	mir-989-3p	7:0:1	-21.5	1
PITA	AAEL003014	mir-989-3p	8:1:0	-21.5	1
PITA	AAEL013250	mir-9b-5p	8:1:1	-21.5	1
PITA	AAEL002764	mir-9b-5p	8:1:1	-21.5	1
PITA	AAEL009991	mir-9b-5p	8:1:1	-21.5	1
PITA	AAEL006300	mir-275-3p	8:1:0	-21.56	1
PITA	AAEL000193	mir-988-3p	7:0:0	-21.6	1
PITA	AAEL014361	mir-275-5p	7:0:1	-21.6	1
PITA	AAEL025433	mir-275-5p	7:0:1	-21.6	1
PITA	AAEL027978	mir-275-5p	7:0:1	-21.6	1
PITA	AAEL020488	mir-34-3p	8:0:0	-21.6	1
PITA	AAEL027273	mir-2940-3p	8:0:0	-21.6	1
PITA	AAEL013208	mir-2940-3p	8:0:0	-21.6	1
PITA	AAEL019506	mir-184-3p	8:0:1	-21.6	1
PITA	AAEL020488	mir-34-3p	8:0:1	-21.6	1
PITA	AAEL001181	mir-2940-3p	8:0:1	-21.6	1
PITA	AAEL012656	mir-9b-5p	8:0:1	-21.6	1
PITA	AAEL008426	mir-8-5p	8:1:0	-21.6	1
PITA	AAEL029010	mir-8-5p	8:1:1	-21.6	1
PITA	AAEL003861	mir-8-5p	8:1:1	-21.6	1
PITA	AAEL019710	mir-988-3p	7:0:1	-21.61	1
PITA	AAEL006073	mir-9b-5p	7:0:1	-21.61	1
PITA	AAEL019974	mir-275-3p	8:1:1	-21.66	1
PITA	AAEL026638	mir-989-3p	7:0:1	-21.7	1
PITA	AAEL010655	mir-2940-3p	8:0:0	-21.7	1
PITA	AAEL003750	mir-2940-3p	8:0:1	-21.7	1
PITA	AAEL003548	mir-989-3p	8:0:1	-21.7	1
PITA	AAEL017419	mir-9b-5p	8:0:1	-21.7	1
PITA	AAEL009451	mir-275-3p	8:1:0	-21.7	1
PITA	AAEL012548	mir-275-3p	8:1:0	-21.7	1
PITA	AAEL018301	mir-275-5p	8:1:0	-21.7	1
PITA	AAEL009072	mir-275-5p	8:1:0	-21.7	1
PITA	AAEL009055	mir-989-3p	8:1:0	-21.7	1
PITA	AAEL019713	mir-275-3p	8:1:1	-21.7	1
PITA	AAEL014635	mir-275-5p	8:1:1	-21.7	1
PITA	AAEL021708	mir-8-5p	8:1:1	-21.7	1
PITA	AAEL011606	mir-9b-5p	8:0:0	-21.72	1
PITA	AAEL023676	mir-2940-3p	8:0:1	-21.72	1
PITA	AAEL018153	mir-8-5p	8:0:0	-21.75	1
PITA	AAEL004212	mir-989-3p	8:0:0	-21.8	1
PITA	AAEL021520	mir-2940-5p	8:0:1	-21.8	1
PITA	AAEL019807	mir-989-3p	8:0:1	-21.8	1
PITA	AAEL025606	mir-989-3p	8:0:1	-21.8	1
PITA	AAEL019836	mir-9b-5p	8:1:1	-21.8	1
PITA	AAEL005422	mir-9b-5p	8:1:1	-21.8	1
PITA	AAEL019567	mir-275-3p	8:1:0	-21.83	1
PITA	AAEL019874	mir-275-5p	7:0:0	-21.86	1
PITA	AAEL000822	mir-989-3p	7:0:1	-21.9	1
PITA	AAEL013327	mir-989-3p	7:0:1	-21.9	1
PITA	AAEL012475	mir-9b-5p	7:0:1	-21.9	1
PITA	AAEL021365	mir-34-3p	8:0:0	-21.9	1
PITA	AAEL025672	mir-275-3p	8:0:1	-21.9	1
PITA	AAEL020702	mir-989-3p	8:0:1	-21.9	1
PITA	AAEL000252	mir-9b-5p	8:0:1	-21.9	1
PITA	AAEL008371	mir-275-3p	8:1:0	-21.9	1
PITA	AAEL012865	mir-275-5p	8:1:1	-21.9	1
PITA	AAEL026946	mir-275-5p	8:1:1	-21.9	1
PITA	AAEL019480	mir-989-3p	8:1:1	-21.9	1
PITA	AAEL014355	mir-275-5p	7:0:1	-22	1
PITA	AAEL019714	mir-989-3p	7:0:1	-22	1
PITA	AAEL024796	mir-275-5p	8:0:1	-22	1
PITA	AAEL009442	mir-8-5p	8:0:1	-22	1
PITA	AAEL007143	mir-989-3p	8:0:1	-22	1
PITA	AAEL013408	mir-275-3p	8:1:0	-22	1
PITA	AAEL027347	mir-275-3p	8:1:0	-22	1
PITA	AAEL019567	mir-275-3p	8:1:1	-22	1
PITA	AAEL002317	mir-275-5p	8:1:1	-22	1
PITA	AAEL001243	mir-275-5p	8:1:1	-22	1
PITA	AAEL011900	mir-2940-3p	8:0:1	-22.01	1
PITA	AAEL024241	mir-275-5p	7:0:1	-22.05	1
PITA	AAEL019489	mir-34-3p	8:0:1	-22.05	1
PITA	AAEL006619	mir-989-3p	7:0:1	-22.1	1
PITA	AAEL009377	mir-989-3p	7:0:1	-22.1	1
PITA	AAEL010627	mir-2940-3p	8:0:0	-22.1	1
PITA	AAEL014226	mir-989-3p	8:0:0	-22.1	1
PITA	AAEL020016	mir-184-3p	8:0:1	-22.1	1
PITA	AAEL019638	mir-989-3p	8:0:1	-22.1	1
PITA	AAEL019974	mir-8-5p	8:1:1	-22.1	1
PITA	AAEL014038	mir-8-5p	8:1:1	-22.1	1
PITA	AAEL019538	mir-2940-3p	7:0:1	-22.2	1
PITA	AAEL003387	mir-9b-5p	8:0:0	-22.2	1
PITA	AAEL019863	mir-2940-5p	8:0:1	-22.2	1
PITA	AAEL019455	mir-2940-3p	8:0:1	-22.2	1
PITA	AAEL019847	mir-989-3p	8:1:0	-22.2	1
PITA	AAEL025165	mir-2940-3p	8:1:1	-22.2	1
PITA	AAEL021542	mir-8-5p	8:1:1	-22.2	1
PITA	AAEL023242	mir-8-5p	8:1:1	-22.2	1
PITA	AAEL011240	mir-275-5p	8:0:1	-22.21	1
PITA	AAEL001734	mir-275-5p	8:1:1	-22.21	1
PITA	AAEL011578	mir-275-5p	7:0:0	-22.22	1
PITA	AAEL024516	mir-275-5p	7:0:0	-22.22	1
PITA	AAEL020237	mir-34-3p	7:0:0	-22.3	1
PITA	AAEL010681	mir-275-3p	8:0:0	-22.3	1
PITA	AAEL019918	mir-989-3p	8:0:0	-22.3	1
PITA	AAEL000822	mir-275-3p	8:1:0	-22.3	1
PITA	AAEL006189	mir-275-5p	8:1:1	-22.3	1
PITA	AAEL002178	mir-9b-5p	8:1:1	-22.3	1
PITA	AAEL000417	mir-989-3p	8:0:1	-22.39	1
PITA	AAEL023676	mir-275-5p	7:0:1	-22.4	1
PITA	AAEL019481	mir-184-3p	8:0:1	-22.4	1
PITA	AAEL012117	mir-2940-3p	8:1:0	-22.4	1
PITA	AAEL007713	mir-989-3p	8:1:1	-22.4	1
PITA	AAEL010340	mir-8-5p	8:1:1	-22.45	1
PITA	AAEL002988	mir-275-5p	8:0:0	-22.5	1
PITA	AAEL023266	mir-988-3p	8:0:1	-22.5	1
PITA	AAEL000474	mir-988-3p	8:0:1	-22.5	1
PITA	AAEL002474	mir-34-3p	8:0:1	-22.5	1
PITA	AAEL009407	mir-989-3p	8:0:1	-22.5	1
PITA	AAEL007857	mir-9b-5p	8:0:1	-22.5	1
PITA	AAEL003285	mir-275-3p	8:1:0	-22.5	1
PITA	AAEL019681	mir-8-5p	8:1:0	-22.5	1
PITA	AAEL013335	mir-275-3p	8:0:1	-22.51	1
PITA	AAEL013335	mir-275-3p	8:0:1	-22.51	1
PITA	AAEL013653	mir-184-3p	8:0:1	-22.52	1
PITA	AAEL020992	mir-989-3p	8:1:1	-22.6	1
PITA	AAEL001328	mir-2940-3p	7:0:0	-22.7	1
PITA	AAEL021755	mir-8-5p	8:0:0	-22.7	1
PITA	AAEL005677	mir-989-3p	8:0:0	-22.7	1
PITA	AAEL000970	mir-317-3p	8:0:1	-22.7	1
PITA	AAEL006522	mir-275-5p	8:1:0	-22.7	1
PITA	AAEL008958	mir-8-5p	8:1:0	-22.7	1
PITA	AAEL001570	mir-275-5p	8:1:1	-22.7	1
PITA	AAEL004872	mir-275-5p	8:1:1	-22.7	1
PITA	AAEL020488	mir-989-3p	8:1:1	-22.7	1
PITA	AAEL002754	mir-8-5p	8:1:0	-22.71	1
PITA	AAEL008722	mir-275-5p	7:0:1	-22.8	1
PITA	AAEL003005	mir-275-3p	8:1:0	-22.8	1
PITA	AAEL023787	mir-275-3p	8:1:1	-22.8	1
PITA	AAEL019696	mir-9b-5p	8:0:1	-22.81	1
PITA	AAEL019702	mir-275-3p	8:0:0	-22.9	1
PITA	AAEL022159	mir-275-5p	8:0:1	-22.9	1
PITA	AAEL007034	mir-8-5p	8:1:1	-22.9	1
PITA	AAEL008738	mir-184-3p	8:0:0	-22.92	1
PITA	AAEL013600	mir-9b-5p	7:0:1	-23	1
PITA	AAEL022577	mir-8-5p	8:0:0	-23	1
PITA	AAEL008107	mir-275-3p	8:0:1	-23	1
PITA	AAEL010691	mir-9b-5p	8:1:1	-23	1
PITA	AAEL019506	mir-184-3p	7:0:1	-23.06	1
PITA	AAEL019682	mir-8-5p	8:1:1	-23.06	1
PITA	AAEL013729	mir-275-5p	7:0:0	-23.1	1
PITA	AAEL008961	mir-275-5p	8:1:0	-23.1	1
PITA	AAEL010511	mir-2940-3p	8:0:0	-23.14	1
PITA	AAEL011898	mir-275-5p	7:0:1	-23.2	1
PITA	AAEL021293	mir-275-3p	8:0:1	-23.2	1
PITA	AAEL019939	mir-989-3p	8:0:1	-23.2	1
PITA	AAEL009375	mir-989-3p	8:0:1	-23.2	1
PITA	AAEL024153	mir-8-5p	8:1:1	-23.2	1
PITA	AAEL022176	mir-8-5p	8:1:1	-23.25	1
PITA	AAEL011598	mir-275-5p	7:0:1	-23.3	1
PITA	AAEL027790	mir-9b-5p	7:0:1	-23.3	1
PITA	AAEL020258	mir-275-3p	8:0:0	-23.3	1
PITA	AAEL002178	mir-8-5p	8:0:0	-23.3	1
PITA	AAEL001843	mir-275-5p	8:1:0	-23.3	1
PITA	AAEL004121	mir-989-3p	8:0:0	-23.36	1
PITA	AAEL005379	mir-9b-5p	7:0:1	-23.4	1
PITA	AAEL012940	mir-275-3p	8:0:0	-23.4	1
PITA	AAEL007547	mir-275-5p	8:1:1	-23.4	1
PITA	AAEL024757	mir-275-5p	8:1:1	-23.4	1
PITA	AAEL013359	mir-2940-3p	8:1:1	-23.4	1
PITA	AAEL020016	mir-34-3p	7:0:0	-23.41	1
PITA	AAEL012911	mir-275-5p	8:1:0	-23.5	1
PITA	AAEL000993	mir-275-5p	8:1:0	-23.5	1
PITA	AAEL019567	mir-275-3p	7:0:1	-23.6	1
PITA	AAEL019667	mir-989-3p	7:0:1	-23.6	1
PITA	AAEL004474	mir-8-5p	8:0:0	-23.6	1
PITA	AAEL028101	mir-275-5p	8:1:1	-23.6	1
PITA	AAEL019553	mir-184-3p	7:0:1	-23.7	1
PITA	AAEL019807	mir-9b-5p	8:0:1	-23.7	1
PITA	AAEL019487	mir-2940-3p	8:0:0	-23.8	1
PITA	AAEL024128	mir-989-3p	8:0:0	-23.8	1
PITA	AAEL007696	mir-275-5p	7:0:0	-23.9	1
PITA	AAEL004351	mir-989-3p	7:0:1	-23.9	1
PITA	AAEL022729	mir-275-5p	8:1:1	-23.9	1
PITA	AAEL002410	mir-275-5p	7:0:1	-24	1
PITA	AAEL026752	mir-2940-3p	8:0:1	-24	1
PITA	AAEL010340	mir-275-3p	8:1:1	-24	1
PITA	AAEL011650	mir-8-5p	8:0:1	-24.1	1
PITA	AAEL007279	mir-275-5p	8:1:1	-24.1	1
PITA	AAEL004559	mir-275-5p	8:0:0	-24.2	1
PITA	AAEL027494	mir-989-3p	8:0:0	-24.2	1
PITA	AAEL008466	mir-275-5p	8:1:0	-24.2	1
PITA	AAEL008138	mir-9b-5p	8:1:0	-24.2	1
PITA	AAEL017385	mir-2940-3p	7:0:1	-24.3	1
PITA	AAEL011575	mir-275-3p	8:0:0	-24.3	1
PITA	AAEL024153	mir-275-5p	8:1:1	-24.3	1
PITA	AAEL006993	mir-34-3p	7:0:0	-24.4	1
PITA	AAEL005991	mir-275-5p	8:1:1	-24.4	1
PITA	AAEL019428	mir-275-5p	8:1:1	-24.4	1
PITA	AAEL003973	mir-275-5p	8:1:0	-24.41	1
PITA	AAEL007189	mir-275-5p	7:0:1	-24.5	1
PITA	AAEL019450	mir-275-5p	7:0:1	-24.5	1
PITA	AAEL023026	mir-989-3p	8:1:0	-24.5	1
PITA	AAEL001247	mir-275-5p	7:0:1	-24.6	1
PITA	AAEL023725	mir-275-5p	7:0:1	-24.6	1
PITA	AAEL001715	mir-275-5p	8:1:0	-24.6	1
PITA	AAEL010068	mir-989-3p	8:0:1	-24.61	1
PITA	AAEL012463	mir-2940-3p	8:1:1	-24.7	1
PITA	AAEL011234	mir-275-5p	8:1:1	-24.9	1
PITA	AAEL009240	mir-275-5p	8:0:1	-25.1	1
PITA	AAEL027099	mir-275-5p	8:0:1	-25.2	1
PITA	AAEL019939	mir-989-3p	8:0:1	-25.2	1
PITA	AAEL010349	mir-275-5p	7:0:1	-25.3	1
PITA	AAEL008154	mir-989-3p	8:1:1	-25.3	1
PITA	AAEL008154	mir-989-3p	8:1:1	-25.3	1
PITA	AAEL000101	mir-275-3p	8:1:1	-25.4	1
PITA	AAEL002711	mir-8-5p	7:0:1	-25.5	1
PITA	AAEL019939	mir-275-5p	8:0:1	-25.6	1
PITA	AAEL026410	mir-989-3p	7:0:0	-25.7	1
PITA	AAEL012413	mir-275-5p	7:0:1	-25.75	1
PITA	AAEL004668	mir-8-5p	8:0:1	-25.8	1
PITA	AAEL013252	mir-989-3p	8:0:1	-25.8	1
PITA	AAEL002769	mir-989-3p	8:1:1	-25.8	1
PITA	AAEL019489	mir-34-3p	8:0:1	-26.05	1
PITA	AAEL023991	mir-8-5p	8:0:1	-26.6	1
PITA	AAEL019489	mir-34-3p	8:0:1	-26.8	1
PITA	AAEL026420	mir-275-3p	8:0:1	-26.8	1
PITA	AAEL018340	mir-275-3p	8:0:0	-26.9	1
PITA	AAEL006881	mir-275-5p	8:0:1	-27.2	1
PITA	AAEL008717	mir-275-5p	8:1:0	-27.2	1
PITA	AAEL025268	mir-989-3p	7:0:0	-27.3	1
PITA	AAEL025658	mir-275-5p	8:0:0	-27.6	1
PITA	AAEL022662	mir-184-3p	8:0:0	-27.9	1
PITA	AAEL003896	mir-9b-5p	8:0:1	-28.8	1
PITA	AAEL017391	mir-988-3p	7:0:1	-31	1

## Sheet: intersect
A. Combined results from all programs.						B. For each row the maximum (max) number of programs with an intersecting target site prediction was used to earmark genes with an intersect of more than 3 programs.
software	target	query	hit			target	max	mir-989-3p	mir-9b-5p	mir-2940-5p	mir-9a-5p	mir-184-3p	mir-317-3p	mir-8-5p	mir-2940-3p	mir-275-5p	mir-71-3p	mir-2945-3p	mir-275-3p	mir-34-3p	mir-988-3p
miRanda	AAEL000597	mir-184-3p	1			AAEL003387	5	0	5	0	4	0	0	0	0	0	0	0	0	0	0
miRanda	AAEL000821	mir-184-3p	1			AAEL006091	5	1	5	0	2	0	1	1	0	0	0	0	0	0	0
miRanda	AAEL000979	mir-184-3p	1			AAEL019863	5	5	2	3	1	2	3	1	0	0	1	0	1	0	0
miRanda	AAEL001131	mir-184-3p	1			AAEL002995	5	5	1	0	1	0	0	0	0	0	0	0	1	0	0
miRanda	AAEL001173	mir-184-3p	1			AAEL018110	5	5	0	0	0	0	0	0	0	0	0	0	0	0	1
miRanda	AAEL001569	mir-184-3p	1			AAEL024128	5	5	0	0	0	0	0	0	0	1	1	1	0	0	0
miRanda	AAEL001709	mir-184-3p	1			AAEL019641	5	5	0	0	0	0	1	0	0	0	0	0	0	0	0
miRanda	AAEL002016	mir-184-3p	1			AAEL004121	5	5	0	1	0	0	0	0	0	0	0	0	0	0	0
miRanda	AAEL002094	mir-184-3p	1			AAEL014413	5	5	0	1	0	0	0	0	0	0	0	0	0	0	0
miRanda	AAEL002219	mir-184-3p	1			AAEL000246	5	5	0	0	0	0	0	0	0	0	0	0	0	0	0
miRanda	AAEL002308	mir-184-3p	1			AAEL001371	5	5	0	0	0	0	0	0	0	0	0	0	0	0	0
miRanda	AAEL002410	mir-184-3p	1			AAEL001516	5	5	0	0	0	0	0	0	0	0	0	0	0	0	0
miRanda	AAEL003018	mir-184-3p	1			AAEL002998	5	5	0	0	0	0	0	0	0	0	0	0	0	0	0
miRanda	AAEL003063	mir-184-3p	1			AAEL005677	5	5	0	0	0	0	0	0	0	0	0	0	0	0	0
miRanda	AAEL003415	mir-184-3p	1			AAEL027494	5	5	0	0	0	0	0	0	0	0	0	0	0	0	0
miRanda	AAEL003487	mir-184-3p	1			AAEL000275	4	0	4	0	4	0	1	0	1	0	0	0	0	0	0
miRanda	AAEL003545	mir-184-3p	1			AAEL014086	4	2	4	0	3	0	0	0	0	1	0	0	0	0	0
miRanda	AAEL003953	mir-184-3p	1			AAEL003896	4	1	4	0	3	0	0	0	1	0	0	2	1	0	0
miRanda	AAEL004688	mir-184-3p	1			AAEL013959	4	0	4	1	3	0	0	0	0	0	0	0	0	0	1
miRanda	AAEL005034	mir-184-3p	1			AAEL013600	4	0	4	0	3	0	0	0	1	1	0	1	0	1	0
miRanda	AAEL005069	mir-184-3p	1			AAEL011519	4	0	4	0	3	0	2	0	0	0	0	0	0	0	0
miRanda	AAEL005070	mir-184-3p	1			AAEL020033	4	0	4	1	3	1	0	0	1	0	0	1	0	0	0
miRanda	AAEL005076	mir-184-3p	1			AAEL004964	4	0	4	0	3	0	0	0	1	1	0	0	0	0	0
miRanda	AAEL005130	mir-184-3p	1			AAEL009274	4	0	4	0	3	0	0	0	1	0	0	0	0	0	0
miRanda	AAEL005230	mir-184-3p	1			AAEL010223	4	0	4	0	3	0	0	0	0	0	0	0	0	0	0
miRanda	AAEL006340	mir-184-3p	1			AAEL001798	4	2	4	2	2	1	1	1	1	0	1	1	1	1	0
miRanda	AAEL006543	mir-184-3p	1			AAEL011910	4	1	4	1	2	0	1	2	1	0	0	0	0	0	0
miRanda	AAEL006557	mir-184-3p	1			AAEL003420	4	0	4	0	2	0	1	0	0	1	0	1	0	0	1
miRanda	AAEL006619	mir-184-3p	1			AAEL006805	4	0	4	1	2	0	0	1	0	0	0	0	0	0	0
miRanda	AAEL006650	mir-184-3p	1			AAEL014978	4	0	4	0	2	0	1	0	0	1	0	0	0	0	0
miRanda	AAEL006690	mir-184-3p	1			AAEL012475	4	0	4	0	2	0	0	0	1	0	0	1	0	0	0
miRanda	AAEL006876	mir-184-3p	1			AAEL007143	4	4	4	1	1	0	1	1	0	1	1	0	1	1	0
miRanda	AAEL007121	mir-184-3p	1			AAEL010941	4	3	4	1	1	0	0	2	1	0	0	1	0	1	1
miRanda	AAEL007234	mir-184-3p	1			AAEL010037	4	3	4	0	1	0	1	0	0	1	0	0	0	0	0
miRanda	AAEL007305	mir-184-3p	1			AAEL006575	4	1	4	0	1	2	1	0	1	0	0	0	0	0	0
miRanda	AAEL007670	mir-184-3p	1			AAEL006567	4	0	4	2	1	1	0	0	1	0	1	0	0	1	0
miRanda	AAEL007685	mir-184-3p	1			AAEL011606	4	0	4	1	1	0	1	0	0	0	0	1	0	0	0
miRanda	AAEL007800	mir-184-3p	1			AAEL018324	4	0	4	1	1	0	0	0	0	0	0	1	0	0	0
miRanda	AAEL008171	mir-184-3p	1			AAEL010659	4	0	4	1	1	0	0	0	0	0	0	0	0	0	0
miRanda	AAEL008269	mir-184-3p	1			AAEL014959	4	0	4	0	1	0	0	0	0	0	0	0	0	0	0
miRanda	AAEL008365	mir-184-3p	1			AAEL006340	4	2	4	0	0	2	0	0	0	0	0	0	0	0	0
miRanda	AAEL008683	mir-184-3p	1			AAEL028088	4	0	3	2	4	0	0	1	0	0	0	0	0	0	0
miRanda	AAEL008738	mir-184-3p	1			AAEL019439	4	0	3	0	4	0	1	0	1	0	1	0	0	0	0
miRanda	AAEL008842	mir-184-3p	1			AAEL026410	4	4	3	1	0	0	0	0	0	0	0	0	0	0	0
miRanda	AAEL009055	mir-184-3p	1			AAEL019481	4	2	2	4	3	1	2	2	0	2	0	2	1	0	1
miRanda	AAEL009072	mir-184-3p	1			AAEL019918	4	4	2	0	1	1	1	1	0	0	1	0	1	0	0
miRanda	AAEL009171	mir-184-3p	1			AAEL027273	4	2	2	2	1	1	0	0	4	1	0	1	0	2	1
miRanda	AAEL009364	mir-184-3p	1			AAEL021307	4	0	2	4	1	0	0	3	0	0	0	0	0	0	1
miRanda	AAEL009377	mir-184-3p	1			AAEL004974	4	0	2	0	1	2	0	1	4	0	0	0	0	0	0
miRanda	AAEL009675	mir-184-3p	1			AAEL019506	4	0	2	1	1	1	1	0	4	0	1	0	2	0	0
miRanda	AAEL009678	mir-184-3p	1			AAEL011900	4	0	2	0	0	1	0	0	4	0	1	0	0	1	1
miRanda	AAEL009723	mir-184-3p	1			AAEL006032	4	4	1	0	2	0	0	0	1	0	0	0	0	0	0
miRanda	AAEL010290	mir-184-3p	1			AAEL003093	4	1	1	0	2	0	0	0	0	0	0	4	0	0	1
miRanda	AAEL010516	mir-184-3p	1			AAEL009055	4	4	1	1	1	3	1	1	0	0	0	0	0	0	1
miRanda	AAEL010956	mir-184-3p	1			AAEL007633	4	4	1	0	1	0	0	1	1	0	0	0	0	0	0
miRanda	AAEL011019	mir-184-3p	1			AAEL001024	4	4	1	1	1	0	1	0	0	0	1	0	0	0	0
miRanda	AAEL011405	mir-184-3p	1			AAEL005460	4	4	1	1	1	0	0	0	0	0	0	1	0	2	0
miRanda	AAEL011714	mir-184-3p	1			AAEL021520	4	3	1	4	1	1	2	0	1	2	1	1	1	2	2
miRanda	AAEL012083	mir-184-3p	1			AAEL001680	4	1	1	0	1	0	1	0	0	0	0	0	0	0	4
miRanda	AAEL012326	mir-184-3p	1			AAEL027099	4	1	1	1	1	4	0	1	2	2	1	1	0	0	1
miRanda	AAEL012511	mir-184-3p	1			AAEL011575	4	0	1	0	1	1	1	1	0	0	0	0	4	0	0
miRanda	AAEL012580	mir-184-3p	1			AAEL013505	4	0	1	0	1	1	4	0	0	0	0	0	0	1	0
miRanda	AAEL012595	mir-184-3p	1			AAEL024618	4	0	1	0	1	0	0	0	0	0	0	1	4	1	0
miRanda	AAEL012827	mir-184-3p	1			AAEL010627	4	0	1	0	1	0	0	0	4	0	0	0	0	0	0
miRanda	AAEL012987	mir-184-3p	1			AAEL001536	4	4	1	1	0	0	0	1	0	0	2	1	0	0	0
miRanda	AAEL013723	mir-184-3p	1			AAEL012827	4	0	1	1	0	4	0	0	0	0	0	0	0	0	0
miRanda	AAEL013845	mir-184-3p	1			AAEL008379	4	4	0	0	1	0	1	0	0	0	0	0	0	0	0
miRanda	AAEL014076	mir-184-3p	1			AAEL010642	4	4	0	0	1	0	0	0	0	0	0	0	0	0	0
miRanda	AAEL014343	mir-184-3p	1			AAEL008164	4	2	0	2	1	0	1	1	1	1	1	4	0	0	1
miRanda	AAEL014596	mir-184-3p	1			AAEL000860	4	2	0	0	1	1	1	1	4	0	1	2	0	0	0
miRanda	AAEL014635	mir-184-3p	1			AAEL013596	4	4	0	1	0	1	0	2	2	0	1	1	1	1	0
miRanda	AAEL014844	mir-184-3p	1			AAEL007518	4	4	0	1	0	1	2	1	2	0	0	0	0	0	0
miRanda	AAEL019432	mir-184-3p	1			AAEL011903	4	4	0	0	0	0	1	1	0	0	0	0	0	0	0
miRanda	AAEL019436	mir-184-3p	1			AAEL001433	4	4	0	1	0	0	0	1	0	0	0	1	0	0	0
miRanda	AAEL019582	mir-184-3p	1			AAEL019830	4	4	0	0	0	0	0	1	0	1	0	0	0	0	0
miRanda	AAEL019583	mir-184-3p	1			AAEL019449	4	4	0	0	0	1	0	1	0	0	0	0	0	0	0
miRanda	AAEL019586	mir-184-3p	1			AAEL022137	4	4	0	0	0	0	0	0	1	3	1	0	0	0	0
miRanda	AAEL019627	mir-184-3p	1			AAEL009407	4	4	0	0	0	0	0	0	0	0	1	0	0	0	0
miRanda	AAEL019639	mir-184-3p	1			AAEL021073	4	4	0	1	0	0	0	0	0	0	0	0	0	1	0
miRanda	AAEL019646	mir-184-3p	1			AAEL022746	4	4	0	0	0	0	0	0	1	0	0	0	0	1	0
miRanda	AAEL019725	mir-184-3p	1			AAEL024849	4	4	0	0	0	0	0	0	1	0	0	0	0	1	0
miRanda	AAEL019787	mir-184-3p	1			AAEL005432	4	4	0	0	0	0	2	0	0	0	0	0	0	0	0
miRanda	AAEL019885	mir-184-3p	1			AAEL000654	4	4	0	0	0	0	0	0	0	0	0	1	0	0	0
miRanda	AAEL020042	mir-184-3p	1			AAEL023611	4	4	0	0	0	0	0	0	0	0	0	1	0	0	0
miRanda	AAEL021092	mir-184-3p	1			AAEL015180	4	4	0	1	0	1	0	0	0	0	0	0	0	0	0
miRanda	AAEL021645	mir-184-3p	1			AAEL005471	4	4	0	1	0	0	0	0	0	0	0	0	0	0	0
miRanda	AAEL021830	mir-184-3p	1			AAEL020955	4	4	0	1	0	0	0	0	0	0	0	0	0	0	0
miRanda	AAEL021977	mir-184-3p	1			AAEL021092	4	4	0	0	0	2	0	0	1	0	0	0	1	0	0
miRanda	AAEL022076	mir-184-3p	1			AAEL009765	4	4	0	0	0	0	0	0	1	0	0	0	0	0	0
miRanda	AAEL022136	mir-184-3p	1			AAEL002125	4	4	0	0	0	0	0	0	0	2	0	0	0	0	0
miRanda	AAEL022662	mir-184-3p	1			AAEL025321	4	4	0	0	0	1	0	0	0	0	0	0	0	0	0
miRanda	AAEL023046	mir-184-3p	1			AAEL000861	4	4	0	0	0	0	0	0	0	0	0	0	0	0	0
miRanda	AAEL023098	mir-184-3p	1			AAEL004212	4	4	0	0	0	0	0	0	0	0	0	0	0	0	0
miRanda	AAEL023106	mir-184-3p	1			AAEL004913	4	4	0	0	0	0	0	0	0	0	0	0	0	0	0
miRanda	AAEL023902	mir-184-3p	1			AAEL004947	4	4	0	0	0	0	0	0	0	0	0	0	0	0	0
miRanda	AAEL024141	mir-184-3p	1			AAEL006420	4	4	0	0	0	0	0	0	0	0	0	0	0	0	0
miRanda	AAEL024796	mir-184-3p	1			AAEL006636	4	4	0	0	0	0	0	0	0	0	0	0	0	0	0
miRanda	AAEL025915	mir-184-3p	1			AAEL006990	4	4	0	0	0	0	0	0	0	0	0	0	0	0	0
miRanda	AAEL026028	mir-184-3p	1			AAEL008443	4	4	0	0	0	0	0	0	0	0	0	0	0	0	0
miRanda	AAEL026170	mir-184-3p	1			AAEL009848	4	4	0	0	0	0	0	0	0	0	0	0	0	0	0
miRanda	AAEL026251	mir-184-3p	1			AAEL009974	4	4	0	0	0	0	0	0	0	0	0	0	0	0	0
miRanda	AAEL026260	mir-184-3p	1			AAEL013252	4	4	0	0	0	0	0	0	0	0	0	0	0	0	0
miRanda	AAEL026727	mir-184-3p	1			AAEL024326	4	4	0	0	0	0	0	0	0	0	0	0	0	0	0
miRanda	AAEL027083	mir-184-3p	1			AAEL011822	4	2	0	4	0	0	0	0	0	0	0	0	0	0	0
miRanda	AAEL027099	mir-184-3p	1			AAEL006035	4	1	0	4	0	0	3	0	0	0	2	0	0	0	1
miRanda	AAEL027536	mir-184-3p	1			AAEL014510	4	1	0	0	0	2	4	0	0	0	0	0	0	2	1
miRanda	AAEL027562	mir-184-3p	1			AAEL004668	4	1	0	0	0	0	0	4	1	0	0	0	0	0	0
miRanda	AAEL027797	mir-184-3p	1			AAEL010905	4	1	0	4	0	1	0	1	0	0	0	0	0	0	0
PITA	AAEL000474	mir-184-3p	1			AAEL009877	4	1	0	0	0	0	4	0	0	0	0	0	0	0	0
PITA	AAEL001379	mir-184-3p	1			AAEL003835	4	0	0	0	0	1	4	0	0	0	0	0	1	0	1
PITA	AAEL002308	mir-184-3p	1			AAEL023486	4	0	0	0	0	1	4	0	0	0	0	0	1	0	1
PITA	AAEL002474	mir-184-3p	1			AAEL008962	4	0	0	0	0	0	2	4	0	0	1	0	0	0	0
PITA	AAEL003861	mir-184-3p	1			AAEL005584	4	0	0	0	0	0	0	4	0	0	0	0	0	0	0
PITA	AAEL004715	mir-184-3p	1			AAEL008305	4	0	0	0	0	0	0	4	0	0	0	0	0	0	0
PITA	AAEL005130	mir-184-3p	1			AAEL011187	4	0	0	0	0	0	0	4	0	0	0	0	0	0	0
PITA	AAEL006447	mir-184-3p	1			AAEL012279	4	0	0	0	0	0	0	4	0	0	0	0	0	0	0
PITA	AAEL007447	mir-184-3p	1			AAEL022577	4	0	0	0	0	0	0	4	0	0	0	0	0	0	0
PITA	AAEL008641	mir-184-3p	1			AAEL007240	4	0	0	0	0	0	4	1	0	0	0	1	0	0	0
PITA	AAEL008738	mir-184-3p	1			AAEL000985	4	0	0	4	0	0	0	1	0	0	0	0	0	0	0
PITA	AAEL010506	mir-184-3p	1			AAEL010511	4	0	0	0	0	0	0	1	4	0	0	0	0	0	0
PITA	AAEL011870	mir-184-3p	1			AAEL025658	4	0	0	0	0	0	0	1	0	4	0	0	1	0	0
PITA	AAEL012911	mir-184-3p	1			AAEL013875	4	0	0	0	0	0	4	0	0	0	1	0	0	0	0
PITA	AAEL013653	mir-184-3p	1			AAEL001709	4	0	0	0	0	4	0	0	0	0	1	0	0	0	0
PITA	AAEL014510	mir-184-3p	1			AAEL024796	4	0	0	1	0	4	1	0	2	1	0	0	1	1	0
PITA	AAEL017280	mir-184-3p	1			AAEL001328	4	0	0	0	0	1	0	0	4	0	0	0	0	1	0
PITA	AAEL017391	mir-184-3p	1			AAEL013823	4	0	0	0	0	1	4	0	0	0	0	0	0	0	0
PITA	AAEL018235	mir-184-3p	1			AAEL021376	4	0	0	0	0	0	1	0	4	0	0	0	0	0	0
PITA	AAEL019481	mir-184-3p	1			AAEL012410	4	0	0	0	0	0	1	0	1	4	0	0	0	0	0
PITA	AAEL019489	mir-184-3p	1			AAEL002988	4	0	0	0	0	0	1	0	0	4	0	0	0	0	0
PITA	AAEL019506	mir-184-3p	1			AAEL012940	4	0	0	0	0	0	1	0	0	0	0	0	4	0	0
PITA	AAEL019553	mir-184-3p	1			AAEL026118	4	0	0	0	0	0	0	0	4	0	0	1	0	0	0
PITA	AAEL019562	mir-184-3p	1			AAEL026752	4	0	0	0	0	0	0	0	4	0	0	1	0	0	0
PITA	AAEL019863	mir-184-3p	1			AAEL007831	4	0	0	3	0	0	0	0	4	0	0	0	0	0	0
PITA	AAEL019986	mir-184-3p	1			AAEL005879	4	0	0	2	0	0	0	0	4	0	0	0	0	0	0
PITA	AAEL020016	mir-184-3p	1			AAEL004555	4	0	0	1	0	0	0	0	0	4	0	0	0	0	0
PITA	AAEL020092	mir-184-3p	1			AAEL005601	4	0	0	0	0	0	0	0	4	0	0	0	0	0	0
PITA	AAEL020237	mir-184-3p	1			AAEL010655	4	0	0	0	0	0	0	0	4	0	0	0	0	0	0
[truncated: 13,281 more rows]
