# Supplementary material for: Ross River Virus Provokes Differentially Expressed MicroRNA and RNA Interference Responses in Aedes aegypti Mosquitoes
Source: Viruses. 2020 Jun 27;12(7):695. doi: 10.3390/v12070695 (PMC7412335; doi:10.3390/v12070695)
Supplement: Supplementary file 1 [file viruses-12-00695-s001.zip › Table S2.xlsm]

## Sheet: counts
name	FBC2a	FBC2b	FBC2c	FBC6a	FBC6b	FBC6c	FBC12a	FBC12b	FBC12c	FBV2a	FBV2b	FBV2c	FBV6a	FBV6b	FBV6c	FBV12a	FBV12b	FBV12c	MGC2a	MGC2b	MGC2c	MGC6a	MGC6b	MGC6c	MGC12a	MGC12b	MGC12c	MGV2a	MGV2b	MGV2c	MGV6a	MGV6b	MGV6c	MGV12a	MGV12b	MGV12c
aae-bantam-3p	86021	47141	86422	95321	147061	92638	106653	81538	151090	63366	71845	69313	120325	129696	131544	74688	75974	149522	26998	31136	42591	56874	37809	25835	27279	12166	34081	52679	49609	60150	43179	47576	51350	35276	14654	43064
aae-bantam-5p	7975	2265	4002	2281	3949	3089	2181	2341	2629	2841	4530	5285	3874	4214	3760	3101	2278	6004	1132	978	1218	1529	1226	868	973	394	1293	2823	1805	2494	1458	1393	2128	1336	636	1401
aae-let-7-5p	54965	24423	34176	21294	35001	31645	48931	33244	36027	23638	23797	21275	52927	62920	42346	29491	19859	45769	14904	14921	18005	39989	19615	12716	19758	16571	19245	42595	19366	45431	17361	27329	51147	19419	11121	19151
aae-miR-1-3p	172488	44794	71796	46804	90222	74627	127766	61216	82836	39585	56618	42263	112743	108851	75644	64740	42967	101601	17486	23303	35127	85692	42266	23631	40387	19096	60191	84127	25429	75097	32304	42366	59031	27365	13929	29598
aae-miR-10-5p	58258	11235	13464	14396	15675	29112	10191	7604	6640	11823	7714	16248	56907	32573	26822	14786	6158	17400	3856	10125	23074	22045	16723	3418	2349	927	1330	18654	3067	16516	15268	8552	8849	3744	3236	2705
aae-miR-100-5p	265630	84117	158244	66768	123998	110495	148227	96110	90937	93878	85822	74786	204459	206351	145486	111052	61790	192170	55233	58135	81287	150453	77907	37535	68625	43936	91404	203624	81806	190313	63699	100847	162670	72108	40440	63061
aae-miR-1000-5p	51	52	58	23	44	40	44	29	76	56	38	11	42	34	32	38	24	24	60	116	82	53	49	32	56	14	73	111	117	133	50	72	52	49	28	67
aae-miR-10365-5p	288	181	314	181	530	276	323	210	269	320	382	291	429	417	504	240	246	276	127	281	257	445	225	164	118	88	256	469	314	700	291	261	357	194	122	240
aae-miR-11-3p	51186	31564	39320	29886	73346	55827	54390	51150	43981	55562	54380	37737	73907	77378	74826	51054	40979	123112	27125	16986	17322	54038	36397	20897	38483	29006	59635	44285	36887	45733	40034	45620	72320	52067	19871	64262
aae-miR-11-5p	5	5	2	7	8	4	5	2	1	2	0	0	6	5	1	7	0	7	4	1	4	0	0	1	0	1	2	1	4	3	3	1	9	1	0	3
aae-miR-1174-3p	5478	5272	10207	9971	22714	36264	8768	7656	10021	17781	7876	4143	17502	16707	15352	4008	5166	9530	154751	75144	51712	194497	165270	73239	166712	79901	199583	93713	135720	135132	117010	199620	210307	147392	79395	202256
aae-miR-1175-3p	278	489	460	926	1784	2792	286	594	686	965	563	257	676	591	809	231	380	456	7425	6201	2954	6039	10216	5130	9299	2336	14055	4558	11509	5608	8622	11931	9220	10289	5462	15105
aae-miR-1175-5p	422	304	368	330	767	1600	277	261	232	538	393	174	691	920	644	164	186	477	4635	3161	2594	7015	5313	2396	4758	2920	8320	7692	6520	9561	4524	7122	12859	5446	3750	7758
aae-miR-11893-3p	54	25	47	25	44	41	44	33	40	34	40	33	38	34	39	42	21	49	5	6	6	11	3	9	9	4	4	24	12	12	3	7	7	7	1	8
aae-miR-11894a-3p	812	941	2464	2286	2919	1876	2897	1784	3363	1309	1659	1356	1872	1649	1256	803	1343	2181	520	883	941	1604	1088	624	975	346	1716	670	732	842	1059	1849	1317	1354	349	2241
aae-miR-11894b-3p	12	34	93	73	130	70	85	65	166	59	84	45	53	58	38	23	56	81	28	43	46	49	48	16	36	8	80	23	47	22	36	65	39	48	9	122
aae-miR-11895-3p	0	1	2	2	16	4	5	8	15	4	5	4	11	3	4	2	6	8	6	8	2	8	2	0	7	2	6	4	3	3	5	1	5	3	6	9
aae-miR-11896-3p	0	0	1	0	0	2	1	0	2	0	1	0	0	0	0	0	1	4	3	1	1	0	0	1	3	0	0	2	0	2	0	0	0	2	0	0
aae-miR-11897a-3p	0	0	0	0	0	1	1	1	0	0	0	1	1	1	0	0	0	0	0	0	0	0	0	0	0	0	0	0	3	0	0	0	0	0	0	0
aae-miR-11897b-3p	2	1	2	2	2	0	0	0	0	0	2	0	2	0	0	0	2	0	1	1	0	1	0	0	0	3	0	0	3	1	1	0	2	0	0	1
aae-miR-11898-3p	2	1	0	0	0	1	4	0	1	0	0	1	1	1	2	1	0	0	1	0	0	1	1	3	0	2	2	2	1	1	1	1	1	4	0	0
aae-miR-11899-3p	0	0	0	0	3	0	0	0	0	2	7	1	0	0	4	2	1	0	1	18	8	11	6	3	6	2	6	28	50	20	5	13	11	5	2	12
aae-miR-11900-3p	292	242	775	354	780	359	595	427	709	529	979	572	597	765	912	564	785	877	182	380	503	360	238	200	174	63	345	574	672	578	236	449	319	164	95	230
aae-miR-11901-5p	0	0	0	0	0	0	0	0	0	0	0	0	0	0	2	0	0	0	0	0	0	0	0	0	0	0	0	2	1	0	0	0	0	0	0	0
aae-miR-11902-3p	0	0	0	0	0	0	0	0	0	0	0	0	0	0	0	0	0	0	0	0	0	0	0	0	0	0	0	0	0	0	0	0	0	0	0	0
aae-miR-11903a-5p	0	0	0	0	0	0	0	1	0	0	3	5	1	0	0	0	0	0	0	0	0	0	0	0	1	0	0	0	0	0	0	0	0	0	0	0
aae-miR-11903b-3p	1	0	0	0	1	0	3	0	0	1	0	0	1	1	0	1	0	0	0	0	0	0	0	0	0	1	0	0	0	0	0	0	0	1	0	0
aae-miR-11904	0	0	0	0	0	0	0	0	0	0	0	0	0	0	0	0	0	0	0	0	0	0	0	0	0	0	0	0	0	0	0	0	0	0	0	0
aae-miR-11905-3p	8	2	1	2	4	3	4	12	7	2	1	4	3	8	2	4	5	7	0	1	1	3	1	2	1	0	3	1	0	1	0	4	1	1	2	1
aae-miR-11906-3p	0	1	1	0	0	0	0	0	0	0	0	0	0	1	0	0	0	0	0	0	0	0	0	0	0	0	0	0	0	0	0	0	0	0	1	0
aae-miR-11907-3p	3	3	2	2	0	3	0	0	1	1	1	1	1	1	7	1	1	1	0	0	1	6	5	2	1	0	1	4	1	4	1	1	7	4	2	1
aae-miR-11908-5p	0	0	0	0	0	0	0	0	0	0	0	0	0	0	0	0	0	0	0	0	0	0	0	0	0	0	0	0	0	0	0	0	0	0	0	0
aae-miR-11909-5p	0	0	0	0	0	0	0	0	0	0	0	0	0	0	0	0	0	0	0	0	0	0	0	0	0	0	1	0	0	0	0	0	0	0	0	0
aae-miR-11910-5p	0	1	1	0	0	0	0	0	0	1	0	0	0	0	0	0	0	0	0	0	0	0	0	0	0	0	0	0	0	0	1	0	0	0	3	0
aae-miR-11911-5p	0	2	1	0	1	0	3	0	0	3	1	2	3	3	2	0	0	4	1	0	0	1	0	0	0	0	0	0	2	0	0	0	2	0	1	0
aae-miR-11912-5p	1	0	0	1	0	2	1	1	0	0	0	0	1	0	0	0	0	0	1	0	0	0	0	0	0	0	0	1	2	1	0	1	0	6	1	1
aae-miR-11913-5P	0	0	0	0	0	0	0	0	0	0	0	0	0	0	0	0	0	0	0	0	2	0	0	0	0	0	0	0	0	0	0	0	0	0	0	0
aae-miR-11914-5p	0	0	0	0	0	0	0	0	0	0	0	0	0	0	0	0	0	0	0	0	0	0	0	0	0	0	0	0	0	0	0	0	0	0	0	0
aae-miR-11915-3p	0	0	0	0	0	0	0	0	0	0	0	0	0	0	0	0	0	0	0	0	0	0	0	0	0	0	0	0	0	0	0	0	0	0	0	0
aae-miR-11916-3p	0	0	1	0	0	0	0	1	0	1	0	0	0	0	1	0	0	0	0	0	0	0	1	0	0	0	0	0	0	3	0	0	0	0	0	0
aae-miR-11917-5p	25	6	15	8	9	3	5	5	9	7	6	9	15	11	21	10	6	18	10	2	6	0	5	2	0	0	0	7	2	4	3	2	2	1	4	6
aae-miR-11918-3p	2	3	4	1	3	1	10	5	10	4	10	3	4	10	2	10	6	8	0	0	1	1	1	6	2	0	5	3	1	0	3	2	1	2	0	4
aae-miR-11919-3p	3	2	1	2	1	1	2	0	1	3	3	1	4	3	5	0	2	2	1	0	0	2	2	3	2	0	3	1	3	2	3	4	2	4	0	1
aae-miR-11920-5p	0	0	0	0	0	0	0	0	0	0	0	0	0	0	0	0	0	0	0	0	0	0	0	1	0	0	0	0	0	0	0	0	0	0	0	0
aae-miR-11921-3p	4	1	0	7	2	5	2	2	0	4	4	0	5	6	2	10	2	3	1	2	3	5	5	5	0	1	6	1	3	8	1	9	9	6	1	2
aae-miR-11922-3P	0	0	0	0	0	0	0	0	0	0	0	0	0	0	0	0	0	2	0	0	0	0	0	0	0	0	0	0	0	0	0	0	0	0	0	0
aae-miR-11923-3p	0	1	0	0	0	1	0	0	0	0	0	0	0	0	0	0	0	0	0	0	0	0	0	0	0	0	0	0	0	0	0	0	0	0	0	0
aae-miR-11924-3p	5	5	6	10	7	4	5	3	7	1	8	4	13	5	8	0	8	5	3	0	5	5	0	4	3	1	4	4	3	13	3	3	3	1	2	1
aae-miR-11925-5p	0	0	0	0	0	0	0	0	0	0	0	0	0	0	0	0	0	0	0	0	0	0	0	0	0	0	0	1	0	0	0	0	0	0	0	0
aae-miR-11926-3p	0	1	0	0	1	0	0	0	0	0	0	0	0	0	2	0	0	0	0	1	2	1	0	0	0	2	1	0	0	0	0	0	1	0	0	0
aae-miR-11927	0	0	0	0	0	0	0	0	0	0	0	0	0	0	0	0	0	0	0	0	0	0	0	0	0	0	0	0	0	0	0	0	0	0	0	0
aae-miR-11928-3p	1	0	0	0	0	0	0	0	0	0	0	0	2	0	0	0	0	0	0	1	0	0	0	0	0	0	0	0	0	0	0	0	0	0	0	0
aae-miR-12-3p	356	152	344	202	335	366	148	178	238	455	407	267	352	495	322	115	134	363	893	634	542	1418	1008	339	957	582	1338	1668	1261	2056	805	1172	1748	1023	458	1285
aae-miR-12-5p	268	259	368	314	495	487	260	220	385	685	496	251	393	474	497	146	243	325	1461	1061	885	1277	1217	543	1134	472	1782	1478	2033	1540	1085	1545	1973	1438	717	1967
aae-miR-124-3p	8	18	3	1	13	3	9	9	16	13	1	1	7	1	9	18	9	5	3	0	1	1	1	3	1	0	0	0	0	1	0	1	1	1	0	0
aae-miR-125-5p	10053	5442	4387	3293	5936	6314	4486	4950	3130	3509	4614	4262	6602	6798	6830	5673	3012	8044	2510	2073	2083	4526	3731	2225	3324	1437	3887	5099	3279	5376	3029	5045	6711	3614	2214	3086
aae-miR-13-3p	810	638	1865	1301	2058	1184	1783	1329	3664	1882	2136	1270	1365	1610	1909	1113	1698	2126	964	1472	1146	1714	1232	866	1223	512	1956	1611	2227	1756	1154	1874	1597	1487	687	2132
aae-miR-13-5p	696	166	397	319	484	372	471	379	339	278	322	289	548	582	418	313	242	592	194	235	299	660	464	237	309	235	871	737	419	737	380	485	846	471	189	543
aae-miR-133-3p	164	166	184	84	167	184	140	175	205	183	162	71	129	153	120	150	103	139	38	33	42	40	40	41	43	12	29	60	32	91	44	39	56	21	15	28
aae-miR-137-3p	403	342	301	95	355	403	369	453	510	432	424	207	430	334	323	618	324	435	190	212	214	331	338	147	302	167	679	468	360	577	273	391	560	370	160	388
aae-miR-14-3p	104449	39825	50455	71585	110631	97629	83302	68984	50999	45752	70521	62180	89296	114754	126413	42960	47990	126016	34786	33127	32054	90570	69545	37827	53972	28578	71777	80556	60888	78349	65322	72939	105325	59849	26624	61041
aae-miR-184-3p	257724	136228	163351	112328	174890	134038	216975	126909	141406	104478	103735	83765	232769	239081	209221	123304	64952	258387	65719	59299	74740	146107	80458	40475	57950	37712	72475	173198	74868	186622	68630	99387	171071	69881	39196	60639
aae-miR-1889-3p	59	28	61	41	60	61	33	39	49	66	70	59	61	67	73	33	39	72	89	54	59	103	84	54	91	52	114	118	135	126	93	109	144	113	47	120
aae-miR-1889-5p	683	520	844	820	1687	1222	759	848	1417	1058	1462	811	871	819	769	585	933	932	1285	1452	926	1324	1610	723	1538	661	3700	1282	2225	1417	1386	2070	1804	1974	895	2462
aae-miR-1890-3p	110	82	107	93	174	90	91	83	199	123	166	137	82	147	116	42	73	106	20	44	40	37	38	30	41	15	41	88	75	44	33	41	45	33	25	54
aae-miR-1891-5p	4478	2762	1884	2763	3589	2824	2570	2162	2745	1345	2390	2524	2573	3775	3698	1894	1632	3127	277	336	540	609	595	619	383	142	391	1194	804	667	462	480	700	437	132	777
aae-miR-190-5p	949	1717	1004	771	1483	1664	1200	1549	1948	3306	2415	907	1709	1423	1743	2508	1602	1888	513	519	430	794	810	563	760	418	1497	784	860	1329	880	1266	1322	1319	554	1338
aae-miR-193-3p	0	1	2	0	2	0	1	2	0	3	1	0	0	4	1	0	0	4	0	2	2	0	0	0	0	0	0	2	0	1	0	0	2	0	0	0
aae-miR-210-3p	33	17	1	0	3	28	17	5	0	1	0	1	1	20	2	3	12	14	12	1	0	0	2	23	22	1	0	2	0	0	0	15	0	6	3	4
aae-miR-219-5p	0	0	0	0	0	0	0	1	0	1	0	1	0	0	0	0	0	0	0	0	0	0	0	0	0	0	0	0	0	0	0	0	0	1	0	0
aae-miR-252-3p	33	13	25	23	36	22	49	35	71	7	9	6	26	33	31	35	21	69	6	4	9	8	4	3	4	5	9	0	2	4	2	6	6	9	3	1
aae-miR-252-5p	91	52	53	43	89	79	98	75	89	42	35	46	77	79	69	51	45	71	7	9	4	25	21	8	14	0	14	19	6	17	11	12	15	14	5	12
aae-miR-263a-3p	106	21	26	35	45	18	25	23	19	18	48	48	48	95	45	48	30	104	4	9	14	6	4	14	10	4	12	35	15	34	19	7	32	10	4	11
aae-miR-263a-5p	15490	3569	9093	2887	4393	3332	5016	2789	3391	3496	4425	3803	5288	6988	4061	3152	1513	4396	1536	1908	4752	2302	1229	636	812	395	1019	8628	1748	6091	1184	1465	2225	740	658	772
aae-miR-263b-3p	0	0	1	0	1	1	0	1	0	1	1	1	0	1	0	0	0	0	0	0	0	0	0	0	3	0	0	2	0	0	0	0	0	0	2	2
aae-miR-263b-5p	2796	729	1222	627	1284	1146	1431	961	1007	581	845	668	1359	2270	1098	1177	549	1353	145	218	432	426	259	186	233	75	246	1440	349	725	195	321	398	188	134	365
aae-miR-275-3p	27495	9071	11485	4120	5408	5201	2784	2725	2841	4384	8052	6880	5483	6733	5828	2316	1587	4203	5200	5712	7587	4747	3781	1867	2726	1570	3786	13246	11806	12775	2951	4505	7859	2843	1710	3481
aae-miR-275-5p	3719	978	3857	368	245	210	172	207	155	497	592	1108	312	367	341	295	132	285	411	485	1260	381	227	95	196	148	198	3118	888	1536	188	264	474	169	172	250
aae-miR-276-3p	546459	273747	351323	254965	425954	341541	372019	262375	304344	236968	297790	236168	378419	404177	429847	205693	152896	569268	131168	143480	192210	237877	204841	100013	200797	117217	265500	274941	212982	242527	188406	228388	422080	190496	118566	275349
aae-miR-276-5p	49	45	48	47	85	32	69	58	95	44	64	54	51	88	42	36	51	80	31	29	38	29	42	19	45	18	69	64	34	33	40	56	49	40	15	95
aae-miR-2765-5p	5	3	3	5	5	3	9	10	8	13	13	3	8	2	6	6	2	16	0	9	6	1	3	2	3	2	1	6	3	1	0	2	0	3	3	2
aae-miR-277-3p	6783	1676	2024	1720	3772	2850	1604	2500	2623	1707	1907	1744	1591	2422	2045	1251	1374	2144	1939	2254	1801	2214	3274	1537	2256	887	4524	3110	3199	2849	2501	3040	3116	2448	1312	3304
aae-miR-277-5p	13	4	4	1	2	1	1	0	11	3	4	5	3	1	4	2	4	3	4	2	2	6	3	5	4	2	2	2	4	2	1	1	2	2	4	7
aae-miR-278-3p	4163	4062	6582	6699	8950	6993	6233	5081	9069	7046	7671	4911	5683	5416	8775	3445	4528	8083	5443	5624	5351	7034	6054	5265	4605	1663	6653	6707	10650	6943	6896	6996	8267	4678	2020	8715
aae-miR-278-5p	270	133	236	91	101	153	137	88	100	205	155	103	143	202	200	97	42	177	151	132	182	240	161	58	81	47	102	333	180	356	148	182	242	71	54	120
aae-miR-279-3p	11499	5833	10052	7607	16583	10031	16077	11048	16214	9083	9796	8503	12382	15537	13305	8907	8929	24310	1758	1919	2424	5715	2573	2483	4006	2222	4843	4373	2507	3949	4122	4327	6167	4864	1788	5110
aae-miR-281-3p	35526	23221	34113	44371	66471	83962	25827	20736	25114	27817	18411	20825	98716	71127	85595	19729	29543	63455	87812	98567	109014	221539	173698	87278	151122	81650	196732	180040	202036	218524	156747	202905	227785	152803	72705	186455
aae-miR-281-5p	21078	16797	13644	14400	23346	32168	8377	8365	8690	16728	7946	9017	35222	31591	53624	8493	9706	21759	55842	49602	40488	65889	60952	25839	52271	33460	67038	66688	82606	83186	56617	70001	115914	78496	37026	78484
aae-miR-282-3p	0	0	0	0	0	0	0	0	0	1	0	0	0	0	0	0	1	0	0	0	0	0	1	0	0	0	0	1	0	0	0	0	0	0	0	0
aae-miR-282-5p	0	0	0	0	0	0	0	0	0	0	0	0	0	0	0	0	0	0	0	0	0	0	0	0	0	0	0	0	0	0	0	0	0	0	0	0
aae-miR-283-5p	7086	3358	10662	6540	8627	12559	4627	3033	3937	15808	11550	2806	13514	9085	8086	2224	2788	5246	38431	29122	36684	75773	54245	23579	44362	19207	92685	86179	59725	85601	38723	61782	89262	42325	26771	50281
aae-miR-285-3p	48	8	5	4	8	26	17	14	2	2	5	1	1	43	5	5	26	11	5	3	5	1	4	38	43	2	0	0	1	0	0	44	140	0	15	0
aae-miR-286a-3p	2	1	0	0	1	0	0	0	0	0	0	0	2	1	0	5	0	0	0	0	1	0	0	0	0	0	0	0	1	3	0	0	0	0	0	0
aae-miR-286b-3p	3135	696	3491	650	198	96	106	59	127	1244	1549	2047	261	338	352	101	87	86	693	2298	2947	284	91	73	72	30	41	4453	1167	5380	179	149	250	93	82	32
aae-miR-2940-3p	24315	6601	8602	9971	15032	13210	11766	14011	13477	7844	9660	7690	18543	22224	18256	18540	16748	36156	5257	3197	3583	7174	5010	4206	5846	2644	7520	6901	7033	7188	7400	8421	10873	11215	4672	10202
aae-miR-2940-5p	69158	19146	25010	25715	37278	37392	48184	48185	48877	15467	19700	17079	56247	61144	48290	79467	38053	120580	10896	7823	8030	21092	13930	8981	16723	8417	25095	19059	12689	17508	16668	21543	29797	29649	11534	21453
aae-miR-2941-3p	903	253	5787	4326	1401	1021	779	440	564	10430	8281	356	13921	4576	3591	474	592	1799	769	562	2453	872	841	1841	432	143	566	2546	421	1606	4308	1553	1386	426	443	484
aae-miR-2942-3p	1	3	7	2	3	18	0	2	3	12	2	0	3	6	5	1	3	2	61	32	24	29	42	22	35	10	32	41	58	39	24	24	41	30	26	61
aae-miR-2943-5p	8	0	1	0	0	1	0	1	0	2	1	0	0	5	2	2	0	0	5	3	1	3	1	3	0	0	1	8	3	7	2	7	7	4	0	2
aae-miR-2944a-3p	0	0	0	0	0	0	1	0	0	0	0	0	0	0	0	0	0	0	0	0	0	0	0	0	0	0	0	5	0	0	0	0	0	0	0	0
aae-miR-2944a-5p	63	28	75	18	18	7	22	9	17	48	50	46	27	36	32	10	11	11	24	72	62	17	8	9	6	2	4	57	30	88	12	10	23	8	5	6
aae-miR-2944b-3p	16	19	23	8	6	9	13	6	9	9	26	10	10	19	12	5	10	5	7	31	23	7	5	4	9	3	6	16	10	26	4	6	16	6	7	6
aae-miR-2944b-5p	992	617	922	289	176	111	71	68	89	546	372	545	177	385	311	66	71	76	657	529	720	194	86	36	66	37	26	979	321	1205	92	93	227	77	49	23
aae-miR-2945-3p	11732	9350	11787	15212	23486	15377	15725	14590	21229	15475	17657	11874	19192	20784	21019	11300	11842	25046	2891	4034	3807	7209	5108	3197	5079	1777	5581	5921	4781	4962	6861	7084	8372	6161	2356	6245
aae-miR-2945-5p	52	23	17	14	33	28	15	19	12	43	25	26	28	21	38	26	12	39	3	6	4	6	7	3	6	2	11	16	10	16	20	11	28	6	6	7
aae-miR-2946-3p	335	167	1985	1892	484	448	287	179	198	4386	3132	150	5954	1789	1294	268	264	769	396	255	701	317	402	918	201	44	193	1060	194	685	1987	807	517	157	295	216
aae-miR-2a-3p	2394	1339	1706	1664	2607	2079	2298	1982	2084	1718	1804	1047	2634	1793	1778	1225	1296	2578	1224	1029	1233	2170	1782	845	1780	828	3279	1998	1820	1981	1750	1999	3115	1887	918	2036
aae-miR-2a-5p	3	2	5	2	6	2	1	1	3	0	2	3	6	2	4	3	4	12	3	1	0	3	0	2	0	0	1	1	2	3	3	3	3	0	2	3
aae-miR-2b-3p	74	47	71	76	73	67	62	53	140	99	76	56	61	52	57	34	40	64	85	114	101	52	64	31	40	21	47	88	135	100	64	52	66	61	23	59
aae-miR-2c-3p	67	60	83	69	81	79	61	64	152	76	72	44	69	41	49	30	41	50	69	109	85	59	64	32	34	26	63	73	122	78	53	57	100	59	27	60
aae-miR-305-3p	1244	199	1371	177	133	110	94	88	60	164	297	725	172	231	198	102	65	177	137	207	615	228	99	61	78	56	67	1025	400	927	92	159	275	105	57	126
aae-miR-305-5p	23975	6204	27389	3288	1789	1493	1592	1374	1767	3746	7178	8829	1726	1888	1502	1155	1408	2115	1671	3683	11904	1805	1159	1026	1117	400	2330	12572	6665	7236	858	1421	1885	885	572	1490
aae-miR-306-3p	14	8	9	11	27	19	5	10	6	24	12	12	22	12	9	7	1	7	20	11	5	12	24	4	11	6	9	17	19	24	9	11	22	7	6	19
aae-miR-306-5p	8563	3147	8825	5170	7641	5559	8542	4223	5766	6208	6992	3633	10207	9124	5016	3670	2572	7648	4559	5062	6679	13038	7119	2884	6405	3478	8705	12493	6763	14680	5866	8013	9798	6130	2903	7811
aae-miR-307-3p	0	2	0	0	0	1	0	0	2	0	1	1	1	0	0	1	1	0	0	0	0	0	0	0	1	0	1	1	0	0	1	0	0	1	0	0
aae-miR-308-3p	0	0	3	0	2	0	2	0	4	1	6	4	0	1	2	2	2	1	0	2	2	0	1	0	0	0	0	1	0	1	2	2	0	0	0	1
aae-miR-308-5p	4625	1911	3166	3241	4722	3511	3930	3147	2514	1457	1895	1986	5367	5291	3855	3412	2057	6974	946	1007	1577	3083	2066	1177	1811	1402	3654	2292	1400	2754	2171	2333	4600	2607	1185	3113
aae-miR-309a-3p	32	78	106	59	75	33	33	13	46	81	44	34	38	45	72	11	24	10	58	98	158	59	25	16	20	0	13	40	27	50	24	29	49	24	5	6
aae-miR-309b-3p	0	0	0	0	0	0	0	0	0	0	0	0	0	0	0	0	0	0	0	0	0	0	0	0	0	0	0	0	1	0	0	0	0	0	0	0
aae-miR-309b-5p	0	0	0	0	0	0	0	0	0	0	0	0	0	0	0	0	0	0	0	0	0	0	0	0	0	0	0	0	0	0	0	0	0	0	0	0
aae-miR-31-5p	5888	2522	2729	2129	3397	2893	2654	2580	2126	2155	3172	2697	3470	3914	3611	2064	1437	3607	1763	1458	1598	2740	2420	1187	1557	872	2115	4816	2778	4619	2213	2482	4503	2080	848	1980
aae-miR-315-3p	0	0	0	0	0	0	0	0	0	0	0	0	0	0	0	0	0	0	0	0	0	0	0	0	0	0	0	0	0	0	0	0	0	0	0	0
aae-miR-315-5p	52	42	71	13	43	68	64	56	85	76	108	24	44	59	52	71	74	61	9	5	21	18	5	31	10	3	4	26	5	41	6	5	12	14	4	8
aae-miR-316-5p	3061	2451	2118	1716	2442	2313	3063	1600	2164	1936	2220	1230	3284	2485	2344	1710	1004	2231	1793	1501	1685	4014	3462	1481	2578	1136	4459	4025	2054	4154	2790	4171	5521	3035	1382	2861
aae-miR-317-3p	36348	23328	21285	24345	36923	30883	38074	28008	40789	14065	14500	12848	35104	32620	34723	21028	17131	45698	14808	11551	13387	29722	21850	11169	22425	9925	28838	17726	14903	19755	19767	23143	35459	24059	12662	28678
aae-miR-33-5p	1	0	3	2	2	5	2	0	3	5	15	7	0	0	0	1	4	4	0	6	0	1	1	2	2	1	1	2	7	3	0	10	4	4	2	1
aae-miR-34-3p	1445	854	846	515	737	672	522	472	480	434	692	502	996	765	839	563	248	919	385	223	303	732	523	233	300	218	393	669	420	753	428	644	1006	467	293	433
aae-miR-34-5p	45741	27593	28540	34854	54709	45148	40027	41992	45776	22445	24676	20649	49116	58473	51028	41417	33347	74500	15324	16093	15642	36027	25922	16115	28973	20780	41790	23601	20522	23724	27806	30377	44939	42139	18028	42051
aae-miR-375-3p	426	338	350	667	1000	606	729	541	745	285	184	53	904	2297	1282	231	510	641	249	153	249	955	477	191	259	154	176	270	103	353	388	616	765	265	156	235
aae-miR-7-5p	14849	8948	8746	8452	12642	13247	12883	23224	13698	19054	16028	6908	17898	19384	20579	13567	9446	17078	7766	4919	4243	13366	8635	7729	7403	3671	10506	32238	13897	13392	8694	9860	14032	7775	5336	8393
aae-miR-71-3p	847	354	684	586	730	514	1451	594	886	350	460	333	579	672	462	374	290	716	264	411	572	573	438	196	474	229	723	715	503	764	401	495	704	457	265	546
aae-miR-71-5p	2489	1420	1348	1619	1921	1841	1635	1560	1716	1283	1539	984	2300	2466	2003	1584	1121	2648	1064	702	683	1621	1136	659	1203	671	1400	1793	1486	2034	1158	1355	1941	1568	853	1354
aae-miR-79-3p	0	0	2	2	3	0	0	0	3	2	4	0	2	0	1	0	0	0	2	2	3	3	0	4	0	0	0	0	2	1	1	2	1	0	1	2
aae-miR-79-5p	0	2	1	5	0	0	2	1	3	4	4	0	2	0	2	0	0	0	1	1	9	3	5	4	2	0	6	2	2	7	0	8	6	1	1	3
aae-miR-8-3p	182323	145633	157332	209038	373283	241487	205655	249238	328152	166580	207695	207740	184161	177595	284504	157545	203093	443549	27994	36389	46124	54993	49519	46403	37919	14145	48294	49250	46966	42832	59766	62027	67313	52772	17767	58465
aae-miR-8-5p	21467	7326	9374	6045	9039	7307	5682	5258	6112	3440	6321	5741	10010	9799	7623	6012	2955	12085	1903	2231	2786	4984	2740	1602	1755	701	2157	5935	2568	6533	3039	4024	4339	2303	1256	1974
aae-miR-87-3p	1340	1008	896	683	1300	1134	930	989	1224	1346	1079	720	1166	1507	1689	1229	746	1391	291	325	442	444	512	315	325	121	265	693	454	743	444	517	770	450	250	395
aae-miR-927-3p	27	26	32	8	24	41	22	33	14	21	22	15	33	29	29	24	12	25	18	8	18	24	16	12	17	9	16	27	8	52	12	30	25	7	6	6
aae-miR-929-5p	0	1	0	0	0	0	0	0	0	0	0	0	0	0	0	0	0	0	0	0	0	0	0	0	0	0	0	0	0	0	0	0	0	0	0	0
aae-miR-92a-3p	305	347	330	339	231	355	145	497	132	482	508	110	504	312	309	147	897	552	551	464	407	551	541	769	508	212	568	4851	569	845	456	1407	5873	608	975	647
aae-miR-92a-5p	13	10	7	12	4	8	4	2	5	21	16	1	23	9	6	6	4	6	15	15	12	21	12	7	14	2	8	20	18	40	10	12	18	8	7	14
aae-miR-92b-3p	344	462	330	349	332	390	136	161	116	638	688	128	703	461	471	152	226	403	832	526	494	935	755	438	759	367	673	1693	794	1322	641	968	2257	914	688	783
aae-miR-92b-5p	0	0	0	0	0	0	0	0	0	0	0	0	0	2	0	0	0	0	0	0	0	0	0	0	0	0	1	1	0	0	0	0	0	3	0	0
aae-miR-932-3p	15	5	2	4	2	7	9	15	1	2	2	1	3	6	3	4	2	0	0	1	0	1	0	2	3	1	2	0	0	1	0	0	1	0	2	0
aae-miR-932-5p	27	24	3	3	17	29	9	17	13	10	3	1	7	11	3	5	25	3	7	0	0	1	1	13	11	7	0	3	0	2	2	5	2	0	1	1
aae-miR-957-3p	267	264	334	78	222	392	259	272	381	279	193	96	263	178	220	355	265	300	38	22	85	36	25	168	93	5	48	75	37	131	18	73	37	22	28	30
aae-miR-965-3p	34	17	50	34	26	26	35	28	88	49	42	23	52	27	29	10	21	27	23	38	38	39	34	16	30	11	46	33	58	38	48	52	58	42	17	43
aae-miR-970-3p	1575	1391	1006	1042	1553	1310	1182	1197	1291	1065	984	684	1369	1434	2161	833	690	1356	1188	652	635	979	1012	451	978	474	1127	958	890	1062	926	1017	1371	1202	689	1256
aae-miR-980-3p	0	2	5	0	7	1	11	2	7	4	5	4	9	1	0	5	4	9	5	2	3	2	1	0	0	1	0	5	3	8	5	4	1	0	2	4
aae-miR-980-5p	3	8	15	9	17	15	9	6	20	11	11	8	6	5	21	8	19	15	2	7	6	3	4	2	4	2	6	6	12	8	5	6	6	0	2	11
aae-miR-981-3p	368	280	306	173	335	386	303	220	357	200	182	152	286	246	235	239	197	279	35	41	65	59	67	113	44	9	55	106	32	114	55	56	76	21	14	36
aae-miR-988-3p	338	257	193	224	305	229	357	316	374	132	185	128	327	352	315	275	182	475	111	101	89	180	116	57	105	48	102	143	94	160	113	160	198	144	67	128
aae-miR-988-5p	359	247	202	138	429	362	245	305	291	307	271	285	412	436	432	281	235	581	233	149	123	276	263	149	181	96	255	292	259	352	212	290	522	270	132	287
aae-miR-989-3p	3796	3578	35335	31020	8530	8248	4936	3073	2858	124475	101174	3112	73648	26610	24460	3410	2823	12395	1257	3381	9551	4491	4111	5400	1999	1103	1129	8591	1759	7561	6742	4386	6469	1959	3551	3109
aae-miR-993-5p	4	9	18	7	13	12	18	18	40	19	29	2	21	14	6	12	10	18	0	2	1	1	2	1	0	0	7	1	3	12	0	1	2	4	0	3
aae-miR-996-3p	117	46	107	85	144	81	140	109	262	97	125	108	120	166	112	98	125	166	27	46	38	47	38	28	37	27	71	41	41	44	57	59	66	50	15	68
aae-miR-998-3p	1540	1463	1799	2103	2879	2458	1983	2718	3083	2519	2655	1416	2387	2063	2273	1842	1702	3800	1395	1038	933	1779	1884	1054	2301	1006	2778	1434	1880	1457	2153	2497	2338	2445	1065	3670
aae-miR-999-3p	9685	5978	11544	5415	10287	9619	14630	8962	14949	10268	8563	5385	12224	12939	10585	11032	7070	12805	5326	5955	7055	10599	7289	3826	6569	3266	8776	9885	9506	12287	6132	9290	12358	6945	3688	9139
aae-miR-9a-5p	7305	3125	7645	4914	9191	6351	6718	3689	5752	8581	11181	6482	11058	10774	7956	3051	3219	5991	7405	8397	9060	19474	12737	4957	8814	6470	18276	21688	12877	20191	11473	19428	20568	10628	5685	14413
aae-miR-9b-5p	8429	3069	6656	8529	10110	10319	7312	5751	6905	14169	13627	7230	12545	11540	13719	6628	4269	11180	7484	6180	6317	17607	13743	9243	9773	5215	19972	22119	14736	22626	13484	17532	26015	10893	6485	12438
aae-miR-9c-3p	238	172	308	307	335	278	292	182	274	421	293	144	338	289	234	163	126	368	340	224	262	483	327	169	277	140	418	450	319	463	303	418	476	348	163	413
aae-miR-9c-5p	6872	2584	7558	5464	8540	6241	6982	3729	6123	9070	8937	4426	9027	8212	5370	3582	2753	6063	6443	8009	7966	18118	11873	4845	9976	5841	18578	18955	11843	18954	9560	15154	17333	10530	4687	13747
aae-miR-iab-4-3p	0	0	0	0	0	0	0	0	0	0	0	0	0	0	0	0	0	0	0	0	0	0	0	0	0	0	0	0	0	0	0	0	0	0	0	0
aae-miR-iab-4-5p	409	301	502	369	670	465	962	634	1090	465	603	314	834	539	510	492	529	1019	82	98	236	252	153	109	169	36	177	268	119	299	169	219	222	159	75	178
aae-novel-miR-1	0	0	0	0	0	0	0	0	0	0	0	0	0	0	0	0	0	0	1	0	0	0	0	0	0	0	0	0	0	0	0	0	0	0	0	0
aae-novel-miR-10	16	6	5	9	16	12	17	12	7	8	4	4	14	13	7	8	5	17	2	4	6	6	4	2	5	3	6	8	6	8	6	9	6	5	5	5
aae-novel-miR-11	3	0	0	0	0	0	0	0	0	0	0	0	0	0	0	0	0	0	0	0	0	0	0	0	0	0	0	0	0	0	0	0	0	0	0	0
aae-novel-miR-12	0	0	0	0	0	0	1	0	0	0	0	0	0	0	0	0	0	0	0	0	0	0	0	0	0	0	1	2	0	0	0	0	0	0	0	0
aae-novel-miR-13	29	13	17	11	16	12	22	21	14	16	10	9	18	23	23	16	19	34	3	8	6	7	5	2	7	4	11	15	5	14	15	3	4	4	5	7
aae-novel-miR-14	0	0	0	0	0	0	0	0	0	0	0	0	0	0	0	0	0	0	0	0	0	0	0	0	0	0	0	0	2	0	0	0	0	0	0	0
aae-novel-miR-15	8	3	4	1	0	7	2	1	1	0	2	1	1	2	2	0	3	4	0	0	1	0	1	1	0	0	1	1	0	1	1	3	0	0	0	1
aae-novel-miR-16	0	8	0	0	0	0	0	0	0	0	0	0	0	0	0	0	0	0	0	0	0	0	0	0	0	0	0	0	0	0	0	0	0	0	0	0
aae-novel-miR-17	0	0	0	0	0	0	0	2	0	0	0	0	1	0	2	0	0	0	0	0	0	0	1	0	0	0	0	0	1	0	0	0	0	1	0	3
aae-novel-miR-18	1	1	1	0	0	1	1	0	0	0	1	0	3	0	0	0	8	3	0	3	0	0	1	3	0	0	1	7	0	2	0	6	26	0	8	0
aae-novel-miR-19	1	2	0	0	0	0	0	0	1	0	0	0	0	0	0	0	0	1	3	0	2	1	0	0	0	0	0	0	0	0	0	0	0	0	0	0
aae-novel-miR-2	80	15	28	18	26	38	44	15	22	26	26	17	34	58	24	42	21	85	12	7	25	46	8	17	25	5	19	25	13	29	19	15	24	23	10	26
aae-novel-miR-20	0	0	0	0	0	2	0	0	0	0	0	0	0	0	0	0	0	0	0	0	0	0	0	0	0	0	0	0	0	0	0	0	0	0	0	0
aae-novel-miR-21	28	61	32	25	35	24	14	26	46	24	27	23	19	19	48	38	14	88	47	29	74	13	17	7	11	9	15	30	24	49	14	28	83	24	14	18
aae-novel-miR-22	28	61	32	25	35	24	14	26	46	24	27	23	19	19	48	38	14	88	47	29	74	13	17	7	11	9	15	30	24	49	14	28	83	24	14	18
aae-novel-miR-23	28	61	32	25	35	24	14	26	46	24	27	23	19	19	48	38	14	88	47	29	74	13	17	7	11	9	15	30	24	49	14	28	83	24	14	18
aae-novel-miR-24	0	0	1	0	0	0	0	0	0	0	0	0	0	0	0	0	0	0	0	0	0	0	0	0	0	0	0	0	0	0	0	0	0	2	0	0
aae-novel-miR-25	0	0	0	0	0	0	0	0	0	0	0	0	0	0	0	0	0	0	3	0	0	0	0	0	0	0	0	0	0	0	0	0	0	0	0	0
aae-novel-miR-26	2	0	0	0	0	1	0	0	1	0	0	0	0	0	0	0	0	0	0	0	0	1	0	0	0	0	0	0	1	0	1	2	0	1	0	4
aae-novel-miR-27	0	0	0	0	0	0	0	0	2	0	0	0	1	0	0	0	0	0	0	0	0	0	0	0	0	0	0	0	0	0	0	0	0	0	0	0
aae-novel-miR-28	0	0	0	3	0	0	0	0	0	0	0	0	0	0	0	0	0	0	0	0	0	0	0	0	0	0	0	0	0	0	0	0	0	0	0	0
aae-novel-miR-29	5	6	4	3	8	2	4	4	7	10	8	4	7	2	6	3	4	4	6	4	0	5	4	2	1	1	11	10	8	4	4	6	5	3	2	5
aae-novel-miR-3	0	0	0	0	0	0	0	0	0	0	0	0	0	0	0	0	0	0	1	0	0	0	0	0	0	3	0	0	0	0	0	0	0	0	0	0
aae-novel-miR-30	3	8	6	3	5	8	6	1	4	3	1	3	8	8	13	3	2	5	3	7	13	12	6	3	7	5	4	16	9	16	4	6	10	4	1	16
aae-novel-miR-31	10	4	20	8	12	5	1	5	8	4	10	2	7	2	4	5	5	12	26	15	27	33	12	1	4	6	21	68	36	53	10	6	20	11	4	12
aae-novel-miR-32	1	0	2	3	1	3	0	1	1	1	0	1	0	2	1	1	0	2	4	7	2	7	2	5	5	5	14	11	6	12	3	14	6	5	3	3
aae-novel-miR-33	1	0	2	3	1	3	0	1	1	1	0	1	0	2	1	1	0	2	4	7	2	7	2	5	5	5	14	11	6	12	3	14	6	5	3	3
aae-novel-miR-34	1	0	1	1	0	0	2	0	1	0	1	0	2	0	3	2	0	0	0	0	0	1	0	0	0	0	0	0	0	0	0	0	0	0	0	0
aae-novel-miR-35	13	2	5	6	6	10	21	13	14	4	4	6	9	23	9	5	8	4	3	1	5	5	7	3	8	7	9	5	5	14	1	15	12	15	4	1
aae-novel-miR-36	13	2	5	7	6	10	21	14	14	4	4	6	9	23	9	5	8	4	3	1	5	5	7	3	8	7	9	5	5	14	1	15	12	15	4	1
aae-novel-miR-37	0	0	0	0	24	8	5	2	1	0	0	0	6	6	0	0	13	10	0	1	0	0	2	1	1	0	0	0	2	0	0	3	0	2	0	0
aae-novel-miR-38	3	7	9	9	5	1	15	1	14	5	5	0	3	2	2	2	0	6	8	16	16	4	5	0	0	0	0	0	0	4	1	0	0	3	2	2
aae-novel-miR-39	4	5	19	8	9	12	9	10	5	19	9	13	5	6	6	5	5	5	21	19	25	30	19	4	22	8	42	23	19	29	39	15	32	18	18	52
aae-novel-miR-4	0	0	0	0	0	0	0	0	0	3	0	0	0	0	0	0	0	0	0	0	0	0	0	0	0	0	0	0	0	0	0	0	0	0	0	0
aae-novel-miR-40	3	0	0	0	0	0	0	0	0	0	0	0	0	0	0	0	0	0	0	0	0	0	0	0	0	0	0	0	0	0	0	0	0	0	0	0
aae-novel-miR-41	1	2	1	2	4	1	6	0	2	4	1	4	1	13	4	2	3	7	0	0	1	2	0	0	0	0	1	0	0	1	1	3	0	1	0	1
aae-novel-miR-42	0	0	0	3	0	0	0	0	0	0	1	0	0	0	0	0	0	0	1	0	0	0	0	0	0	0	0	0	0	0	0	0	0	0	0	0
aae-novel-miR-43	0	0	1	0	0	0	1	0	1	0	1	0	0	1	0	1	1	1	0	0	0	0	0	0	0	0	0	0	0	0	0	0	0	0	0	0
aae-novel-miR-44	0	0	0	0	0	0	0	0	0	0	0	0	0	0	0	0	0	0	1	0	0	0	0	0	0	0	0	0	0	0	0	0	0	0	0	0
aae-novel-miR-45	0	0	0	0	0	0	0	0	0	0	0	0	0	0	0	0	0	0	0	0	0	0	0	0	0	0	0	0	2	0	0	0	0	0	0	0
aae-novel-miR-46	9	5	19	11	11	8	8	10	13	34	32	3	36	21	14	15	7	11	6	1	6	11	5	4	3	0	4	3	5	10	7	4	10	6	3	3
aae-novel-miR-47	0	0	3	0	0	0	0	0	0	0	0	0	0	0	0	0	0	0	0	0	0	0	0	0	0	0	0	0	0	0	0	0	0	0	0	0
aae-novel-miR-48	0	0	1	0	0	4	0	0	0	0	2	0	0	0	0	0	0	0	0	0	0	0	0	0	0	0	0	0	1	3	0	0	0	0	0	0
aae-novel-miR-49	4	15	1	0	2	0	0	0	0	1	0	0	1	0	5	2	0	2	3	0	0	0	0	0	0	0	0	0	1	0	0	0	0	1	0	0
aae-novel-miR-5	0	1	0	1	2	2	0	0	0	0	2	2	2	0	1	0	1	1	17	8	3	11	18	6	7	4	19	33	20	23	13	15	37	13	3	23
aae-novel-miR-50	0	0	0	0	0	0	2	0	0	0	0	0	0	0	0	0	0	0	0	0	0	0	0	0	0	0	0	0	0	0	0	0	0	0	0	0
aae-novel-miR-51	0	0	1	0	0	0	1	0	1	0	1	0	0	1	0	1	1	1	0	0	0	0	0	0	0	0	0	0	0	0	0	0	0	0	0	0
aae-novel-miR-52	0	0	1	0	0	0	1	0	1	0	1	0	0	1	0	1	1	1	0	0	0	0	0	0	0	0	0	0	0	0	0	0	0	0	0	0
aae-novel-miR-53	1	2	5	1	6	5	3	2	8	6	7	2	2	3	7	3	5	2	4	7	2	2	3	1	2	2	2	2	8	1	1	2	3	4	1	6
aae-novel-miR-54	1	2	5	1	7	6	3	2	11	6	7	2	3	3	7	3	5	2	4	7	2	2	3	1	2	2	5	2	8	2	1	2	3	4	1	6
aae-novel-miR-55	27	6	10	9	11	14	5	4	10	9	8	10	10	15	9	8	4	16	8	10	9	26	6	3	6	1	11	23	5	18	7	6	21	5	2	4
aae-novel-miR-56	0	0	0	0	0	0	0	0	0	0	0	0	0	0	0	0	0	0	4	0	0	0	0	0	0	0	0	0	0	0	0	0	0	0	0	0
aae-novel-miR-57	0	0	1	4	4	0	0	1	0	0	0	0	0	0	0	0	0	1	1	0	0	2	1	0	0	2	0	0	0	0	0	0	0	0	0	0
aae-novel-miR-58	0	0	0	1	0	0	0	0	1	3	0	0	0	0	0	0	0	0	0	0	0	0	0	0	0	0	0	0	0	0	0	0	0	0	0	1
aae-novel-miR-59	0	0	3	0	0	0	0	0	0	0	0	0	0	0	0	0	0	0	0	0	0	0	0	0	0	0	0	0	0	0	0	0	0	0	0	0
aae-novel-miR-6	12	10	9	8	4	4	16	8	1	10	7	1	11	5	3	3	5	16	5	1	1	10	12	1	9	6	34	7	8	6	8	10	7	10	5	13
aae-novel-miR-60	0	0	0	0	0	0	2	0	0	0	0	0	0	0	0	0	0	0	0	0	0	0	0	0	0	0	0	0	0	0	0	0	0	0	0	0
aae-novel-miR-61	0	0	0	0	0	0	0	0	3	0	0	0	0	0	0	0	0	0	0	0	0	0	0	0	0	0	0	0	0	0	0	0	0	0	0	0
aae-novel-miR-62	0	0	1	0	0	0	0	0	0	0	0	0	1	1	0	1	0	4	0	0	0	1	0	0	0	1	0	0	0	1	1	0	0	0	1	0
aae-novel-miR-63	1	1	3	1	3	1	1	5	2	1	0	2	0	0	0	4	3	8	1	0	0	0	0	0	1	0	1	0	0	2	0	0	0	0	0	0
aae-novel-miR-64	0	0	0	0	0	0	0	0	0	0	0	0	0	0	0	0	0	0	0	0	0	0	0	0	0	0	0	0	0	3	0	0	0	0	0	0
aae-novel-miR-65	0	0	0	0	0	0	0	0	0	0	0	0	0	0	0	0	0	3	0	0	0	0	0	0	0	0	0	0	0	0	0	0	0	0	0	0
aae-novel-miR-66	0	0	0	0	0	0	0	0	0	0	0	0	0	0	3	0	0	0	0	0	0	0	0	0	0	0	0	0	0	0	0	0	0	0	0	0
aae-novel-miR-67	0	0	0	0	0	0	0	2	0	0	0	0	0	0	0	0	0	0	0	0	0	0	0	0	0	0	0	0	0	0	0	0	0	0	0	0
aae-novel-miR-68	1	0	0	0	0	0	0	0	0	1	0	0	1	0	1	2	0	4	1	1	0	0	2	0	2	0	0	0	0	0	0	0	6	1	0	1
aae-novel-miR-69	0	0	0	0	0	0	0	0	0	0	0	0	0	0	0	0	0	0	0	0	0	0	0	0	0	0	0	0	0	0	2	0	0	0	2	0
aae-novel-miR-7	10	1	2	0	7	0	2	1	1	0	0	0	5	1	3	0	0	2	1	1	0	0	1	0	1	0	0	0	0	0	0	0	0	0	0	0
aae-novel-miR-70	35	9	15	14	8	15	43	26	31	6	13	5	15	29	21	22	3	17	3	7	7	10	12	6	23	8	23	16	9	26	5	19	33	31	10	11
aae-novel-miR-71	3	1	2	2	2	1	1	1	0	0	4	0	1	0	2	0	2	0	0	0	1	0	0	0	0	0	0	0	0	1	2	1	0	0	0	0
aae-novel-miR-72	0	0	0	0	0	0	0	0	0	0	0	0	1	0	4	0	0	0	0	0	0	0	0	0	0	0	0	0	0	0	0	0	0	0	0	0
aae-novel-miR-73	16	6	5	9	16	12	17	12	7	8	4	4	14	13	7	8	5	17	2	4	6	6	4	2	5	3	6	8	6	8	6	9	6	5	5	5
aae-novel-miR-74	3	5	8	0	2	0	1	0	0	2	4	2	4	1	0	0	0	0	3	1	0	0	0	0	3	0	0	0	0	0	0	0	0	0	0	0
aae-novel-miR-75	0	0	0	0	0	0	0	0	0	0	0	0	0	0	0	0	0	0	0	0	4	0	0	0	0	0	0	0	0	0	0	0	0	0	0	0
aae-novel-miR-76	0	0	0	0	0	0	0	0	0	0	0	0	0	0	0	0	0	0	1	0	0	0	0	0	0	0	0	0	0	0	0	0	0	0	0	0
aae-novel-miR-77	4	12	5	5	22	15	17	9	27	9	12	6	11	11	12	18	8	20	4	4	1	6	12	5	5	3	13	11	8	16	7	7	13	10	8	8
aae-novel-miR-78	0	0	2	0	0	0	0	0	0	0	0	0	0	0	0	0	0	0	0	0	0	0	0	0	0	0	0	0	0	0	0	0	0	0	0	0
aae-novel-miR-79	0	0	0	0	0	0	0	0	0	0	0	0	0	0	0	0	0	0	0	0	0	0	0	0	3	0	0	0	0	0	0	0	0	0	0	0
aae-novel-miR-8	1	2	4	3	1	1	2	3	1	1	4	1	3	2	1	1	0	0	2	2	3	2	1	1	4	0	1	3	0	4	1	2	1	1	1	3
aae-novel-miR-80	11	20	18	10	20	5	6	0	7	12	9	12	26	12	16	32	3	6	2	1	4	8	4	1	2	0	0	0	0	1	3	3	5	3	2	0
aae-novel-miR-81	11	20	18	10	20	5	6	0	7	12	9	12	26	12	16	32	3	6	2	1	4	8	4	1	2	0	0	0	0	1	3	3	5	3	2	0
aae-novel-miR-82	57	27	64	17	15	7	21	8	16	46	42	43	21	33	22	5	10	6	19	71	61	17	10	5	10	0	3	56	28	77	6	10	21	8	4	3
aae-novel-miR-83	412	253	385	123	75	47	30	27	36	231	157	230	77	163	124	27	31	31	282	223	287	86	33	17	27	13	12	412	136	507	37	38	94	34	21	8
aae-novel-miR-84	412	253	385	123	75	47	30	27	36	231	157	230	77	163	124	27	31	31	282	223	287	86	33	17	27	13	12	412	136	507	37	38	94	34	21	8
aae-novel-miR-85	28	61	32	25	35	24	14	26	46	24	27	23	19	19	48	38	14	88	47	29	74	13	17	7	11	9	15	30	24	49	14	28	83	24	14	18
aae-novel-miR-86	28	61	32	25	35	24	14	26	46	24	27	23	19	19	48	38	14	88	47	29	74	13	17	7	11	9	15	30	24	49	14	28	83	24	14	18
aae-novel-miR-87	28	61	32	25	35	24	14	26	46	24	27	23	19	19	48	38	14	88	47	29	74	13	17	7	11	9	15	30	24	49	14	28	83	24	14	18
aae-novel-miR-88	28	61	32	25	35	24	14	26	46	24	27	23	19	19	48	38	14	88	47	29	74	13	17	7	11	9	15	30	24	49	14	28	83	24	14	18
aae-novel-miR-89	28	61	32	25	35	24	14	26	46	24	27	23	19	19	48	38	14	88	47	29	74	13	17	7	11	9	15	30	24	49	14	28	83	24	14	18
aae-novel-miR-9	1	2	4	3	1	1	2	3	1	1	4	1	3	2	1	1	0	0	2	2	3	2	1	1	4	0	1	3	0	4	1	2	1	1	1	3
aae-novel-miR-90	0	0	0	0	0	0	0	0	0	0	0	0	0	0	0	0	0	0	0	0	0	0	0	0	0	0	0	2	0	0	0	0	0	0	0	0
aae-novel-miR-91	0	0	0	0	0	0	0	0	0	0	0	0	0	0	0	0	0	0	2	0	0	0	0	0	0	0	0	0	0	0	0	0	0	0	0	0
aae-novel-miR-92	556	349	246	185	334	641	339	281	245	197	238	174	366	347	342	285	181	333	177	149	142	325	311	250	273	156	276	430	203	424	244	309	480	238	144	259
aae-novel-miR-93	0	0	0	0	1	2	1	0	0	0	0	0	1	1	0	0	0	0	1	2	1	1	3	2	0	2	5	2	1	3	2	1	4	4	1	2
aae-novel-miR-94	0	0	0	0	1	2	1	0	0	0	0	0	1	1	0	0	0	0	1	2	1	1	3	2	0	2	5	2	1	3	2	1	4	4	1	2
aae-novel-miR-95	0	0	2	0	0	0	0	0	0	0	0	0	0	0	0	0	0	0	0	0	0	0	0	0	0	0	0	0	0	0	0	0	0	0	0	0

## Sheet: norm
name	FBC2a	FBC2b	FBC2c	FBC6a	FBC6b	FBC6c	FBC12a	FBC12b	FBC12c	FBV2a	FBV2b	FBV2c	FBV6a	FBV6b	FBV6c	FBV12a	FBV12b	FBV12c	MGC2a	MGC2b	MGC2c	MGC6a	MGC6b	MGC6c	MGC12a	MGC12b	MGC12c	MGV2a	MGV2b	MGV2c	MGV6a	MGV6b	MGV6c	MGV12a	MGV12b	MGV12c
aae-bantam-3p	58497.2	49794.7	68591.3	96559.1	106715	77113.5	92545.6	78013.9	121868	57158.8	60687.3	81736.3	81747.5	83379.6	83733.6	81113	112885	89281.6	38792.3	45927.1	50703.7	51957.8	45609.4	54307.2	38349	33668.7	35801.6	37990.2	52498.1	37646.8	52808.6	44379.4	33452.2	39139.7	30934.5	49814.3
aae-bantam-5p	5423.27	2392.51	3176.3	2310.63	2865.59	2571.34	1892.51	2239.82	2120.54	2562.7	3826.48	6232.25	2631.95	2709.12	2393.41	3367.76	3384.74	3585.07	1626.52	1442.6	1450	1396.83	1478.94	1824.6	1367.85	1090.37	1358.28	2035.85	1910.12	1560.95	1783.16	1299.41	1386.3	1482.33	1342.59	1620.61
aae-let-7-5p	37378	25797.9	27124.8	21570.6	25398.4	26341.9	42458.7	31807.2	29059.2	21322.5	20101.3	25088.2	35958	40450.3	26955.1	32027.9	29507.3	27329.3	21414.9	22009.2	21434.6	36532.4	23661.8	26730	27775.9	45859.3	20216.6	30718	20493.8	28434.5	21232.8	25492.8	33320	21545.9	23476.4	22152.9
aae-miR-1-3p	117298	47315.6	56983	47411.9	65469.5	62120.9	110866	58570.2	66815	35707.3	47825.1	49838	76596.3	69978.6	48150.8	70309.2	63842.1	60667.3	25124.9	34373.1	41818	78284.8	50986	49674.2	56776.3	52847	63229.7	60669.4	26909.9	47001.9	39508.3	39519.5	38456	30362.2	29404	34237.5
aae-miR-10-5p	39617.4	11867.5	10686.1	14583	11374.6	24233.4	8843	7275.35	5355.79	10664.8	6516	19160.2	38662	20940.7	17073.4	16058	9149.81	10389.8	5540.52	14934.9	27469.1	20139.4	20173.2	7184.91	3302.24	2565.42	1397.15	13452.6	3245.62	10337.1	18673	7977.4	5764.73	4154.07	6831.18	3129.01
aae-miR-100-5p	180637	88852.3	125595	67635.2	89979	91978	128620	91956.1	73349.3	84681.9	72493.6	88190.2	138907	132660	92608.3	120605	91810.1	114747	79362	85752	96770.5	137448	93980.1	78901.5	96473.5	121590	96018.5	146846	86570.2	119114	77904.9	94071.2	105972	80005.9	85368.6	72945.8
aae-miR-1000-5p	34.6817	54.9273	46.0334	23.2987	31.9286	33.2967	38.18	27.7466	61.3012	50.5143	32.0985	12.9716	28.5343	21.8581	20.3694	41.2689	35.6602	14.3307	86.2115	171.106	97.6193	48.4187	59.1093	67.2665	78.7252	38.7442	76.6854	80.0493	123.814	83.2424	61.1508	67.1624	33.8757	54.3669	59.1078	77.5022
aae-miR-10365-5p	195.85	191.189	249.215	183.351	384.594	229.747	280.276	200.924	216.974	288.653	322.674	343.157	291.458	268.083	320.818	260.646	365.517	164.803	182.481	414.489	305.953	406.534	271.42	344.741	165.885	243.535	268.924	338.226	332.287	438.118	355.898	243.464	232.569	215.248	257.541	277.62
aae-miR-11-3p	34808.2	33340.9	31207.4	30274.2	53223.5	46471.4	47195.6	48939.3	35474.8	50119.3	45934.7	44500.8	50211.6	49745.1	47630.1	55445.9	60888.3	73511.8	38974.8	25055.2	20621.5	49367	43906.1	43927.1	54099.6	80272.4	62645.7	31936.8	39035.2	28623.5	48962.2	42554.9	47113.2	57769.8	41947.6	74335.1
aae-miR-11-5p	3.40017	5.28147	1.58736	7.09092	5.80519	3.32967	4.33863	1.91356	0.806594	1.80408	0	0	4.07633	3.21442	0.636544	7.60217	0	4.17979	5.74743	1.47505	4.76192	0	0	2.10208	0	2.76744	2.10097	0.721165	4.23295	1.87765	3.66905	0.932811	5.8631	1.10953	0	3.47025
aae-miR-1174-3p	3725.22	5568.78	8101.08	10100.5	16482.4	30186.8	7608.22	7325.11	8082.88	16039.2	6652.84	4885.57	11890.7	10740.7	9772.23	4352.78	7675.85	5690.49	222355	110841	61562.1	177685	199367	153954	234365	221121	209659	67582.5	143624	84576.7	143105	186208	137006	163536	167602	233960
aae-miR-1175-3p	189.049	516.528	365.092	938.028	1294.56	2324.11	248.17	568.327	553.324	870.47	475.565	303.063	459.267	379.945	514.964	250.872	564.619	272.284	10668.7	9146.78	3516.68	5516.99	12323.7	10783.7	13072.6	6464.74	14764.6	3287.07	12179.3	3509.95	10544.8	11129.4	6006.42	11415.9	11530.3	17472.7
aae-miR-1175-5p	286.974	321.113	292.074	334.286	556.573	1331.87	240.36	249.72	187.13	485.299	331.966	205.187	469.458	591.454	409.935	178.108	276.366	284.823	6659.84	4662.63	3088.1	6408.63	6409.14	5036.58	6688.83	8080.93	8740.04	5547.2	6899.71	5984.06	5532.92	6643.48	8377.06	6042.49	7916.23	8974.06
aae-miR-11893-3p	36.7218	26.4073	37.3029	25.3247	31.9286	34.1291	38.18	31.5737	32.2638	30.6694	33.7879	38.9147	25.8168	21.8581	24.8252	45.613	31.2026	29.2586	7.18429	8.85029	7.14287	10.0492	3.61894	18.9187	12.6523	11.0698	4.20194	17.308	12.6989	7.51059	3.66905	6.52968	4.56019	7.7667	2.11099	9.254
aae-miR-11894a-3p	552.187	993.972	1955.62	2315.69	2118.17	1561.62	2513.8	1706.9	2712.58	1180.77	1401.35	1599.04	1271.82	1060.12	799.5	872.077	1995.48	1302.3	747.166	1302.47	1120.24	1465.35	1312.47	1311.7	1370.66	957.534	1802.63	483.18	774.63	526.993	1295.17	1724.77	857.966	1502.3	736.737	2592.28
aae-miR-11894b-3p	8.1604	35.914	73.8121	73.9482	94.3344	58.2693	73.7567	62.1907	133.895	53.2205	70.9546	53.0655	36.0076	37.2873	24.1887	24.9786	83.2071	48.3662	40.232	63.4271	54.762	44.7645	57.903	33.6333	50.609	22.1395	84.0388	16.5868	49.7372	13.7694	44.0286	60.6327	25.4068	53.2573	18.9989	141.123
aae-miR-11895-3p	0	1.05629	1.58736	2.02598	11.6104	3.32967	4.33863	7.65424	12.0989	3.60817	4.22349	4.71694	7.47328	1.92865	2.54618	2.17205	8.91504	4.77691	8.62115	11.8004	2.38096	7.30848	2.41262	0	9.84064	5.53488	6.30291	2.88466	3.17472	1.87765	6.11508	0.932811	3.25728	3.32858	12.666	10.4107
aae-miR-11896-3p	0	0	0.793679	0	0	1.66484	0.867726	0	1.61319	0	0.844698	0	0	0	0	0	1.48584	2.38845	4.31057	1.47505	1.19048	0	0	2.10208	4.21742	0	0	1.44233	0	1.25176	0	0	0	2.21906	0	0
aae-miR-11897a-3p	0	0	0	0	0	0.832418	0.867726	0.95678	0	0	0	1.17923	0.679389	0.642885	0	0	0	0	0	0	0	0	0	0	0	0	0	0	3.17472	0	0	0	0	0	0	0
aae-miR-11897b-3p	1.36007	1.05629	1.58736	2.02598	1.4513	0	0	0	0	0	1.6894	0	1.35878	0	0	0	2.97168	0	1.43686	1.47505	0	0.91356	0	0	0	8.30232	0	0	3.17472	0.625882	1.22302	0	1.30291	0	0	1.15675
aae-miR-11898-3p	1.36007	1.05629	0	0	0	0.832418	3.47091	0	0.806594	0	0	1.17923	0.679389	0.642885	1.27309	1.08602	0	0	1.43686	0	0	0.91356	1.20631	6.30624	0	5.53488	2.10097	1.44233	1.05824	0.625882	1.22302	0.932811	0.651455	4.43811	0	0
aae-miR-11899-3p	0	0	0	0	2.17695	0	0	0	0	1.80408	5.91288	1.17923	0	0	2.54618	2.17205	1.48584	0	1.43686	26.5509	9.52383	10.0492	7.23787	6.30624	8.43484	5.53488	6.30291	20.1926	52.9119	12.5176	6.11508	12.1265	7.16601	5.54764	4.22199	13.881
aae-miR-11900-3p	198.57	255.623	615.101	358.598	566.006	298.838	516.297	408.545	571.875	477.18	826.959	674.522	405.595	491.807	580.528	612.518	1166.38	523.669	261.508	560.519	598.811	328.882	287.102	420.416	244.61	174.349	362.417	413.949	711.136	361.76	288.632	418.832	207.814	181.963	200.544	266.052
aae-miR-11901-5p	0	0	0	0	0	0	0	0	0	0	0	0	0	0	1.27309	0	0	0	0	0	0	0	0	0	0	0	0	1.44233	1.05824	0	0	0	0	0	0	0
aae-miR-11902-3p	0	0	0	0	0	0	0	0	0	0	0	0	0	0	0	0	0	0	0	0	0	0	0	0	0	0	0	0	0	0	0	0	0	0	0	0
aae-miR-11903a-5p	0	0	0	0	0	0	0	0.95678	0	0	2.53409	5.89617	0.679389	0	0	0	0	0	0	0	0	0	0	0	1.40581	0	0	0	0	0	0	0	0	0	0	0
aae-miR-11903b-3p	0.680033	0	0	0	0.725649	0	2.60318	0	0	0.902042	0	0	0.679389	0.642885	0	1.08602	0	0	0	0	0	0	0	0	0	2.76744	0	0	0	0	0	0	0	1.10953	0	0
aae-miR-11904	0	0	0	0	0	0	0	0	0	0	0	0	0	0	0	0	0	0	0	0	0	0	0	0	0	0	0	0	0	0	0	0	0	0	0	0
aae-miR-11905-3p	5.44027	2.11259	0.793679	2.02598	2.9026	2.49725	3.47091	11.4814	5.64616	1.80408	0.844698	4.71694	2.03817	5.14308	1.27309	4.3441	7.4292	4.17979	0	1.47505	1.19048	2.74068	1.20631	4.20416	1.40581	0	3.15146	0.721165	0	0.625882	0	3.73125	0.651455	1.10953	4.22199	1.15675
aae-miR-11906-3p	0	1.05629	0.793679	0	0	0	0	0	0	0	0	0	0	0.642885	0	0	0	0	0	0	0	0	0	0	0	0	0	0	0	0	0	0	0	0	2.11099	0
aae-miR-11907-3p	2.0401	3.16888	1.58736	2.02598	0	2.49725	0	0	0.806594	0.902042	0.844698	1.17923	0.679389	0.642885	4.45581	1.08602	1.48584	0.597114	0	0	1.19048	5.48136	6.03156	4.20416	1.40581	0	1.05049	2.88466	1.05824	2.50353	1.22302	0.932811	4.56019	4.43811	4.22199	1.15675
aae-miR-11908-5p	0	0	0	0	0	0	0	0	0	0	0	0	0	0	0	0	0	0	0	0	0	0	0	0	0	0	0	0	0	0	0	0	0	0	0	0
aae-miR-11909-5p	0	0	0	0	0	0	0	0	0	0	0	0	0	0	0	0	0	0	0	0	0	0	0	0	0	0	1.05049	0	0	0	0	0	0	0	0	0
aae-miR-11910-5p	0	1.05629	0.793679	0	0	0	0	0	0	0.902042	0	0	0	0	0	0	0	0	0	0	0	0	0	0	0	0	0	0	0	0	1.22302	0	0	0	6.33298	0
aae-miR-11911-5p	0	2.11259	0.793679	0	0.725649	0	2.60318	0	0	2.70613	0.844698	2.35847	2.03817	1.92865	1.27309	0	0	2.38845	1.43686	0	0	0.91356	0	0	0	0	0	0	2.11648	0	0	0	1.30291	0	2.11099	0
aae-miR-11912-5p	0.680033	0	0	1.01299	0	1.66484	0.867726	0.95678	0	0	0	0	0.679389	0	0	0	0	0	1.43686	0	0	0	0	0	0	0	0	0.721165	2.11648	0.625882	0	0.932811	0	6.65717	2.11099	1.15675
aae-miR-11913-5P	0	0	0	0	0	0	0	0	0	0	0	0	0	0	0	0	0	0	0	0	2.38096	0	0	0	0	0	0	0	0	0	0	0	0	0	0	0
aae-miR-11914-5p	0	0	0	0	0	0	0	0	0	0	0	0	0	0	0	0	0	0	0	0	0	0	0	0	0	0	0	0	0	0	0	0	0	0	0	0
aae-miR-11915-3p	0	0	0	0	0	0	0	0	0	0	0	0	0	0	0	0	0	0	0	0	0	0	0	0	0	0	0	0	0	0	0	0	0	0	0	0
aae-miR-11916-3p	0	0	0.793679	0	0	0	0	0.95678	0	0.902042	0	0	0	0	0.636544	0	0	0	0	0	0	0	1.20631	0	0	0	0	0	0	1.87765	0	0	0	0	0	0
aae-miR-11917-5p	17.0008	6.33776	11.9052	8.10391	6.53084	2.49725	4.33863	4.7839	7.25935	6.31429	5.06819	10.6131	10.1908	7.07173	13.3674	10.8602	8.91504	10.748	14.3686	2.9501	7.14287	0	6.03156	4.20416	0	0	0	5.04815	2.11648	2.50353	3.66905	1.86562	1.30291	1.10953	8.44398	6.9405
aae-miR-11918-3p	1.36007	3.16888	3.17472	1.01299	2.17695	0.832418	8.67726	4.7839	8.06594	3.60817	8.44698	3.5377	2.71756	6.42885	1.27309	10.8602	8.91504	4.77691	0	0	1.19048	0.91356	1.20631	12.6125	2.81161	0	5.25243	2.16349	1.05824	0	3.66905	1.86562	0.651455	2.21906	0	4.627
aae-miR-11919-3p	2.0401	2.11259	0.793679	2.02598	0.725649	0.832418	1.73545	0	0.806594	2.70613	2.53409	1.17923	2.71756	1.92865	3.18272	0	2.97168	1.19423	1.43686	0	0	1.82712	2.41262	6.30624	2.81161	0	3.15146	0.721165	3.17472	1.25176	3.66905	3.73125	1.30291	4.43811	0	1.15675
aae-miR-11920-5p	0	0	0	0	0	0	0	0	0	0	0	0	0	0	0	0	0	0	0	0	0	0	0	2.10208	0	0	0	0	0	0	0	0	0	0	0	0
aae-miR-11921-3p	2.72013	1.05629	0	7.09092	1.4513	4.16209	1.73545	1.91356	0	3.60817	3.37879	0	3.39694	3.85731	1.27309	10.8602	2.97168	1.79134	1.43686	2.9501	3.57144	4.5678	6.03156	10.5104	0	2.76744	6.30291	0.721165	3.17472	5.00706	1.22302	8.3953	5.8631	6.65717	2.11099	2.3135
aae-miR-11922-3P	0	0	0	0	0	0	0	0	0	0	0	0	0	0	0	0	0	1.19423	0	0	0	0	0	0	0	0	0	0	0	0	0	0	0	0	0	0
aae-miR-11923-3p	0	1.05629	0	0	0	0.832418	0	0	0	0	0	0	0	0	0	0	0	0	0	0	0	0	0	0	0	0	0	0	0	0	0	0	0	0	0	0
aae-miR-11924-3p	3.40017	5.28147	4.76207	10.1299	5.07954	3.32967	4.33863	2.87034	5.64616	0.902042	6.75758	4.71694	8.83206	3.21442	5.09235	0	11.8867	2.98557	4.31057	0	5.9524	4.5678	0	8.40832	4.21742	2.76744	4.20194	2.88466	3.17472	8.13647	3.66905	2.79843	1.95437	1.10953	4.22199	1.15675
aae-miR-11925-5p	0	0	0	0	0	0	0	0	0	0	0	0	0	0	0	0	0	0	0	0	0	0	0	0	0	0	0	0.721165	0	0	0	0	0	0	0	0
aae-miR-11926-3p	0	1.05629	0	0	0.725649	0	0	0	0	0	0	0	0	0	1.27309	0	0	0	0	1.47505	2.38096	0.91356	0	0	0	5.53488	1.05049	0	0	0	0	0	0.651455	0	0	0
aae-miR-11927	0	0	0	0	0	0	0	0	0	0	0	0	0	0	0	0	0	0	0	0	0	0	0	0	0	0	0	0	0	0	0	0	0	0	0	0
aae-miR-11928-3p	0.680033	0	0	0	0	0	0	0	0	0	0	0	1.35878	0	0	0	0	0	0	1.47505	0	0	0	0	0	0	0	0	0	0	0	0	0	0	0	0
aae-miR-12-3p	242.092	160.557	273.025	204.624	243.092	304.665	128.423	170.307	191.969	410.429	343.792	314.856	239.145	318.228	204.967	124.893	199.103	216.752	1283.11	935.181	645.24	1295.43	1215.96	712.605	1345.36	1610.65	1405.55	1202.9	1334.44	1286.81	984.528	1093.25	1138.74	1135.05	966.835	1486.42
aae-miR-12-5p	182.249	273.58	292.074	318.078	359.196	405.388	225.609	210.492	310.539	617.899	418.97	295.988	267	304.727	316.363	158.56	361.059	194.062	2099.25	1565.03	1053.57	1166.62	1468.08	1141.43	1594.18	1306.23	1871.96	1065.88	2151.4	963.859	1326.97	1441.19	1285.32	1595.5	1513.58	2275.33
aae-miR-124-3p	5.44027	19.0133	2.38104	1.01299	9.43344	2.49725	7.80954	8.61102	12.9055	11.7265	0.844698	1.17923	4.75572	0.642885	5.7289	19.5484	13.3726	2.98557	4.31057	0	1.19048	0.91356	1.20631	6.30624	1.40581	0	0	0	0	0.625882	0	0.932811	0.651455	1.10953	0	0
aae-miR-125-5p	6836.38	5748.35	3481.87	3335.77	4307.45	5255.89	3892.62	4736.06	2524.64	3165.27	3897.43	5025.9	4485.33	4370.33	4347.6	6161.01	4475.35	4803.18	3606.51	3057.78	2479.77	4134.77	4500.75	4677.13	4672.9	3976.81	4083.24	3677.22	3469.96	3364.74	3704.52	4706.03	4371.92	4009.83	4673.74	3569.73
aae-miR-13-3p	550.827	673.915	1480.21	1317.9	1493.39	985.583	1547.16	1271.56	2955.36	1697.64	1804.27	1497.63	927.366	1035.04	1215.16	1208.74	2522.96	1269.46	1385.13	2171.27	1364.29	1565.84	1486.18	1820.4	1719.3	1416.93	2054.75	1161.8	2356.7	1099.05	1411.36	1748.09	1040.37	1649.87	1450.25	2466.19
aae-miR-13-5p	473.303	175.345	315.09	323.143	351.214	309.659	408.699	362.62	273.435	250.768	271.993	340.799	372.305	374.159	266.076	339.926	359.573	353.491	278.75	346.636	355.953	602.95	559.729	498.193	434.394	650.348	914.972	531.498	443.402	461.275	464.746	452.413	551.131	522.588	398.978	628.115
aae-miR-133-3p	111.525	175.345	146.037	85.0911	121.183	153.165	121.482	167.436	165.352	165.074	136.841	83.7256	87.6412	98.3613	76.3853	162.904	153.042	82.9988	54.6006	48.6766	50.0001	36.5424	48.2525	86.1852	60.4497	33.2093	30.4641	43.2699	33.8636	56.9553	53.8127	36.3796	36.4815	23.3001	31.6649	32.389
aae-miR-137-3p	274.053	361.252	238.897	96.2339	257.605	335.464	320.191	433.421	411.363	389.682	358.152	244.102	292.137	214.723	205.604	671.163	481.412	259.744	273.003	312.71	254.763	302.388	407.733	309.006	424.553	462.163	713.279	337.505	380.966	361.134	333.883	364.729	364.815	410.525	337.759	448.819
aae-miR-14-3p	71028.8	42066.9	40045.1	72514.8	80279.3	81268.1	72283.3	66002.5	41135.5	41270.2	59568.9	73324.8	60666.7	73773.6	80467.5	46655.6	71305.5	75245.9	49982.5	48863.9	38159.6	82741.2	83893	79515.3	75874.2	79087.9	75400.7	58094.1	64434	49037.3	79889.9	68038.3	68614.5	66404.1	56203.1	70609.2
aae-miR-184-3p	175261	143897	129648	113787	126909	111576	188275	121424	114057	94243.5	87624.7	98778.6	158141	153701	133178	133911	96508.3	154286	94428.9	87468.9	88976.4	133478	97057.4	85081.6	81466.5	104366	76133.9	124904	79228.2	116803	83935.6	92709.3	111445	77534.9	82742.5	70144.1
aae-miR-1889-3p	40.122	29.5762	48.4144	41.5325	43.5389	50.7775	28.635	37.3144	39.5231	59.5348	59.1288	69.5748	41.4427	43.0733	46.4677	35.8388	57.9478	42.9922	127.88	79.6526	70.2383	94.0967	101.33	113.512	127.928	143.907	119.755	85.0974	142.862	78.8612	113.74	101.676	93.8095	125.377	99.2167	138.81
aae-miR-1889-5p	464.463	549.273	669.865	830.651	1224.17	1017.21	658.604	811.349	1142.94	954.36	1234.95	956.359	591.748	526.522	489.503	635.324	1386.29	556.51	1846.36	2141.77	1102.38	1209.55	1942.16	1519.8	2162.13	1829.28	3886.79	924.533	2354.58	886.875	1695.1	1930.92	1175.23	2190.21	1889.34	2847.92
aae-miR-1890-3p	74.8037	86.6161	84.9236	94.208	126.263	74.9176	78.9631	79.4127	160.512	110.951	140.22	161.555	55.7099	94.504	73.8391	45.613	108.466	63.294	28.7372	64.9021	47.6192	33.8017	45.8399	63.0624	57.6381	41.5116	43.0699	63.4625	79.3679	27.5388	40.3595	38.2453	29.3155	36.6144	52.7749	62.4645
aae-miR-1891-5p	3045.19	2917.48	1495.29	2798.89	2604.35	2350.75	2230.06	2068.56	2214.1	1213.25	2018.83	2976.39	1748.07	2426.89	2353.94	2056.93	2424.89	1867.17	398.01	495.616	642.859	556.358	717.756	1301.19	538.424	392.977	410.74	861.071	850.824	417.464	565.033	447.749	456.019	484.864	278.651	898.795
aae-miR-190-5p	645.352	1813.66	796.853	781.014	1076.14	1385.14	1041.27	1482.05	1571.25	2982.15	2039.94	1069.57	1161.08	914.825	1109.5	2723.75	2380.32	1127.35	737.108	765.55	511.906	725.367	977.113	1183.47	1068.41	1156.79	1572.58	565.393	910.085	831.798	1076.25	1180.94	861.224	1463.47	1169.49	1547.73
aae-miR-193-3p	0	1.05629	1.58736	0	1.4513	0	0.867726	1.91356	0	2.70613	0.844698	0	0	2.57154	0.636544	0	0	2.38845	0	2.9501	2.38096	0	0	0	0	0	0	1.44233	0	0.625882	0	0	1.30291	0	0	0
aae-miR-210-3p	22.4411	17.957	0.793679	0	2.17695	23.3077	14.7513	4.7839	0	0.902042	0	1.17923	0.679389	12.8577	1.27309	3.25807	17.8301	8.35959	17.2423	1.47505	0	0	2.41262	48.3478	30.9277	2.76744	0	1.44233	0	0	0	13.9922	0	6.65717	6.33298	4.627
aae-miR-219-5p	0	0	0	0	0	0	0	0.95678	0	0.902042	0	1.17923	0	0	0	0	0	0	0	0	0	0	0	0	0	0	0	0	0	0	0	0	0	1.10953	0	0
aae-miR-252-3p	22.4411	13.7318	19.842	23.2987	26.1234	18.3132	42.5186	33.4873	57.2682	6.31429	7.60228	7.07541	17.6641	21.2152	19.7329	38.0108	31.2026	41.2008	8.62115	5.9002	10.7143	7.30848	4.82525	6.30624	5.62323	13.8372	9.45437	0	2.11648	2.50353	2.44603	5.59687	3.90873	9.98575	6.33298	1.15675
aae-miR-252-5p	61.883	54.9273	42.065	43.5585	64.5828	65.761	85.0372	71.7585	71.7869	37.8858	29.5644	54.2448	52.3129	50.7879	43.9216	55.3872	66.8628	42.3951	10.058	13.2754	4.76192	22.839	25.3325	16.8166	19.6813	0	14.7068	13.7021	6.34943	10.64	13.4532	11.1937	9.77183	15.5334	10.555	13.881
aae-miR-263a-3p	72.0836	22.1822	20.6356	35.4546	32.6542	14.9835	21.6932	22.0059	15.3253	16.2368	40.5455	56.6033	32.6107	61.074	28.6445	52.1292	44.5752	62.0998	5.74743	13.2754	16.6667	5.48136	4.82525	29.4291	14.0581	11.0698	12.6058	25.2408	15.8736	21.28	23.2373	6.52968	20.8466	11.0953	8.44398	12.7242
aae-miR-263a-5p	10533.7	3769.91	7216.92	2924.5	3187.78	2773.62	4352.52	2668.46	2735.16	3153.54	3737.79	4484.63	3592.61	4492.48	2585.01	3423.15	2248.08	2624.91	2207.01	2814.39	5657.16	2103.02	1482.56	1336.92	1141.51	1093.14	1070.44	6222.21	1849.8	3812.25	1448.05	1366.57	1449.49	821.051	1389.03	893.011
aae-miR-263b-3p	0	0	0.793679	0	0.725649	0.832418	0	0.95678	0	0.902042	0.844698	1.17923	0	0.642885	0	0	0	0	0	0	0	0	0	0	4.21742	0	0	1.44233	0	0	0	0	0	0	4.22199	2.3135
aae-miR-263b-5p	1901.37	770.038	969.875	635.144	931.734	953.951	1241.72	919.465	812.24	524.086	713.769	787.729	923.29	1459.35	698.926	1278.25	815.726	807.895	208.344	321.561	514.287	389.177	312.435	390.987	327.553	207.558	258.419	1038.48	369.325	453.765	238.488	299.432	259.279	208.591	282.873	422.214
aae-miR-275-3p	18697.5	9581.64	9115.4	4173.51	3924.31	4329.41	2415.75	2607.22	2291.53	3954.55	6801.5	8113.13	3725.09	4328.54	3709.78	2515.23	2358.03	2509.67	7471.66	8425.48	9032.16	4336.67	4561.07	3924.58	3832.23	4344.88	3977.14	9552.55	12493.6	7995.65	3609.12	4202.31	5119.79	3154.39	3609.8	4026.65
aae-miR-275-5p	2529.04	1033.06	3061.22	372.78	177.784	174.808	149.249	198.053	125.022	448.315	500.061	1306.59	211.969	235.939	217.062	320.377	196.131	170.177	590.549	715.399	1500	348.066	273.833	199.697	275.538	409.581	207.996	2248.59	939.716	961.355	229.927	246.262	308.79	187.51	363.091	289.187
aae-miR-276-3p	371610	289157	278838	258277	309093	284305	322811	251035	245482	213755	251542	278497	257094	259839	273617	223388	227179	339918	188470	211640	228822	217315	247102	210235	282282	324391	278904	198278	225386	151793	230424	213043	274966	211361	250292	318510
aae-miR-276-5p	33.3216	47.5332	38.0966	47.6105	61.6802	26.6374	59.8731	55.4932	76.6265	39.6898	54.0606	63.6787	34.6488	56.5738	26.7349	39.0969	75.7779	47.7691	44.5426	42.7764	45.2382	26.4932	50.6651	39.9395	63.2613	49.8139	72.4835	46.1545	35.9801	20.6541	48.9206	52.2374	31.9213	44.3811	31.6649	109.891
aae-miR-2765-5p	3.40017	3.16888	2.38104	5.06494	3.62825	2.49725	7.80954	9.5678	6.45275	11.7265	10.9811	3.5377	5.43511	1.28577	3.81927	6.51614	2.97168	9.55382	0	13.2754	7.14287	0.91356	3.61894	4.20416	4.21742	5.53488	1.05049	4.32699	3.17472	0.625882	0	1.86562	0	3.32858	6.33298	2.3135
aae-miR-277-3p	4612.67	1770.35	1606.41	1742.34	2737.15	2372.39	1391.83	2391.95	2115.7	1539.79	1610.84	2056.58	1080.91	1557.07	1301.73	1358.62	2041.54	1280.21	2786.07	3324.76	2144.05	2022.62	3949.47	3230.9	3171.5	2454.72	4752.39	2242.82	3385.3	1783.14	3058.76	2835.75	2029.93	2716.12	2769.62	3821.9
aae-miR-277-5p	8.84044	4.22518	3.17472	1.01299	1.4513	0.832418	0.867726	0	8.87254	2.70613	3.37879	5.89617	2.03817	0.642885	2.54618	2.17205	5.94336	1.79134	5.74743	2.9501	2.38096	5.48136	3.61894	10.5104	5.62323	5.53488	2.10097	1.44233	4.23295	1.25176	1.22302	0.932811	1.30291	2.21906	8.44398	8.09725
aae-miR-278-3p	2830.98	4290.67	5223.99	6786.01	6494.56	5821.1	5408.54	4861.4	7315	6355.79	6479.67	5791.22	3860.97	3481.86	5585.68	3741.35	6727.89	4826.47	7820.82	8295.67	6370.25	6425.98	7303.01	11067.4	6473.74	4602.25	6988.88	4836.85	11270.2	4345.5	8433.92	6525.95	5385.58	5190.37	4264.21	10081.1
aae-miR-278-5p	183.609	140.487	187.308	92.182	73.2906	127.36	118.879	84.1966	80.6594	184.919	130.928	121.461	97.1526	129.863	127.309	105.344	62.4053	105.689	216.966	194.706	216.667	219.254	194.216	121.921	113.87	130.07	107.149	240.148	190.483	222.814	181.006	169.772	157.652	78.7765	113.994	138.81
aae-miR-279-3p	7819.71	6161.36	7978.06	7705.81	12033.4	8349.98	13950.4	10570.5	13078.1	8193.25	8274.66	10027	8412.19	9988.5	8469.22	9673.22	13267.1	14515.8	2526	2830.62	2885.72	5221	3103.84	5219.46	5631.66	6149.25	5087.5	3153.65	2653	2471.61	5041.27	4036.27	4017.52	5396.74	3774.46	5910.99
aae-miR-281-3p	24158.9	24528.2	27074.8	44947.3	48234.6	69891.5	22410.8	19839.8	20256.8	25092.1	15551.7	24557.6	67066.6	45726.4	54485	21426.2	43896.2	37889.8	126173	145391	129779	202389	209534	183465	212448	225961	206664	129838	213802	136770	191704	189272	148392	169539	153480	215682
aae-miR-281-5p	14333.7	17742.6	10829	14587	16941	26777.2	7268.94	8003.46	7009.3	15089.4	6711.97	10633.2	23929.4	20309.4	34134.1	9223.6	14421.6	12992.6	80237	73165.4	48200.1	60193.6	73527.1	54315.6	73482.9	92598.6	70422.4	48093	87416.8	52064.7	69243.5	65297.7	75512.8	87093.5	78161.7	90786.3
aae-miR-282-3p	0	0	0	0	0	0	0	0	0	0.902042	0	0	0	0	0	0	1.48584	0	0	0	0	0	1.20631	0	0	0	0	0.721165	0	0	0	0	0	0	0	0
aae-miR-282-5p	0	0	0	0	0	0	0	0	0	0	0	0	0	0	0	0	0	0	0	0	0	0	0	0	0	0	0	0	0	0	0	0	0	0	0	0
aae-miR-283-5p	4818.72	3547.03	8462.2	6624.95	6260.18	10454.3	4014.97	2901.91	3175.56	14259.5	9756.26	3308.93	9181.26	5840.61	5147.1	2415.32	4142.52	3132.46	55219.9	42956.4	43671.5	69223.2	65436.4	49564.9	62364.4	53154.2	97364.2	62149.3	63203.3	53576.2	47358.9	57630.9	58150.2	46960.8	56513.4	58162.5
aae-miR-285-3p	32.6416	8.45035	3.96839	4.05196	5.80519	21.6429	14.7513	13.3949	1.61319	1.80408	4.22349	1.17923	0.679389	27.644	3.18272	5.43012	38.6319	6.56825	7.18429	4.42515	5.9524	0.91356	4.82525	79.879	60.4497	5.53488	0	0	1.05824	0	0	41.0437	91.2037	0	31.6649	0
aae-miR-286a-3p	1.36007	1.05629	0	0	0.725649	0	0	0	0	0	0	0	1.35878	0.642885	0	5.43012	0	0	0	0	1.19048	0	0	0	0	0	0	0	1.05824	1.87765	0	0	0	0	0	0
aae-miR-286b-3p	2131.91	735.18	2770.73	658.443	143.679	79.9121	91.979	56.45	102.437	1122.14	1308.44	2413.89	177.321	217.295	224.064	109.688	129.268	51.3518	995.743	3389.66	3508.34	259.451	109.774	153.452	101.218	83.0232	43.0699	3211.35	1234.96	3367.25	218.92	138.989	162.864	103.186	173.102	37.016
aae-miR-2940-3p	16535	6972.6	6827.22	10100.5	10908	10996.2	10209.7	13405.4	10870.5	7075.62	8159.78	9068.31	12597.9	14287.5	11620.8	20134.9	24884.9	21589.2	7553.56	4715.73	4265.49	6553.88	6043.62	8841.34	8218.34	7317.11	7899.65	4976.76	7442.59	4498.84	9050.32	7855.2	7083.27	12443.4	9862.57	11801.2
aae-miR-2940-5p	47029.8	20223.8	19849.9	26049	27050.7	31125.8	41810.5	46102.4	39423.9	13951.9	16640.5	20140.1	38213.6	39308.5	30738.7	86303.1	56540.7	72000	15656	11539.3	9559.55	19268.8	16803.9	18878.8	23509.3	23293.5	26361.9	13744.7	13428	10957.9	20385.2	20095.6	19411.4	32896.4	24348.2	24815.8
aae-miR-2941-3p	614.07	267.242	4593.02	4382.19	1016.63	849.899	675.959	420.983	454.919	9408.3	6994.94	419.807	9457.77	2941.84	2285.83	514.775	879.618	1074.21	1104.94	828.977	2920.25	796.625	1014.51	3869.93	607.308	395.744	594.575	1836.09	445.518	1005.17	5268.75	1448.66	902.917	472.659	935.17	559.867
aae-miR-2942-3p	0.680033	3.16888	5.55575	2.02598	2.17695	14.9835	0	1.91356	2.41978	10.8245	1.6894	0	2.03817	3.85731	3.18272	1.08602	4.45752	1.19423	87.6483	47.2016	28.5715	26.4932	50.6651	46.2457	49.2032	27.6744	33.6155	29.5678	61.3778	24.4094	29.3524	22.3875	26.7097	33.2858	54.8859	70.5617
aae-miR-2943-5p	5.44027	0	0.793679	0	0	0.832418	0	0.95678	0	1.80408	0.844698	0	0	3.21442	1.27309	2.17205	0	0	7.18429	4.42515	1.19048	2.74068	1.20631	6.30624	0	0	1.05049	5.76932	3.17472	4.38118	2.44603	6.52968	4.56019	4.43811	0	2.3135
aae-miR-2944a-3p	0	0	0	0	0	0	0.867726	0	0	0	0	0	0	0	0	0	0	0	0	0	0	0	0	0	0	0	0	3.60582	0	0	0	0	0	0	0	0
aae-miR-2944a-5p	42.8421	29.5762	59.5259	18.2338	13.0617	5.82693	19.09	8.61102	13.7121	43.298	42.2349	54.2448	18.3435	23.1438	20.3694	10.8602	16.3442	6.56825	34.4846	106.204	73.8097	15.5305	9.6505	18.9187	8.43484	5.53488	4.20194	41.1064	31.7472	55.0776	14.6762	9.32811	14.9835	8.87622	10.555	6.9405
aae-miR-2944b-3p	10.8805	20.0696	18.2546	8.10391	4.35389	7.49176	11.2804	5.74068	7.25935	8.11838	21.9621	11.7923	6.79389	12.2148	7.63853	5.43012	14.8584	2.98557	10.058	45.7265	27.381	6.39492	6.03156	8.40832	12.6523	8.30232	6.30291	11.5386	10.5824	16.2729	4.89206	5.59687	10.4233	6.65717	14.777	6.9405
aae-miR-2944b-5p	674.593	651.733	731.772	292.754	127.714	92.3984	61.6086	65.061	71.7869	492.515	314.227	642.683	120.252	247.511	197.965	71.6776	105.495	45.3806	944.016	780.301	857.145	177.231	103.743	75.6748	92.7832	102.395	27.3126	706.02	339.695	754.188	112.517	86.7514	147.88	85.4337	103.439	26.6052
aae-miR-2945-3p	7978.15	9876.35	9355.09	15409.6	17042.6	12800.1	13645	13959.4	17123.2	13959.1	14914.8	14002.2	13038.8	13361.7	13379.5	12272.1	17595.3	14955.3	4153.96	5950.35	4532.15	6585.86	6161.84	6720.35	7140.09	4917.74	5862.76	4270.02	5059.44	3105.63	8391.11	6608.04	5453.98	6835.8	4973.5	7223.9
aae-miR-2945-5p	35.3617	24.2948	13.4925	14.1818	23.9464	23.3077	13.0159	18.1788	9.67913	38.7878	21.1174	30.6601	19.0229	13.5006	24.1887	28.2366	17.8301	23.2874	4.31057	8.85029	4.76192	5.48136	8.44418	6.30624	8.43484	5.53488	11.5553	11.5386	10.5824	10.0141	24.4603	10.2609	18.2407	6.65717	12.666	8.09725
aae-miR-2946-3p	227.811	176.401	1575.45	1916.57	351.214	372.923	249.037	171.264	159.706	3956.36	2645.59	176.885	4045.08	1150.12	823.688	291.054	392.262	459.18	568.996	376.137	834.526	289.599	484.937	1929.71	282.567	121.767	202.744	764.435	205.298	428.729	2430.13	752.779	336.802	174.196	622.743	249.858
aae-miR-2a-3p	1628	1414.38	1354.02	1685.61	1891.77	1730.6	1994.04	1896.34	1680.94	1549.71	1523.83	1234.66	1789.51	1152.69	1131.78	1330.38	1925.65	1539.36	1758.71	1517.83	1467.86	1982.43	2149.65	1776.26	2502.34	2291.44	3444.54	1440.89	1925.99	1239.87	2140.28	1864.69	2029.28	2093.68	1937.89	2355.14
aae-miR-2a-5p	2.0401	2.11259	3.96839	2.02598	4.35389	1.66484	0.867726	0.95678	2.41978	0	1.6894	3.5377	4.07633	1.28577	2.54618	3.25807	5.94336	7.16536	4.31057	1.47505	0	2.74068	0	4.20416	0	0	1.05049	0.721165	2.11648	1.87765	3.66905	2.79843	1.95437	0	4.22199	3.47025
aae-miR-2b-3p	50.3225	49.6458	56.3512	76.9871	52.9724	55.772	53.799	50.7093	112.923	89.3022	64.197	66.0371	41.4427	33.43	36.283	36.9248	59.4336	38.2153	122.133	168.156	120.238	47.5051	77.204	65.1644	56.2323	58.1162	49.3728	63.4625	142.862	62.5882	78.273	48.5062	42.996	67.6812	48.5529	68.2482
aae-miR-2c-3p	45.5622	63.3776	65.8753	69.8962	58.7776	65.761	52.9313	61.2339	122.602	68.5552	60.8182	51.8863	46.8778	26.3583	31.1907	32.5807	60.9195	29.8557	99.1432	160.78	101.191	53.9001	77.204	67.2665	47.7974	71.9534	66.1806	52.645	129.105	48.8188	64.8199	53.1702	65.1455	65.4622	56.9968	69.405
aae-miR-305-3p	845.962	210.202	1088.13	179.299	96.5113	91.566	81.5663	84.1966	48.3957	147.935	250.875	854.945	116.855	148.506	126.036	110.774	96.5796	105.689	196.85	305.335	732.145	208.292	119.425	128.227	109.653	154.977	70.3825	739.194	423.295	580.193	112.517	148.317	179.15	116.5	120.327	145.75
aae-miR-305-5p	16303.8	6553.25	21738.1	3330.71	1298.19	1242.8	1381.42	1314.62	1425.25	3379.05	6063.24	10411.5	1172.63	1213.77	956.09	1254.36	2092.06	1262.9	2400.99	5432.6	14171.5	1648.98	1398.12	2156.73	1570.29	1106.98	2447.63	9066.48	7053.16	4528.88	1049.35	1325.52	1227.99	981.932	1207.49	1723.56
aae-miR-306-3p	9.52047	8.45035	7.14311	11.1429	19.5925	15.8159	4.33863	9.5678	4.83957	21.649	10.1364	14.1508	14.9466	7.71461	5.7289	7.60217	1.48584	4.17979	28.7372	16.2255	5.9524	10.9627	28.9515	8.40832	15.4639	16.6046	9.45437	12.2598	20.1065	15.0212	11.0071	10.2609	14.332	7.7667	12.666	21.9782
aae-miR-306-5p	5823.13	3324.16	7004.22	5237.15	5544.69	4627.41	7412.12	4040.48	4650.82	5599.88	5906.13	4284.16	6934.52	5865.68	3192.91	3985.71	3821.58	4566.72	6550.64	7466.7	7951.21	11911	8587.73	6062.4	9004.19	9625.16	9144.47	9009.51	7156.87	9187.95	7174.21	7474.62	6382.96	6801.41	6128.22	9035.37
aae-miR-307-3p	0	2.11259	0	0	0	0.832418	0	0	1.61319	0	0.844698	1.17923	0.679389	0	0	1.08602	1.48584	0	0	0	0	0	0	0	1.40581	0	1.05049	0.721165	0	0	1.22302	0	0	1.10953	0	0
aae-miR-308-3p	0	0	2.38104	0	1.4513	0	1.73545	0	3.22638	0.902042	5.06819	4.71694	0	0.642885	1.27309	2.17205	2.97168	0.597114	0	2.9501	2.38096	0	1.20631	0	0	0	0	0.721165	0	0.625882	2.44603	1.86562	0	0	0	1.15675
aae-miR-308-5p	3145.15	2018.58	2512.79	3283.1	3426.52	2922.62	3410.16	3010.99	2027.78	1314.28	1600.7	2341.96	3646.28	3401.5	2453.88	3705.51	3056.37	4164.27	1359.27	1485.37	1877.39	2816.51	2492.24	2474.15	2545.92	3879.95	3838.47	1652.91	1481.53	1723.68	2655.17	2176.25	2996.69	2892.54	2501.53	3600.96
aae-miR-309a-3p	21.7611	82.3909	84.13	59.7663	54.4237	27.4698	28.635	12.4381	37.1033	73.0654	37.1667	40.094	25.8168	28.9298	45.8312	11.9463	35.6602	5.97114	83.3378	144.555	188.096	53.9001	30.1578	33.6333	28.1161	0	13.6563	28.8466	28.5724	31.2941	29.3524	27.0515	31.9213	26.6287	10.555	6.9405
aae-miR-309b-3p	0	0	0	0	0	0	0	0	0	0	0	0	0	0	0	0	0	0	0	0	0	0	0	0	0	0	0	0	1.05824	0	0	0	0	0	0	0
aae-miR-309b-5p	0	0	0	0	0	0	0	0	0	0	0	0	0	0	0	0	0	0	0	0	0	0	0	0	0	0	0	0	0	0	0	0	0	0	0	0
aae-miR-31-5p	4004.04	2663.97	2165.95	2156.65	2465.03	2408.19	2302.95	2468.49	1714.82	1943.9	2679.38	3180.4	2357.48	2516.25	2298.56	2241.55	2135.15	2153.79	2533.18	2150.62	1902.39	2503.16	2919.27	2495.17	2188.84	2413.21	2221.78	3473.13	2939.79	2890.95	2706.53	2315.24	2933.5	2307.82	1790.12	2290.36
aae-miR-315-3p	0	0	0	0	0	0	0	0	0	0	0	0	0	0	0	0	0	0	0	0	0	0	0	0	0	0	0	0	0	0	0	0	0	0	0	0
aae-miR-315-5p	35.3617	44.3643	56.3512	13.1689	31.2029	56.6044	55.5345	53.5797	68.5605	68.5552	91.2273	28.3016	29.8931	37.9302	33.1003	77.1077	109.952	36.4239	12.9317	7.37524	25.0001	16.4441	6.03156	65.1644	14.0581	8.30232	4.20194	18.7503	5.29119	25.6612	7.3381	4.66406	7.81746	15.5334	8.44398	9.254
aae-miR-316-5p	2081.58	2588.98	1681.01	1738.29	1772.04	1925.38	2657.85	1530.85	1745.47	1746.35	1875.23	1450.46	2231.11	1597.57	1492.06	1857.1	1491.78	1332.16	2576.29	2214.05	2005.96	3667.03	4176.25	3113.18	3624.17	3143.81	4684.11	2902.69	2173.62	2599.92	3412.21	3890.76	3596.68	3367.42	2917.39	3309.46
aae-miR-317-3p	24717.9	24641.2	16893.5	24661.2	26793.1	25707.6	33037.8	26797.5	32900.2	12687.2	12248.1	15150.8	23849.3	20970.9	22102.7	22836.9	25453.9	27286.9	21277	17038.3	15936.9	27152.8	26357.9	23478.1	31525.2	27466.8	30293.9	12783.4	15770.9	12364.3	24175.4	21588.1	23099.9	26694.1	26729.4	33173.3
aae-miR-33-5p	0.680033	0	2.38104	2.02598	1.4513	4.16209	1.73545	0	2.41978	4.51021	12.6705	8.25464	0	0	0	1.08602	5.94336	2.38845	0	8.85029	0	0.91356	1.20631	4.20416	2.81161	2.76744	1.05049	1.44233	7.40767	1.87765	0	9.32811	2.60582	4.43811	4.22199	1.15675
aae-miR-34-3p	982.648	902.075	671.452	521.689	534.803	559.385	452.953	451.6	387.165	391.486	584.531	591.976	676.671	491.807	534.061	611.432	368.488	548.747	553.19	328.936	360.715	668.726	630.901	489.784	421.742	603.302	412.841	482.459	444.46	471.289	523.451	600.73	655.364	518.15	618.521	500.873
aae-miR-34-5p	31105.4	29146.3	22651.6	35306.7	39699.5	37582	34732.5	40177.1	36922.7	20246.3	20843.8	24350	33368.9	37591.4	32481.6	44979.9	49548.3	44485	22018.4	23738	18621.5	32912.8	31270	33875	40730.4	57507.4	43899.8	17020.2	21717.2	14848.4	34007.2	28336	29275.7	46754.4	38057	48642.5
aae-miR-375-3p	289.694	357.027	277.788	675.664	725.649	504.445	632.573	517.618	600.913	257.082	155.424	62.4994	614.168	1476.71	816.05	250.872	757.779	382.75	357.778	225.682	296.429	872.45	575.411	401.497	364.104	426.186	184.885	194.714	108.999	220.936	474.53	574.612	498.363	294.025	329.315	271.836
aae-miR-7-5p	10097.8	9451.72	6941.51	8561.78	9173.66	11027	11178.9	22220.3	11048.7	17187.5	13538.8	8146.15	12159.7	12461.7	13099.4	14734.1	14035.2	10197.5	11158.6	7255.76	5051.2	12210.6	10416.5	16247	10407.2	10159.3	11036.4	23248.9	14706.3	8381.82	10632.9	9197.52	9141.22	8626.58	11264.3	9708.6
aae-miR-71-3p	575.988	373.928	542.876	593.611	529.724	427.863	1259.07	568.327	714.643	315.715	388.561	392.685	393.366	432.018	294.083	406.173	430.894	427.533	379.331	606.245	680.954	523.47	528.365	412.007	666.352	633.744	759.501	515.633	532.294	478.174	490.429	461.742	458.624	507.054	559.413	631.585
aae-miR-71-5p	1692.6	1499.94	1069.88	1640.03	1393.97	1532.48	1418.73	1492.58	1384.12	1157.32	1299.99	1160.37	1562.59	1585.35	1275	1720.26	1665.63	1581.16	1528.82	1035.48	813.097	1480.88	1370.37	1385.27	1691.18	1856.95	1470.68	1293.05	1572.54	1273.04	1416.25	1263.96	1264.47	1739.74	1800.68	1566.24
aae-miR-79-3p	0	0	1.58736	2.02598	2.17695	0	0	0	2.41978	1.80408	3.37879	0	1.35878	0	0.636544	0	0	0	2.87372	2.9501	3.57144	2.74068	0	8.40832	0	0	0	0	2.11648	0.625882	1.22302	1.86562	0.651455	0	2.11099	2.3135
aae-miR-79-5p	0	2.11259	0.793679	5.06494	0	0	1.73545	0.95678	2.41978	3.60817	3.37879	0	1.35878	0	1.27309	0	0	0	1.43686	1.47505	10.7143	2.74068	6.03156	8.40832	2.81161	0	6.30291	1.44233	2.11648	4.38118	0	7.46249	3.90873	1.10953	2.11099	3.47025
aae-miR-8-3p	123986	153831	124871	211753	270872	201018	178452	238466	264686	150262	175439	244974	125117	114173	181099	171098	301764	264849	40223.4	53675.6	54909.7	50239.4	59735.4	97542.8	53306.8	39145.4	50732.1	35517.4	49701.2	26807.8	73094.8	57859.5	43851.4	58552	37506	67629.4
aae-miR-8-5p	14598.3	7738.41	7439.94	6123.52	6559.14	6082.48	4930.42	5030.75	4929.9	3103.02	5339.33	6769.98	6800.68	6299.63	4852.38	6529.18	4390.66	7216.12	2734.34	3290.83	3316.67	4553.18	3305.29	3367.53	2467.19	1939.98	2265.9	4280.11	2717.56	4088.89	3716.75	3753.63	2826.66	2555.24	2651.41	2283.42
aae-miR-87-3p	911.245	1064.74	711.136	691.871	943.344	943.962	806.985	946.255	987.271	1214.15	911.429	849.049	792.167	968.827	1075.12	1334.72	1108.44	830.585	418.126	479.391	526.192	405.621	617.632	662.155	456.887	334.86	278.379	499.767	480.44	465.031	543.019	482.263	501.62	499.288	527.749	456.916
aae-miR-927-3p	18.3609	27.4636	25.3977	8.10391	17.4156	34.1291	19.09	31.5737	11.2923	18.9429	18.5833	17.6885	22.4198	18.6437	18.4598	26.0646	17.8301	14.9278	25.8634	11.8004	21.4286	21.9254	19.301	25.2249	23.8987	24.907	16.8078	19.4714	8.46591	32.5459	14.6762	27.9843	16.2864	7.7667	12.666	6.9405
aae-miR-929-5p	0	1.05629	0	0	0	0	0	0	0	0	0	0	0	0	0	0	0	0	0	0	0	0	0	0	0	0	0	0	0	0	0	0	0	0	0	0
aae-miR-92a-3p	207.41	366.534	261.914	343.403	167.625	295.508	125.82	475.52	106.47	434.784	429.106	129.716	342.412	200.58	196.692	159.646	1332.8	329.607	791.709	684.423	484.525	503.372	652.615	1616.5	714.15	586.697	596.675	3498.37	602.138	528.871	557.695	1312.47	3826	674.593	2058.22	748.417
aae-miR-92a-5p	8.84044	10.5629	5.55575	12.1559	2.9026	6.65934	3.47091	1.91356	4.03297	18.9429	13.5152	1.17923	15.6259	5.78596	3.81927	6.51614	5.94336	3.58268	21.5529	22.1257	14.2857	19.1848	14.4757	14.7146	19.6813	5.53488	8.40388	14.4233	19.0483	25.0353	12.2302	11.1937	11.7262	8.87622	14.777	16.1945
aae-miR-92b-3p	233.932	488.008	261.914	353.533	240.916	324.643	118.011	154.042	93.5649	575.503	581.152	150.942	477.61	296.37	299.812	165.076	335.8	240.637	1195.47	775.876	588.097	854.179	910.765	920.711	1067.01	1015.65	706.976	1220.93	840.241	827.416	783.953	902.961	1470.33	1014.11	1452.36	905.735
aae-miR-92b-5p	0	0	0	0	0	0	0	0	0	0	0	0	0	1.28577	0	0	0	0	0	0	0	0	0	0	0	0	1.05049	0.721165	0	0	0	0	0	3.32858	0	0
aae-miR-932-3p	10.2005	5.28147	1.58736	4.05196	1.4513	5.82693	7.80954	14.3517	0.806594	1.80408	1.6894	1.17923	2.03817	3.85731	1.90963	4.3441	2.97168	0	0	1.47505	0	0.91356	0	4.20416	4.21742	2.76744	2.10097	0	0	0.625882	0	0	0.651455	0	4.22199	0
aae-miR-932-5p	18.3609	25.3511	2.38104	3.03897	12.336	24.1401	7.80954	16.2653	10.4857	9.02042	2.53409	1.17923	4.75572	7.07173	1.90963	5.43012	37.146	1.79134	10.058	0	0	0.91356	1.20631	27.327	15.4639	19.3721	0	2.16349	0	1.25176	2.44603	4.66406	1.30291	0	2.11099	1.15675
aae-miR-957-3p	181.569	278.862	265.089	79.0131	161.094	326.308	224.741	260.244	307.312	251.67	163.027	113.207	178.679	114.433	140.04	385.539	393.748	179.134	54.6006	32.4511	101.191	32.8882	30.1578	353.149	130.74	13.8372	50.4233	54.0874	39.1548	81.9906	22.0143	68.0952	24.1038	24.4096	59.1078	34.7025
aae-miR-965-3p	23.1211	17.957	39.6839	34.4416	18.8669	21.6429	30.3704	26.7898	70.9803	44.2001	35.4773	27.1224	35.3282	17.3579	18.4598	10.8602	31.2026	16.1221	33.0477	56.0519	45.2382	35.6288	41.0146	33.6333	42.1742	30.4418	48.3223	23.7984	61.3778	23.7835	58.7048	48.5062	37.7844	46.6002	35.8869	49.7402
aae-miR-970-3p	1071.05	1469.3	798.441	1055.53	1126.93	1090.47	1025.65	1145.27	1041.31	960.675	831.182	806.596	930.083	921.896	1375.57	904.658	1025.23	809.686	1706.99	961.732	755.954	894.375	1220.79	948.038	1374.88	1311.77	1183.9	690.876	941.832	664.687	1132.51	948.669	893.145	1333.65	1454.48	1452.88
aae-miR-980-3p	0	2.11259	3.96839	0	5.07954	0.832418	9.54499	1.91356	5.64616	3.60817	4.22349	4.71694	6.1145	0.642885	0	5.43012	5.94336	5.37402	7.18429	2.9501	3.57144	1.82712	1.20631	0	0	2.76744	0	3.60582	3.17472	5.00706	6.11508	3.73125	0.651455	0	4.22199	4.627
aae-miR-980-5p	2.0401	8.45035	11.9052	9.1169	12.336	12.4863	7.80954	5.74068	16.1319	9.92246	9.29167	9.43388	4.07633	3.21442	13.3674	8.68819	28.231	8.9567	2.87372	10.3253	7.14287	2.74068	4.82525	4.20416	5.62323	5.53488	6.30291	4.32699	12.6989	5.00706	6.11508	5.59687	3.90873	0	4.22199	12.7242
aae-miR-981-3p	250.252	295.762	242.866	175.247	243.092	321.313	262.921	210.492	287.954	180.408	153.735	179.244	194.305	158.15	149.588	259.56	292.711	166.595	50.29	60.477	77.3811	53.9001	80.8229	237.535	61.8555	24.907	57.7767	76.4435	33.8636	71.3506	67.2659	52.2374	49.5106	23.3001	29.5539	41.643
aae-miR-988-3p	229.851	271.468	153.18	226.909	221.323	190.624	309.778	302.342	301.666	119.07	156.269	150.942	222.16	226.295	200.511	298.657	270.423	283.629	159.491	148.98	105.953	164.441	139.932	119.818	147.61	132.837	107.149	103.127	99.4744	100.141	138.201	149.25	128.988	159.772	141.437	148.064
aae-miR-988-5p	244.132	260.905	160.323	139.792	311.303	301.335	212.593	291.818	234.719	276.927	228.913	336.082	279.908	280.298	274.987	305.173	349.173	346.923	334.788	219.782	146.429	252.143	317.26	313.21	254.451	265.674	267.874	210.58	274.084	220.311	259.279	270.515	340.06	299.573	278.651	331.987
aae-miR-989-3p	2581.41	3779.42	28044.6	31422.9	6189.79	6865.78	4283.1	2940.18	2305.25	112282	85461.4	3669.78	50035.6	17107.2	15569.9	3703.34	4194.53	7401.22	1806.13	4987.14	11370.3	4102.8	4959.15	11351.2	2810.21	3052.49	1186	6195.53	1861.44	4732.3	8245.57	4091.31	4214.26	2173.57	7496.14	3596.33
aae-miR-993-5p	2.72013	9.50664	14.2862	7.09092	9.43344	9.98902	15.6191	17.222	32.2638	17.1388	24.4962	2.35847	14.2672	9.00038	3.81927	13.0323	14.8584	10.748	0	2.9501	1.19048	0.91356	2.41262	2.10208	0	0	7.3534	0.721165	3.17472	7.51059	0	0.932811	1.30291	4.43811	0	3.47025
aae-miR-996-3p	79.5639	48.5895	84.9236	86.104	104.493	67.4259	121.482	104.289	211.328	87.4981	105.587	127.357	81.5267	106.719	71.293	106.43	185.73	99.1209	38.7952	67.8522	45.2382	42.9373	45.8399	58.8582	52.0148	74.7209	74.5844	29.5678	43.3878	27.5388	69.7119	55.0359	42.996	55.4764	31.6649	78.659
aae-miR-998-3p	1047.25	1545.36	1427.83	2130.32	2089.14	2046.08	1720.7	2600.53	2486.73	2272.24	2242.67	1669.8	1621.7	1326.27	1446.87	2000.46	2528.9	2269.03	2004.42	1531.1	1110.72	1625.22	2272.69	2215.59	3234.76	2784.04	2918.25	1034.15	1989.49	911.911	2633.15	2329.23	1523.1	2712.8	2248.21	4245.27
aae-miR-999-3p	6586.12	6314.52	9162.23	5485.33	7464.75	8007.03	12694.8	8574.66	12057.8	9262.17	7233.14	6350.18	8304.85	8318.28	6737.82	11981	10504.9	7646.04	7652.71	8783.92	8398.83	9682.82	8792.81	8042.55	9234.74	9038.46	9219.06	7128.71	10059.6	7690.22	7499.53	8665.82	8050.68	7705.67	7785.35	10571.5
aae-miR-9a-5p	4967.64	3300.92	6067.67	4977.83	6669.44	5286.69	5829.39	3529.56	4639.53	7740.42	9444.56	7643.8	7512.68	6926.44	5064.35	3313.46	4782.92	3577.31	10639.9	12386	10785.7	17790.7	15364.8	10420	12390.8	17905.3	19198.7	15640.6	13626.9	12637.2	14031.7	18122.7	13399.1	11792.1	12001	16672.2
aae-miR-9b-5p	5732	3241.77	5282.73	8639.78	7336.31	8589.72	6344.82	5502.44	5569.53	12781	11510.7	8525.86	8522.93	7418.89	8732.75	7198.17	6343.05	6675.73	10753.4	9115.8	7520.26	16085.1	16578.3	19429.5	13738.9	14432.2	20980.3	15951.4	15594.2	14161.2	16491.1	16354	16947.6	12086.1	13689.8	14387.7
aae-miR-9c-3p	161.848	181.683	244.453	310.988	243.092	231.412	253.376	174.134	221.007	379.76	247.496	169.81	229.633	185.794	148.951	177.022	187.216	219.738	488.532	330.411	311.906	441.25	394.464	355.251	389.408	387.442	439.103	324.524	337.578	289.784	370.574	389.915	310.093	386.116	344.092	477.738
aae-miR-9c-5p	4673.19	2729.46	5998.62	5534.97	6197.04	5195.12	6058.47	3567.83	4938.78	8181.52	7549.06	5219.29	6132.84	5279.37	3418.24	3890.14	4090.52	3620.3	9257.68	11813.7	9483.36	16551.9	14322.5	10184.6	14024.3	16164.6	19515.9	13669.7	12532.7	11863	11692	14135.8	11291.7	11683.3	9894.23	15901.8
aae-miR-iab-4-3p	0	0	0	0	0	0	0	0	0	0	0	0	0	0	0	0	0	0	0	0	0	0	0	0	0	0	0	0	0	0	0	0	0	0	0	0
aae-miR-iab-4-5p	278.134	317.944	398.427	373.793	486.185	387.074	834.753	606.598	879.188	419.45	509.353	370.28	566.61	346.515	324.638	534.324	786.01	608.459	117.822	144.555	280.953	230.217	184.566	229.127	237.581	99.6278	185.936	193.272	125.93	187.139	206.69	204.286	144.623	176.415	158.325	205.901
aae-novel-miR-1	0	0	0	0	0	0	0	0	0	0	0	0	0	0	0	0	0	0	1.43686	0	0	0	0	0	0	0	0	0	0	0	0	0	0	0	0	0
aae-novel-miR-10	10.8805	6.33776	3.96839	9.1169	11.6104	9.98902	14.7513	11.4814	5.64616	7.21634	3.37879	4.71694	9.51144	8.3575	4.45581	8.68819	7.4292	10.1509	2.87372	5.9002	7.14287	5.48136	4.82525	4.20416	7.02903	8.30232	6.30291	5.76932	6.34943	5.00706	7.3381	8.3953	3.90873	5.54764	10.555	5.78375
aae-novel-miR-11	2.0401	0	0	0	0	0	0	0	0	0	0	0	0	0	0	0	0	0	0	0	0	0	0	0	0	0	0	0	0	0	0	0	0	0	0	0
aae-novel-miR-12	0	0	0	0	0	0	0.867726	0	0	0	0	0	0	0	0	0	0	0	0	0	0	0	0	0	0	0	1.05049	1.44233	0	0	0	0	0	0	0	0
aae-novel-miR-13	19.721	13.7318	13.4925	11.1429	11.6104	9.98902	19.09	20.0924	11.2923	14.4327	8.44698	10.6131	12.229	14.7863	14.6405	17.3764	28.231	20.3019	4.31057	11.8004	7.14287	6.39492	6.03156	4.20416	9.84064	11.0698	11.5553	10.8175	5.29119	8.76235	18.3452	2.79843	2.60582	4.43811	10.555	8.09725
aae-novel-miR-14	0	0	0	0	0	0	0	0	0	0	0	0	0	0	0	0	0	0	0	0	0	0	0	0	0	0	0	0	2.11648	0	0	0	0	0	0	0
aae-novel-miR-15	5.44027	3.16888	3.17472	1.01299	0	5.82693	1.73545	0.95678	0.806594	0	1.6894	1.17923	0.679389	1.28577	1.27309	0	4.45752	2.38845	0	0	1.19048	0	1.20631	2.10208	0	0	1.05049	0.721165	0	0.625882	1.22302	2.79843	0	0	0	1.15675
aae-novel-miR-16	0	8.45035	0	0	0	0	0	0	0	0	0	0	0	0	0	0	0	0	0	0	0	0	0	0	0	0	0	0	0	0	0	0	0	0	0	0
aae-novel-miR-17	0	0	0	0	0	0	0	1.91356	0	0	0	0	0.679389	0	1.27309	0	0	0	0	0	0	0	1.20631	0	0	0	0	0	1.05824	0	0	0	0	1.10953	0	3.47025
aae-novel-miR-18	0.680033	1.05629	0.793679	0	0	0.832418	0.867726	0	0	0	0.844698	0	2.03817	0	0	0	11.8867	1.79134	0	4.42515	0	0	1.20631	6.30624	0	0	1.05049	5.04815	0	1.25176	0	5.59687	16.9378	0	16.888	0
aae-novel-miR-19	0.680033	2.11259	0	0	0	0	0	0	0.806594	0	0	0	0	0	0	0	0	0.597114	4.31057	0	2.38096	0.91356	0	0	0	0	0	0	0	0	0	0	0	0	0	0
aae-novel-miR-2	54.4027	15.8444	22.223	18.2338	18.8669	31.6319	38.18	14.3517	17.7451	23.4531	21.9621	20.047	23.0992	37.2873	15.2771	45.613	31.2026	50.7547	17.2423	10.3253	29.762	42.0238	9.6505	35.7353	35.1452	13.8372	19.9592	18.0291	13.7571	18.1506	23.2373	13.9922	15.6349	25.5191	21.1099	30.0755
aae-novel-miR-20	0	0	0	0	0	1.66484	0	0	0	0	0	0	0	0	0	0	0	0	0	0	0	0	0	0	0	0	0	0	0	0	0	0	0	0	0	0
aae-novel-miR-21	19.0409	64.4339	25.3977	25.3247	25.3977	19.978	12.1482	24.8763	37.1033	21.649	22.8068	27.1224	12.9084	12.2148	30.5541	41.2689	20.8018	52.546	67.5323	42.7764	88.0955	11.8763	20.5073	14.7146	15.4639	24.907	15.7573	21.6349	25.3977	30.6682	17.1222	26.1187	54.0708	26.6287	29.5539	20.8215
aae-novel-miR-22	19.0409	64.4339	25.3977	25.3247	25.3977	19.978	12.1482	24.8763	37.1033	21.649	22.8068	27.1224	12.9084	12.2148	30.5541	41.2689	20.8018	52.546	67.5323	42.7764	88.0955	11.8763	20.5073	14.7146	15.4639	24.907	15.7573	21.6349	25.3977	30.6682	17.1222	26.1187	54.0708	26.6287	29.5539	20.8215
aae-novel-miR-23	19.0409	64.4339	25.3977	25.3247	25.3977	19.978	12.1482	24.8763	37.1033	21.649	22.8068	27.1224	12.9084	12.2148	30.5541	41.2689	20.8018	52.546	67.5323	42.7764	88.0955	11.8763	20.5073	14.7146	15.4639	24.907	15.7573	21.6349	25.3977	30.6682	17.1222	26.1187	54.0708	26.6287	29.5539	20.8215
aae-novel-miR-24	0	0	0.793679	0	0	0	0	0	0	0	0	0	0	0	0	0	0	0	0	0	0	0	0	0	0	0	0	0	0	0	0	0	0	2.21906	0	0
aae-novel-miR-25	0	0	0	0	0	0	0	0	0	0	0	0	0	0	0	0	0	0	4.31057	0	0	0	0	0	0	0	0	0	0	0	0	0	0	0	0	0
aae-novel-miR-26	1.36007	0	0	0	0	0.832418	0	0	0.806594	0	0	0	0	0	0	0	0	0	0	0	0	0.91356	0	0	0	0	0	0	1.05824	0	1.22302	1.86562	0	1.10953	0	4.627
aae-novel-miR-27	0	0	0	0	0	0	0	0	1.61319	0	0	0	0.679389	0	0	0	0	0	0	0	0	0	0	0	0	0	0	0	0	0	0	0	0	0	0	0
aae-novel-miR-28	0	0	0	3.03897	0	0	0	0	0	0	0	0	0	0	0	0	0	0	0	0	0	0	0	0	0	0	0	0	0	0	0	0	0	0	0	0
aae-novel-miR-29	3.40017	6.33776	3.17472	3.03897	5.80519	1.66484	3.47091	3.82712	5.64616	9.02042	6.75758	4.71694	4.75572	1.28577	3.81927	3.25807	5.94336	2.38845	8.62115	5.9002	0	4.5678	4.82525	4.20416	1.40581	2.76744	11.5553	7.21165	8.46591	2.50353	4.89206	5.59687	3.25728	3.32858	4.22199	5.78375
aae-novel-miR-3	0	0	0	0	0	0	0	0	0	0	0	0	0	0	0	0	0	0	1.43686	0	0	0	0	0	0	8.30232	0	0	0	0	0	0	0	0	0	0
aae-novel-miR-30	2.0401	8.45035	4.76207	3.03897	3.62825	6.65934	5.20636	0.95678	3.22638	2.70613	0.844698	3.5377	5.43511	5.14308	8.27508	3.25807	2.97168	2.98557	4.31057	10.3253	15.4762	10.9627	7.23787	6.30624	9.84064	13.8372	4.20194	11.5386	9.52415	10.0141	4.89206	5.59687	6.51455	4.43811	2.11099	18.508
aae-novel-miR-31	6.80033	4.22518	15.8736	8.10391	8.70779	4.16209	0.867726	4.7839	6.45275	3.60817	8.44698	2.35847	4.75572	1.28577	2.54618	5.43012	7.4292	7.16536	37.3583	22.1257	32.1429	30.1475	14.4757	2.10208	5.62323	16.6046	22.0602	49.0392	38.0966	33.1718	12.2302	5.59687	13.0291	12.2048	8.44398	13.881
aae-novel-miR-32	0.680033	0	1.58736	3.03897	0.725649	2.49725	0	0.95678	0.806594	0.902042	0	1.17923	0	1.28577	0.636544	1.08602	0	1.19423	5.74743	10.3253	2.38096	6.39492	2.41262	10.5104	7.02903	13.8372	14.7068	7.93281	6.34943	7.51059	3.66905	13.0594	3.90873	5.54764	6.33298	3.47025
aae-novel-miR-33	0.680033	0	1.58736	3.03897	0.725649	2.49725	0	0.95678	0.806594	0.902042	0	1.17923	0	1.28577	0.636544	1.08602	0	1.19423	5.74743	10.3253	2.38096	6.39492	2.41262	10.5104	7.02903	13.8372	14.7068	7.93281	6.34943	7.51059	3.66905	13.0594	3.90873	5.54764	6.33298	3.47025
aae-novel-miR-34	0.680033	0	0.793679	1.01299	0	0	1.73545	0	0.806594	0	0.844698	0	1.35878	0	1.90963	2.17205	0	0	0	0	0	0.91356	0	0	0	0	0	0	0	0	0	0	0	0	0	0
aae-novel-miR-35	8.84044	2.11259	3.96839	6.07793	4.35389	8.32418	18.2223	12.4381	11.2923	3.60817	3.37879	7.07541	6.1145	14.7863	5.7289	5.43012	11.8867	2.38845	4.31057	1.47505	5.9524	4.5678	8.44418	6.30624	11.2465	19.3721	9.45437	3.60582	5.29119	8.76235	1.22302	13.9922	7.81746	16.6429	8.44398	1.15675
aae-novel-miR-36	8.84044	2.11259	3.96839	7.09092	4.35389	8.32418	18.2223	13.3949	11.2923	3.60817	3.37879	7.07541	6.1145	14.7863	5.7289	5.43012	11.8867	2.38845	4.31057	1.47505	5.9524	4.5678	8.44418	6.30624	11.2465	19.3721	9.45437	3.60582	5.29119	8.76235	1.22302	13.9922	7.81746	16.6429	8.44398	1.15675
aae-novel-miR-37	0	0	0	0	17.4156	6.65934	4.33863	1.91356	0.806594	0	0	0	4.07633	3.85731	0	0	19.3159	5.97114	0	1.47505	0	0	2.41262	2.10208	1.40581	0	0	0	2.11648	0	0	2.79843	0	2.21906	0	0
aae-novel-miR-38	2.0401	7.39406	7.14311	9.1169	3.62825	0.832418	13.0159	0.95678	11.2923	4.51021	4.22349	0	2.03817	1.28577	1.27309	2.17205	0	3.58268	11.4949	23.6008	19.0477	3.65424	6.03156	0	0	0	0	0	0	2.50353	1.22302	0	0	3.32858	4.22199	2.3135
aae-novel-miR-39	2.72013	5.28147	15.0799	8.10391	6.53084	9.98902	7.80954	9.5678	4.03297	17.1388	7.60228	15.33	3.39694	3.85731	3.81927	5.43012	7.4292	2.98557	30.174	28.0259	29.762	27.4068	22.9199	8.40832	30.9277	22.1395	44.1204	16.5868	20.1065	18.1506	47.6976	13.9922	20.8466	19.9715	37.9979	60.151
aae-novel-miR-4	0	0	0	0	0	0	0	0	0	2.70613	0	0	0	0	0	0	0	0	0	0	0	0	0	0	0	0	0	0	0	0	0	0	0	0	0	0
aae-novel-miR-40	2.0401	0	0	0	0	0	0	0	0	0	0	0	0	0	0	0	0	0	0	0	0	0	0	0	0	0	0	0	0	0	0	0	0	0	0	0
aae-novel-miR-41	0.680033	2.11259	0.793679	2.02598	2.9026	0.832418	5.20636	0	1.61319	3.60817	0.844698	4.71694	0.679389	8.3575	2.54618	2.17205	4.45752	4.17979	0	0	1.19048	1.82712	0	0	0	0	1.05049	0	0	0.625882	1.22302	2.79843	0	1.10953	0	1.15675
aae-novel-miR-42	0	0	0	3.03897	0	0	0	0	0	0	0.844698	0	0	0	0	0	0	0	1.43686	0	0	0	0	0	0	0	0	0	0	0	0	0	0	0	0	0
aae-novel-miR-43	0	0	0.793679	0	0	0	0.867726	0	0.806594	0	0.844698	0	0	0.642885	0	1.08602	1.48584	0.597114	0	0	0	0	0	0	0	0	0	0	0	0	0	0	0	0	0	0
aae-novel-miR-44	0	0	0	0	0	0	0	0	0	0	0	0	0	0	0	0	0	0	1.43686	0	0	0	0	0	0	0	0	0	0	0	0	0	0	0	0	0
aae-novel-miR-45	0	0	0	0	0	0	0	0	0	0	0	0	0	0	0	0	0	0	0	0	0	0	0	0	0	0	0	0	2.11648	0	0	0	0	0	0	0
aae-novel-miR-46	6.1203	5.28147	15.0799	11.1429	7.98214	6.65934	6.94181	9.5678	10.4857	30.6694	27.0303	3.5377	24.458	13.5006	8.91162	16.2904	10.4009	6.56825	8.62115	1.47505	7.14287	10.0492	6.03156	8.40832	4.21742	0	4.20194	2.16349	5.29119	6.25882	8.56111	3.73125	6.51455	6.65717	6.33298	3.47025
aae-novel-miR-47	0	0	2.38104	0	0	0	0	0	0	0	0	0	0	0	0	0	0	0	0	0	0	0	0	0	0	0	0	0	0	0	0	0	0	0	0	0
aae-novel-miR-48	0	0	0.793679	0	0	3.32967	0	0	0	0	1.6894	0	0	0	0	0	0	0	0	0	0	0	0	0	0	0	0	0	1.05824	1.87765	0	0	0	0	0	0
aae-novel-miR-49	2.72013	15.8444	0.793679	0	1.4513	0	0	0	0	0.902042	0	0	0.679389	0	3.18272	2.17205	0	1.19423	4.31057	0	0	0	0	0	0	0	0	0	1.05824	0	0	0	0	1.10953	0	0
aae-novel-miR-5	0	1.05629	0	1.01299	1.4513	1.66484	0	0	0	0	1.6894	2.35847	1.35878	0	0.636544	0	1.48584	0.597114	24.4266	11.8004	3.57144	10.0492	21.7136	12.6125	9.84064	11.0698	19.9592	23.7984	21.1648	14.3953	15.8992	13.9922	24.1038	14.4239	6.33298	26.6052
aae-novel-miR-50	0	0	0	0	0	0	1.73545	0	0	0	0	0	0	0	0	0	0	0	0	0	0	0	0	0	0	0	0	0	0	0	0	0	0	0	0	0
aae-novel-miR-51	0	0	0.793679	0	0	0	0.867726	0	0.806594	0	0.844698	0	0	0.642885	0	1.08602	1.48584	0.597114	0	0	0	0	0	0	0	0	0	0	0	0	0	0	0	0	0	0
aae-novel-miR-52	0	0	0.793679	0	0	0	0.867726	0	0.806594	0	0.844698	0	0	0.642885	0	1.08602	1.48584	0.597114	0	0	0	0	0	0	0	0	0	0	0	0	0	0	0	0	0	0
aae-novel-miR-53	0.680033	2.11259	3.96839	1.01299	4.35389	4.16209	2.60318	1.91356	6.45275	5.41225	5.91288	2.35847	1.35878	1.92865	4.45581	3.25807	7.4292	1.19423	5.74743	10.3253	2.38096	1.82712	3.61894	2.10208	2.81161	5.53488	2.10097	1.44233	8.46591	0.625882	1.22302	1.86562	1.95437	4.43811	2.11099	6.9405
aae-novel-miR-54	0.680033	2.11259	3.96839	1.01299	5.07954	4.99451	2.60318	1.91356	8.87254	5.41225	5.91288	2.35847	2.03817	1.92865	4.45581	3.25807	7.4292	1.19423	5.74743	10.3253	2.38096	1.82712	3.61894	2.10208	2.81161	5.53488	5.25243	1.44233	8.46591	1.25176	1.22302	1.86562	1.95437	4.43811	2.11099	6.9405
aae-novel-miR-55	18.3609	6.33776	7.93679	9.1169	7.98214	11.6539	4.33863	3.82712	8.06594	8.11838	6.75758	11.7923	6.79389	9.64327	5.7289	8.68819	5.94336	9.55382	11.4949	14.7505	10.7143	23.7526	7.23787	6.30624	8.43484	2.76744	11.5553	16.5868	5.29119	11.2659	8.56111	5.59687	13.6806	5.54764	4.22199	4.627
aae-novel-miR-56	0	0	0	0	0	0	0	0	0	0	0	0	0	0	0	0	0	0	5.74743	0	0	0	0	0	0	0	0	0	0	0	0	0	0	0	0	0
aae-novel-miR-57	0	0	0.793679	4.05196	2.9026	0	0	0.95678	0	0	0	0	0	0	0	0	0	0.597114	1.43686	0	0	1.82712	1.20631	0	0	5.53488	0	0	0	0	0	0	0	0	0	0
aae-novel-miR-58	0	0	0	1.01299	0	0	0	0	0.806594	2.70613	0	0	0	0	0	0	0	0	0	0	0	0	0	0	0	0	0	0	0	0	0	0	0	0	0	1.15675
aae-novel-miR-59	0	0	2.38104	0	0	0	0	0	0	0	0	0	0	0	0	0	0	0	0	0	0	0	0	0	0	0	0	0	0	0	0	0	0	0	0	0
aae-novel-miR-6	8.1604	10.5629	7.14311	8.10391	2.9026	3.32967	13.8836	7.65424	0.806594	9.02042	5.91288	1.17923	7.47328	3.21442	1.90963	3.25807	7.4292	9.55382	7.18429	1.47505	1.19048	9.1356	14.4757	2.10208	12.6523	16.6046	35.7165	5.04815	8.46591	3.75529	9.78413	9.32811	4.56019	11.0953	10.555	15.0377
aae-novel-miR-60	0	0	0	0	0	0	1.73545	0	0	0	0	0	0	0	0	0	0	0	0	0	0	0	0	0	0	0	0	0	0	0	0	0	0	0	0	0
aae-novel-miR-61	0	0	0	0	0	0	0	0	2.41978	0	0	0	0	0	0	0	0	0	0	0	0	0	0	0	0	0	0	0	0	0	0	0	0	0	0	0
aae-novel-miR-62	0	0	0.793679	0	0	0	0	0	0	0	0	0	0.679389	0.642885	0	1.08602	0	2.38845	0	0	0	0.91356	0	0	0	2.76744	0	0	0	0.625882	1.22302	0	0	0	2.11099	0
aae-novel-miR-63	0.680033	1.05629	2.38104	1.01299	2.17695	0.832418	0.867726	4.7839	1.61319	0.902042	0	2.35847	0	0	0	4.3441	4.45752	4.77691	1.43686	0	0	0	0	0	1.40581	0	1.05049	0	0	1.25176	0	0	0	0	0	0
aae-novel-miR-64	0	0	0	0	0	0	0	0	0	0	0	0	0	0	0	0	0	0	0	0	0	0	0	0	0	0	0	0	0	1.87765	0	0	0	0	0	0
aae-novel-miR-65	0	0	0	0	0	0	0	0	0	0	0	0	0	0	0	0	0	1.79134	0	0	0	0	0	0	0	0	0	0	0	0	0	0	0	0	0	0
aae-novel-miR-66	0	0	0	0	0	0	0	0	0	0	0	0	0	0	1.90963	0	0	0	0	0	0	0	0	0	0	0	0	0	0	0	0	0	0	0	0	0
aae-novel-miR-67	0	0	0	0	0	0	0	1.91356	0	0	0	0	0	0	0	0	0	0	0	0	0	0	0	0	0	0	0	0	0	0	0	0	0	0	0	0
aae-novel-miR-68	0.680033	0	0	0	0	0	0	0	0	0.902042	0	0	0.679389	0	0.636544	2.17205	0	2.38845	1.43686	1.47505	0	0	2.41262	0	2.81161	0	0	0	0	0	0	0	3.90873	1.10953	0	1.15675
aae-novel-miR-69	0	0	0	0	0	0	0	0	0	0	0	0	0	0	0	0	0	0	0	0	0	0	0	0	0	0	0	0	0	0	2.44603	0	0	0	4.22199	0
aae-novel-miR-7	6.80033	1.05629	1.58736	0	5.07954	0	1.73545	0.95678	0.806594	0	0	0	3.39694	0.642885	1.90963	0	0	1.19423	1.43686	1.47505	0	0	1.20631	0	1.40581	0	0	0	0	0	0	0	0	0	0	0
aae-novel-miR-70	23.8012	9.50664	11.9052	14.1818	5.80519	12.4863	37.3122	24.8763	25.0044	5.41225	10.9811	5.89617	10.1908	18.6437	13.3674	23.8925	4.45752	10.1509	4.31057	10.3253	8.33335	9.1356	14.4757	12.6125	32.3335	22.1395	24.1612	11.5386	9.52415	16.2729	6.11508	17.7234	21.498	34.3954	21.1099	12.7242
aae-novel-miR-71	2.0401	1.05629	1.58736	2.02598	1.4513	0.832418	0.867726	0.95678	0	0	3.37879	0	0.679389	0	1.27309	0	2.97168	0	0	0	1.19048	0	0	0	0	0	0	0	0	0.625882	2.44603	0.932811	0	0	0	0
aae-novel-miR-72	0	0	0	0	0	0	0	0	0	0	0	0	0.679389	0	2.54618	0	0	0	0	0	0	0	0	0	0	0	0	0	0	0	0	0	0	0	0	0
aae-novel-miR-73	10.8805	6.33776	3.96839	9.1169	11.6104	9.98902	14.7513	11.4814	5.64616	7.21634	3.37879	4.71694	9.51144	8.3575	4.45581	8.68819	7.4292	10.1509	2.87372	5.9002	7.14287	5.48136	4.82525	4.20416	7.02903	8.30232	6.30291	5.76932	6.34943	5.00706	7.3381	8.3953	3.90873	5.54764	10.555	5.78375
aae-novel-miR-74	2.0401	5.28147	6.34943	0	1.4513	0	0.867726	0	0	1.80408	3.37879	2.35847	2.71756	0.642885	0	0	0	0	4.31057	1.47505	0	0	0	0	4.21742	0	0	0	0	0	0	0	0	0	0	0
aae-novel-miR-75	0	0	0	0	0	0	0	0	0	0	0	0	0	0	0	0	0	0	0	0	4.76192	0	0	0	0	0	0	0	0	0	0	0	0	0	0	0
aae-novel-miR-76	0	0	0	0	0	0	0	0	0	0	0	0	0	0	0	0	0	0	1.43686	0	0	0	0	0	0	0	0	0	0	0	0	0	0	0	0	0
aae-novel-miR-77	2.72013	12.6755	3.96839	5.06494	15.9643	12.4863	14.7513	8.61102	21.778	8.11838	10.1364	7.07541	7.47328	7.07173	7.63853	19.5484	11.8867	11.9423	5.74743	5.9002	1.19048	5.48136	14.4757	10.5104	7.02903	8.30232	13.6563	7.93281	8.46591	10.0141	8.56111	6.52968	8.46892	11.0953	16.888	9.254
aae-novel-miR-78	0	0	1.58736	0	0	0	0	0	0	0	0	0	0	0	0	0	0	0	0	0	0	0	0	0	0	0	0	0	0	0	0	0	0	0	0	0
aae-novel-miR-79	0	0	0	0	0	0	0	0	0	0	0	0	0	0	0	0	0	0	0	0	0	0	0	0	4.21742	0	0	0	0	0	0	0	0	0	0	0
aae-novel-miR-8	0.680033	2.11259	3.17472	3.03897	0.725649	0.832418	1.73545	2.87034	0.806594	0.902042	3.37879	1.17923	2.03817	1.28577	0.636544	1.08602	0	0	2.87372	2.9501	3.57144	1.82712	1.20631	2.10208	5.62323	0	1.05049	2.16349	0	2.50353	1.22302	1.86562	0.651455	1.10953	2.11099	3.47025
aae-novel-miR-80	7.48037	21.1259	14.2862	10.1299	14.513	4.16209	5.20636	0	5.64616	10.8245	7.60228	14.1508	17.6641	7.71461	10.1847	34.7528	4.45752	3.58268	2.87372	1.47505	4.76192	7.30848	4.82525	2.10208	2.81161	0	0	0	0	0.625882	3.66905	2.79843	3.25728	3.32858	4.22199	0
aae-novel-miR-81	7.48037	21.1259	14.2862	10.1299	14.513	4.16209	5.20636	0	5.64616	10.8245	7.60228	14.1508	17.6641	7.71461	10.1847	34.7528	4.45752	3.58268	2.87372	1.47505	4.76192	7.30848	4.82525	2.10208	2.81161	0	0	0	0	0.625882	3.66905	2.79843	3.25728	3.32858	4.22199	0
aae-novel-miR-82	38.7619	28.5199	50.7954	17.2208	10.8847	5.82693	18.2223	7.65424	12.9055	41.4939	35.4773	50.7071	14.2672	21.2152	14.004	5.43012	14.8584	3.58268	27.3003	104.728	72.6192	15.5305	12.0631	10.5104	14.0581	0	3.15146	40.3852	29.6307	48.1929	7.3381	9.32811	13.6806	8.87622	8.44398	3.47025
aae-novel-miR-83	280.174	267.242	305.566	124.598	54.4237	39.1236	26.0318	25.8331	29.0374	208.372	132.618	271.224	52.3129	104.79	78.9315	29.3226	46.0611	18.5105	405.194	328.936	341.667	78.5662	39.8083	35.7353	37.9568	35.9767	12.6058	297.12	143.92	317.322	45.2516	35.4468	61.2368	37.724	44.3309	9.254
aae-novel-miR-84	280.174	267.242	305.566	124.598	54.4237	39.1236	26.0318	25.8331	29.0374	208.372	132.618	271.224	52.3129	104.79	78.9315	29.3226	46.0611	18.5105	405.194	328.936	341.667	78.5662	39.8083	35.7353	37.9568	35.9767	12.6058	297.12	143.92	317.322	45.2516	35.4468	61.2368	37.724	44.3309	9.254
aae-novel-miR-85	19.0409	64.4339	25.3977	25.3247	25.3977	19.978	12.1482	24.8763	37.1033	21.649	22.8068	27.1224	12.9084	12.2148	30.5541	41.2689	20.8018	52.546	67.5323	42.7764	88.0955	11.8763	20.5073	14.7146	15.4639	24.907	15.7573	21.6349	25.3977	30.6682	17.1222	26.1187	54.0708	26.6287	29.5539	20.8215
aae-novel-miR-86	19.0409	64.4339	25.3977	25.3247	25.3977	19.978	12.1482	24.8763	37.1033	21.649	22.8068	27.1224	12.9084	12.2148	30.5541	41.2689	20.8018	52.546	67.5323	42.7764	88.0955	11.8763	20.5073	14.7146	15.4639	24.907	15.7573	21.6349	25.3977	30.6682	17.1222	26.1187	54.0708	26.6287	29.5539	20.8215
aae-novel-miR-87	19.0409	64.4339	25.3977	25.3247	25.3977	19.978	12.1482	24.8763	37.1033	21.649	22.8068	27.1224	12.9084	12.2148	30.5541	41.2689	20.8018	52.546	67.5323	42.7764	88.0955	11.8763	20.5073	14.7146	15.4639	24.907	15.7573	21.6349	25.3977	30.6682	17.1222	26.1187	54.0708	26.6287	29.5539	20.8215
aae-novel-miR-88	19.0409	64.4339	25.3977	25.3247	25.3977	19.978	12.1482	24.8763	37.1033	21.649	22.8068	27.1224	12.9084	12.2148	30.5541	41.2689	20.8018	52.546	67.5323	42.7764	88.0955	11.8763	20.5073	14.7146	15.4639	24.907	15.7573	21.6349	25.3977	30.6682	17.1222	26.1187	54.0708	26.6287	29.5539	20.8215
aae-novel-miR-89	19.0409	64.4339	25.3977	25.3247	25.3977	19.978	12.1482	24.8763	37.1033	21.649	22.8068	27.1224	12.9084	12.2148	30.5541	41.2689	20.8018	52.546	67.5323	42.7764	88.0955	11.8763	20.5073	14.7146	15.4639	24.907	15.7573	21.6349	25.3977	30.6682	17.1222	26.1187	54.0708	26.6287	29.5539	20.8215
aae-novel-miR-9	0.680033	2.11259	3.17472	3.03897	0.725649	0.832418	1.73545	2.87034	0.806594	0.902042	3.37879	1.17923	2.03817	1.28577	0.636544	1.08602	0	0	2.87372	2.9501	3.57144	1.82712	1.20631	2.10208	5.62323	0	1.05049	2.16349	0	2.50353	1.22302	1.86562	0.651455	1.10953	2.11099	3.47025
aae-novel-miR-90	0	0	0	0	0	0	0	0	0	0	0	0	0	0	0	0	0	0	0	0	0	0	0	0	0	0	0	1.44233	0	0	0	0	0	0	0	0
aae-novel-miR-91	0	0	0	0	0	0	0	0	0	0	0	0	0	0	0	0	0	0	2.87372	0	0	0	0	0	0	0	0	0	0	0	0	0	0	0	0	0
aae-novel-miR-92	378.099	368.647	195.245	187.403	242.367	533.58	294.159	268.855	197.616	177.702	201.038	205.187	248.656	223.081	217.698	309.517	268.937	198.839	254.324	219.782	169.048	296.907	375.163	525.52	383.785	431.721	289.934	310.101	214.822	265.374	298.416	288.239	312.698	264.068	303.983	299.598
aae-novel-miR-93	0	0	0	0	0.725649	1.66484	0.867726	0	0	0	0	0	0.679389	0.642885	0	0	0	0	1.43686	2.9501	1.19048	0.91356	3.61894	4.20416	0	5.53488	5.25243	1.44233	1.05824	1.87765	2.44603	0.932811	2.60582	4.43811	2.11099	2.3135
aae-novel-miR-94	0	0	0	0	0.725649	1.66484	0.867726	0	0	0	0	0	0.679389	0.642885	0	0	0	0	1.43686	2.9501	1.19048	0.91356	3.61894	4.20416	0	5.53488	5.25243	1.44233	1.05824	1.87765	2.44603	0.932811	2.60582	4.43811	2.11099	2.3135
aae-novel-miR-95	0	0	1.58736	0	0	0	0	0	0	0	0	0	0	0	0	0	0	0	0	0	0	0	0	0	0	0	0	0	0	0	0	0	0	0	0	0

## Sheet: DE
name	baseMean	FBC2a	FBC2b	FBC2c	mean	FBV2a	FBV2b	FBV2c	mean	log2FC	lfcSE	stat	pvalue	padj	FBC6a	FBC6b	FBC6c	mean	FBV6a	FBV6b	FBV6c	mean	log2FC	lfcSE	stat	pvalue	padj	FBC12a	FBC12b	FBC12c	mean	FBV12a	FBV12b	FBV12c	mean	log2FC	lfcSE	stat	pvalue	padj	MGC2a	MGC2b	MGC2c	mean	MGV2a	MGV2b	MGV2c	mean	log2FC
aae-bantam-3p	62644.5	86021	47141	86422	73194.7	63366	71845	69313	68174.7	0.174163	0.218061	0.798688	0.424471	0.536949	95321	147061	92638	111673	120325	129696	131544	127188	-0.172085	0.218043	-0.789225	0.429981	1	106653	81538	151090	113094	74688	75974	149522	100061	-0.0458726	0.218047	-0.210379	0.833372	1	26998	31136	42591	33575	52679	49609	60150	54146	-0.0798453
aae-bantam-5p	2309.54	7975	2265	4002	4747.33	2841	4530	5285	4218.67	0.198656	0.253316	0.784223	0.432909	0.536949	2281	3949	3089	3106.33	3874	4214	3760	3949.33	-0.00256607	0.253485	-0.0101232	0.991923	1	2181	2341	2629	2383.67	3101	2278	6004	3794.33	0.725417	0.253679	2.85958	0.00424197	0.21125	1132	978	1218	1109.33	2823	1805	2494	2374	0.285096
aae-let-7-5p	27727.2	54965	24423	34176	37854.7	23638	23797	21275	22903.3	-0.441167	0.248761	-1.77346	0.0761528	0.200738	21294	35001	31645	29313.3	52927	62920	42346	52731	0.495614	0.248736	1.99253	0.0463126	0.922715	48931	33244	36027	39400.7	29491	19859	45769	31706.3	-0.217523	0.248745	-0.874478	0.381858	1	14904	14921	18005	15943.3	42595	19366	45431	35797.3	0.296343
aae-miR-1-3p	54304.1	172488	44794	71796	96359.3	39585	56618	42263	46155.3	-0.732515	0.307341	-2.38339	0.0171539	0.0818711	46804	90222	74627	70551	112743	108851	75644	99079.3	0.154063	0.307332	0.501292	0.616165	1	127766	61216	82836	90606	64740	42967	101601	69769.3	-0.278193	0.307335	-0.905179	0.365371	1	17486	23303	35127	25305.3	84127	25429	75097	61551	0.409626
aae-miR-10-5p	12742.3	58258	11235	13464	27652.3	11823	7714	16248	11928.3	-0.774694	0.569873	-1.35941	0.174015	0.338363	14396	15675	29112	19727.7	56907	32573	26822	38767.3	0.61135	0.569846	1.07283	0.283346	1	10191	7604	6640	8145	14786	6158	17400	12781.3	0.729188	0.569928	1.27944	0.200742	0.961246	3856	10125	23074	12351.7	18654	3067	16516	12745.7	-0.826492
aae-miR-100-5p	100844	265630	84117	158244	169330	93878	85822	74786	84828.7	-0.68724	0.258089	-2.6628	0.00774934	0.0625908	66768	123998	110495	100420	204459	206351	145486	185432	0.545054	0.258086	2.11191	0.0346941	0.922715	148227	96110	90937	111758	111052	61790	192170	121671	0.154565	0.25809	0.598881	0.549252	1	55233	58135	81287	64885	203624	81806	190313	158581	0.428821
aae-miR-1000-5p	54.8099	51	52	58	53.6667	56	38	11	35	-0.480233	0.423025	-1.13523	0.256277	0.384416	23	44	40	35.6667	42	34	32	36	-0.329972	0.429355	-0.76853	0.442172	1	44	29	76	49.6667	38	24	24	28.6667	-0.525489	0.428307	-1.2269	0.219862	0.995373	60	116	82	86	111	117	133	120.333	-0.308788
aae-miR-10365-5p	279.246	288	181	314	261	320	382	291	331	0.584063	0.301842	1.93499	0.052991	0.158973	181	530	276	329	429	417	504	450	0.139419	0.300008	0.464718	0.642133	1	323	210	269	267.333	240	246	276	254	0.170366	0.302692	0.562835	0.573547	1	127	281	257	221.667	469	314	700	494.333	0.297391
aae-miR-11-3p	46390.8	51186	31564	39320	40690	55562	54380	37737	49226.3	0.500447	0.23259	2.15162	0.031427	0.109994	29886	73346	55827	53019.7	73907	77378	74826	75370.3	0.183373	0.232571	0.788461	0.430427	1	54390	51150	43981	49840.3	51054	40979	123112	71715	0.528588	0.232576	2.27275	0.023041	0.519648	27125	16986	17322	20477.7	44285	36887	45733	42301.7	0.234546
aae-miR-11-5p	2.66384	5	5	2	4	2	0	0	0.666667	-2.41843	1.40709	-1.71875	0.0856601	NA	7	8	4	6.33333	6	5	1	4	-1.03319	1.01571	-1.01721	0.309053	1	5	2	1	2.66667	7	0	7	4.66667	0.800037	1.08691	0.736066	0.461691	1	4	1	4	3	1	4	3	2.66667	-0.891418
aae-miR-1174-3p	85916.4	5478	5272	10207	6985.67	17781	7876	4143	9933.33	0.664888	0.410961	1.61789	0.105687	0.23119	9971	22714	36264	22983	17502	16707	15352	16520.3	-0.808985	0.410838	-1.96911	0.0489402	0.922715	8768	7656	10021	8815	4008	5166	9530	6234.67	-0.37744	0.410995	-0.918355	0.358433	1	154751	75144	51712	93869	93713	135720	135132	121522	-0.416432
aae-miR-1175-3p	5122.84	278	489	460	409	965	563	257	595	0.624957	0.507014	1.23262	0.217716	0.357292	926	1784	2792	1834	676	591	809	692	-1.75066	0.505556	-3.46284	0.000534499	0.13309	286	594	686	522	231	380	456	355.667	-0.335016	0.507489	-0.660143	0.509162	1	7425	6201	2954	5526.67	4558	11509	5608	7225	-0.298219
aae-miR-1175-5p	3464.57	422	304	368	364.667	538	393	174	368.333	0.185899	0.352441	0.527461	0.597873	0.667837	330	767	1600	899	691	920	644	751.667	-0.596213	0.3493	-1.70688	0.0878443	1	277	261	232	256.667	164	186	477	275.667	0.127664	0.354875	0.359744	0.719038	1	4635	3161	2594	3463.33	7692	6520	9561	7924.33	0.355065
aae-miR-11893-3p	20.3021	54	25	47	42	34	40	33	35.6667	0.0265736	0.361923	0.0734235	0.941469	0.944667	25	44	41	36.6667	38	34	39	37	-0.340066	0.363717	-0.934975	0.349801	1	44	33	40	39	42	21	49	37.3333	0.0481828	0.363507	0.13255	0.894549	1	5	6	6	5.66667	24	12	12	16	0.68674
aae-miR-11894a-3p	1383.26	812	941	2464	1405.67	1309	1659	1356	1441.33	0.25577	0.399238	0.640644	0.521754	0.615552	2286	2919	1876	2360.33	1872	1649	1256	1592.33	-0.937043	0.398918	-2.34896	0.018826	0.781277	2897	1784	3363	2681.33	803	1343	2181	1442.33	-0.734212	0.398992	-1.84017	0.0657436	0.777845	520	883	941	781.333	670	732	842	748	-0.829472
aae-miR-11894b-3p	53.3502	12	34	93	46.3333	59	84	45	62.6667	0.592756	0.60493	0.979875	0.327148	0.446111	73	130	70	91	53	58	38	49.6667	-1.21768	0.601197	-2.02542	0.0428238	0.922715	85	65	166	105.333	23	56	81	53.3333	-0.796037	0.60033	-1.326	0.18484	0.904862	28	43	46	39	23	47	22	30.6667	-1.00628
aae-miR-11895-3p	5.08088	0	1	2	1	4	5	4	4.33333	2.31973	1.14949	2.01804	0.0435868	NA	2	16	4	7.33333	11	3	4	6	-0.552225	0.83199	-0.66374	0.506857	1	5	8	15	9.33333	2	6	8	5.33333	-0.657358	0.829696	-0.792287	0.428193	1	6	8	2	5.33333	4	3	3	3.33333	-1.5252
aae-miR-11896-3p	0.774088	0	0	1	0.333333	0	1	0	0.333333	0.218768	2.6457	0.0826882	0.934099	NA	0	0	2	0.666667	0	0	0	0	-2.21955	2.58241	-0.859489	0.390071	1	1	0	2	1	0	1	4	1.66667	0.659646	2.34272	0.281573	0.778271	1	3	1	1	1.66667	2	0	2	1.33333	-1.31929
aae-miR-11897a-3p	0.231476	0	0	0	0	0	0	1	0.333333	1.18054	6.53225	0.180725	0.856583	NA	0	0	1	0.333333	1	1	0	0.666667	0.534222	6.5047	0.0821285	0.934545	1	1	1	0	0.666667	0	0	0	0	-1.73988	6.50183	-0.267599	0.789008	1	0	0	0	0	0	3	0	1	2.0673
aae-miR-11897b-3p	0.919775	2	1	2	1.66667	0	2	0	0.666667	-1.18078	2.32175	-0.508575	0.61105	NA	2	2	0	1.33333	2	0	0	0.666667	-1.36358	2.31311	-0.5895	0.555526	1	0	0	0	0	0	2	0	0.666667	2.43636	2.45332	0.993089	0.320667	1	1	1	0	0.666667	0	3	1	1.33333	0.353659
aae-miR-11898-3p	1.11827	2	1	0	1	0	0	1	0.333333	-1.22369	1.9406	-0.630575	0.528319	NA	0	0	1	0.333333	1	1	2	1.33333	1.51115	1.89076	0.799229	0.424158	1	4	0	1	1.66667	1	0	0	0.333333	-1.98788	1.84058	-1.08003	0.28013	1	1	0	0	0.333333	2	1	1	1.33333	1.08409
aae-miR-11899-3p	6.48153	0	0	0	0	2	7	1	3.33333	4.32155	1.5299	2.82473	0.0047321	NA	0	3	0	1	0	0	4	1.33333	0.103095	1.41101	0.0730642	0.941755	1	0	0	0	0	2	1	0	1	2.69516	1.6631	1.62057	0.105111	0.817893	1	18	8	9	28	50	20	32.6667	1.18643
aae-miR-11900-3p	439.942	292	242	775	436.333	529	979	572	693.333	0.887646	0.399283	2.2231	0.026209	0.0982838	354	780	359	497.667	597	765	912	758	0.272049	0.39892	0.681963	0.495263	1	595	427	709	577	564	785	877	742	0.619242	0.398666	1.55328	0.120355	0.836968	182	380	503	355	574	672	578	608	0.0635435
aae-miR-11901-5p	0.104824	0	0	0	0	0	0	0	0	0	7.26121	0	1	NA	0	0	0	0	0	0	2	0.666667	1.44373	7.23907	0.199436	0.841922	1	0	0	0	0	0	0	0	0	0	7.25997	0	1	1	0	0	0	0	2	1	0	1	1.73195
aae-miR-11902-3p	0	0	0	0	0	0	0	0	0	NA	NA	NA	NA	NA	0	0	0	0	0	0	0	0	NA	NA	NA	NA	NA	0	0	0	0	0	0	0	0	NA	NA	NA	NA	NA	0	0	0	0	0	0	0	0	NA
aae-miR-11903a-5p	0.318673	0	0	0	0	0	3	5	2.66667	4.20197	7.18184	0.585083	0.558492	NA	0	0	0	0	1	0	0	0.333333	0.582425	7.26121	0.0802104	0.93607	1	0	1	0	0.333333	0	0	0	0	-0.786787	7.25997	-0.108373	0.9137	1	0	0	0	0	0	0	0	0	0
aae-miR-11903b-3p	0.311005	1	0	0	0.333333	1	0	0	0.333333	0.218767	4.79386	0.0456347	0.963601	NA	0	1	0	0.333333	1	1	0	0.666667	0.533392	4.75631	0.112144	0.910709	1	3	0	0	1	1	0	0	0.333333	-1.19145	4.71064	-0.252928	0.800324	1	0	0	0	0	0	0	0	0	0
aae-miR-11904	0	0	0	0	0	0	0	0	0	NA	NA	NA	NA	NA	0	0	0	0	0	0	0	0	NA	NA	NA	NA	NA	0	0	0	0	0	0	0	0	NA	NA	NA	NA	NA	0	0	0	0	0	0	0	0	NA
aae-miR-11905-3p	2.65933	8	2	1	3.66667	2	1	4	2.33333	-0.291271	1.03991	-0.280093	0.779406	NA	2	4	3	3	3	8	2	4.33333	0.17624	0.995098	0.177109	0.859423	1	4	12	7	7.66667	4	5	7	5.33333	-0.398003	0.904785	-0.439887	0.660019	1	0	1	1	0.666667	1	0	1	0.666667	-0.849465
aae-miR-11906-3p	0.127885	0	1	1	0.666667	0	0	0	0	-1.79033	7.23115	-0.247587	0.804454	NA	0	0	0	0	0	1	0	0.333333	0.582425	7.26121	0.0802104	0.93607	1	0	0	0	0	0	0	0	0	0	7.25997	0	1	1	0	0	0	0	0	0	0	0	0
aae-miR-11907-3p	1.84284	3	3	2	2.66667	1	1	1	1	-1.20981	1.2981	-0.931986	0.351344	NA	2	0	3	1.66667	1	1	7	3	0.414988	1.17071	0.354474	0.722984	1	0	0	1	0.333333	1	1	1	1	1.62561	1.67728	0.969199	0.332446	1	0	0	1	0.333333	4	1	4	3	2.18133
aae-miR-11908-5p	0	0	0	0	0	0	0	0	0	NA	NA	NA	NA	NA	0	0	0	0	0	0	0	0	NA	NA	NA	NA	NA	0	0	0	0	0	0	0	0	NA	NA	NA	NA	NA	0	0	0	0	0	0	0	0	NA
aae-miR-11909-5p	0.0291801	0	0	0	0	0	0	0	0	0	7.26121	0	1	NA	0	0	0	0	0	0	0	0	0	7.26121	0	1	1	0	0	0	0	0	0	0	0	0	7.25997	0	1	1	0	0	0	0	0	0	0	0	0
aae-miR-11910-5p	0.286334	0	1	1	0.666667	1	0	0	0.333333	-0.828564	7.23115	-0.114583	0.908776	NA	0	0	0	0	0	0	0	0	0	7.26121	0	1	1	0	0	0	0	0	0	0	0	0	7.25997	0	1	1	0	0	0	0	0	0	0	0	0
aae-miR-11911-5p	0.768154	0	2	1	1	3	1	2	2	1.07771	2.17982	0.494403	0.621021	NA	0	1	0	0.333333	3	3	2	2.66667	2.521	2.33029	1.08184	0.279323	1	3	0	0	1	0	0	4	1.33333	0.0578541	2.29384	0.0252215	0.979878	1	1	0	0	0.333333	0	2	0	0.666667	0.386326
aae-miR-11912-5p	0.600552	1	0	0	0.333333	0	0	0	0	-0.743025	2.77131	-0.268114	0.788612	NA	1	0	2	1	1	0	0	0.333333	-1.9162	2.63885	-0.72615	0.467747	1	1	1	0	0.666667	0	0	0	0	-1.72491	2.70259	-0.638244	0.523315	1	1	0	0	0.333333	1	2	1	1.33333	1.21096
aae-miR-11913-5P	0.0661377	0	0	0	0	0	0	0	0	0	7.26121	0	1	NA	0	0	0	0	0	0	0	0	0	7.26121	0	1	1	0	0	0	0	0	0	0	0	0	7.25997	0	1	1	0	0	2	0.666667	0	0	0	0	-2.47301
aae-miR-11914-5p	0	0	0	0	0	0	0	0	0	NA	NA	NA	NA	NA	0	0	0	0	0	0	0	0	NA	NA	NA	NA	NA	0	0	0	0	0	0	0	0	NA	NA	NA	NA	NA	0	0	0	0	0	0	0	0	NA
aae-miR-11915-3p	0	0	0	0	0	0	0	0	0	NA	NA	NA	NA	NA	0	0	0	0	0	0	0	0	NA	NA	NA	NA	NA	0	0	0	0	0	0	0	0	NA	NA	NA	NA	NA	0	0	0	0	0	0	0	0	NA
aae-miR-11916-3p	0.177028	0	0	1	0.333333	1	0	0	0.333333	0.218763	7.26121	0.0301277	0.975965	NA	0	0	0	0	0	0	1	0.333333	0.582425	7.26121	0.0802104	0.93607	1	0	1	0	0.333333	0	0	0	0	-0.786788	7.25997	-0.108373	0.913699	1	0	0	0	0	0	0	3	1	1.3323
aae-miR-11917-5p	6.1001	25	6	15	15.3333	7	6	9	7.33333	-0.726408	0.690551	-1.05192	0.292834	NA	8	9	3	6.66667	15	11	21	15.6667	0.850478	0.695421	1.22297	0.221342	1	5	5	9	6.33333	10	6	18	11.3333	0.90103	0.717405	1.25596	0.209132	0.982523	10	2	6	6	7	2	4	4.33333	-1.31439
aae-miR-11918-3p	3.44607	2	3	4	3	4	10	3	5.66667	1.06288	0.996024	1.06713	0.285914	NA	1	3	1	1.66667	4	10	2	5.33333	1.33752	1.09236	1.22442	0.220792	1	10	5	10	8.33333	10	6	8	8	0.159326	0.899121	0.177202	0.85935	1	0	0	1	0.333333	3	1	0	1.33333	1.09623
aae-miR-11919-3p	1.85773	3	2	1	2	3	3	1	2.33333	0.417847	1.13671	0.367595	0.713176	NA	2	1	1	1.33333	4	3	5	4	1.18431	1.1489	1.03082	0.302624	1	2	0	1	1	0	2	2	1.33333	0.551753	1.36626	0.403841	0.686329	1	1	0	0	0.333333	1	3	2	2	1.72247
aae-miR-11920-5p	0.0583911	0	0	0	0	0	0	0	0	0	7.26121	0	1	NA	0	0	0	0	0	0	0	0	0	7.26121	0	1	1	0	0	0	0	0	0	0	0	0	7.25997	0	1	1	0	0	0	0	0	0	0	0	0
aae-miR-11921-3p	3.46866	4	1	0	1.66667	4	4	0	2.66667	0.890253	1.19223	0.746709	0.455239	NA	7	2	5	4.66667	5	6	2	4.33333	-0.546426	1.00503	-0.543691	0.586654	1	2	2	0	1.33333	10	2	3	5	2.10756	1.16537	1.80849	0.07053	0.777845	1	2	3	2	1	3	8	4	0.157503
aae-miR-11922-3P	0.033173	0	0	0	0	0	0	0	0	0	7.26121	0	1	NA	0	0	0	0	0	0	0	0	0	7.26121	0	1	1	0	0	0	0	0	0	2	0.666667	1.60173	7.24741	0.221008	0.825086	1	0	0	0	0	0	0	0	0	0
aae-miR-11923-3p	0.0524642	0	1	0	0.333333	0	0	0	0	-0.743008	7.26121	-0.102326	0.918498	NA	0	0	1	0.333333	0	0	0	0	-1.34112	7.26121	-0.184696	0.853467	1	0	0	0	0	0	0	0	0	0	7.25997	0	1	1	0	0	0	0	0	0	0	0	0
aae-miR-11924-3p	4.24326	5	5	6	5.33333	1	8	4	4.33333	-0.105488	0.923274	-0.114254	0.909036	NA	10	7	4	7	13	5	8	8.66667	-0.0975472	0.857839	-0.113713	0.909466	1	5	3	7	5	0	8	5	4.33333	0.080278	0.924099	0.0868717	0.930773	1	3	0	5	2.66667	4	3	13	6.66667	0.460598
aae-miR-11925-5p	0.0200324	0	0	0	0	0	0	0	0	0	7.26121	0	1	NA	0	0	0	0	0	0	0	0	0	7.26121	0	1	1	0	0	0	0	0	0	0	0	0	7.25997	0	1	1	0	0	0	0	1	0	0	0.333333	0.161395
aae-miR-11926-3p	0.418373	0	1	0	0.333333	0	0	0	0	-0.74302	4.44851	-0.167027	0.867349	NA	0	1	0	0.333333	0	0	2	0.666667	0.484503	4.41204	0.109814	0.912557	1	0	0	0	0	0	0	0	0	0	4.44823	0	1	1	0	1	2	1	0	0	0	0	-3.16588
aae-miR-11927	0	0	0	0	0	0	0	0	0	NA	NA	NA	NA	NA	0	0	0	0	0	0	0	0	NA	NA	NA	NA	NA	0	0	0	0	0	0	0	0	NA	NA	NA	NA	NA	0	0	0	0	0	0	0	0	NA
aae-miR-11928-3p	0.0976072	1	0	0	0.333333	0	0	0	0	-0.743008	7.26121	-0.102326	0.918498	NA	0	0	0	0	2	0	0	0.666667	1.53397	7.2346	0.212032	0.832082	1	0	0	0	0	0	0	0	0	0	7.25997	0	1	1	0	1	0	0.333333	0	0	0	0	-1.76215
aae-miR-12-3p	704.694	356	152	344	284	455	407	267	376.333	0.659485	0.274054	2.4064	0.0161104	0.080552	202	335	366	301	352	495	322	389.667	0.0179592	0.273446	0.0656773	0.947635	1	148	178	238	188	115	134	363	204	0.14271	0.279909	0.509844	0.61016	1	893	634	542	689.667	1668	1261	2056	1661.67	0.417999
aae-miR-12-5p	899.923	268	259	368	298.333	685	496	251	477.333	0.836312	0.323497	2.58522	0.00973164	0.0729873	314	495	487	432	393	474	497	454.667	-0.286089	0.322429	-0.887292	0.374922	1	260	220	385	288.333	146	243	325	238	-0.073638	0.326042	-0.225855	0.821315	1	1461	1061	885	1135.67	1478	2033	1540	1683.67	-0.174898
aae-miR-124-3p	4.12615	8	18	3	9.66667	13	1	1	5	-0.926688	1.12016	-0.827278	0.408079	NA	1	13	3	5.66667	7	1	9	5.66667	-0.249344	1.14016	-0.218693	0.826889	1	9	9	16	11.3333	18	9	5	10.6667	0.269437	1.08019	0.249435	0.803025	1	3	0	1	1.33333	0	0	1	0.333333	-2.70141
aae-miR-125-5p	4210.77	10053	5442	4387	6627.33	3509	4614	4262	4128.33	-0.410649	0.238499	-1.7218	0.0851051	0.200738	3293	5936	6314	5181	6602	6798	6830	6743.33	0.0335086	0.238424	0.140542	0.888232	1	4486	4950	3130	4188.67	5673	3012	8044	5576.33	0.46934	0.23856	1.96739	0.0491381	0.764711	2510	2073	2083	2222	5099	3279	5376	4584.67	0.201295
aae-miR-13-3p	1522.83	810	638	1865	1104.33	1882	2136	1270	1762.67	0.88617	0.366135	2.42034	0.015506	0.080552	1301	2058	1184	1514.33	1365	1610	1909	1628	-0.256905	0.36592	-0.702079	0.48263	1	1783	1329	3664	2258.67	1113	1698	2126	1645.67	-0.208451	0.365726	-0.569965	0.568702	1	964	1472	1146	1194	1611	2227	1756	1864.67	-0.0922413
aae-miR-13-5p	417.158	696	166	397	419.667	278	322	289	296.333	-0.164788	0.273906	-0.601624	0.547425	0.638662	319	484	372	391.667	548	582	418	516	0.040805	0.272057	0.149987	0.880775	1	471	379	339	396.333	313	242	592	382.333	0.0116116	0.273283	0.0424892	0.966109	1	194	235	299	242.667	737	419	737	631	0.549289
aae-miR-133-3p	85.8357	164	166	184	171.333	183	162	71	138.667	-0.158527	0.328207	-0.483009	0.629089	0.695309	84	167	184	145	129	153	120	134	-0.456818	0.329476	-1.3865	0.165594	1	140	175	205	173.333	150	103	139	130.667	-0.19876	0.328536	-0.604989	0.545187	1	38	33	42	37.6667	60	32	91	61	-0.179915
aae-miR-137-3p	351.248	403	342	301	348.667	432	424	207	354.333	0.185214	0.327044	0.566329	0.57117	0.647748	95	355	403	284.333	430	334	323	362.333	0.0442948	0.327712	0.135164	0.892482	1	369	453	510	444	618	324	435	459	0.274782	0.325621	0.84387	0.398742	1	190	212	214	205.333	468	360	577	468.333	0.361471
aae-miR-14-3p	65104	104449	39825	50455	64909.7	45752	70521	62180	59484.3	0.185552	0.237515	0.781221	0.434673	0.536949	71585	110631	97629	93281.7	89296	114754	126413	110154	-0.123176	0.237496	-0.518644	0.604009	1	83302	68984	50999	67761.7	42960	47990	126016	72322	0.106809	0.237512	0.449698	0.652928	1	34786	33127	32054	33322.3	80556	60888	78349	73264.3	0.324518
aae-miR-184-3p	111753	257724	136228	163351	185768	104478	103735	83765	97326	-0.677342	0.217291	-3.11721	0.00182569	0.0180874	112328	174890	134038	140419	232769	239081	209221	227024	0.337183	0.217284	1.55181	0.120708	1	216975	126909	141406	161763	123304	64952	258387	148881	-0.139456	0.217288	-0.641804	0.521	1	65719	59299	74740	66586	173198	74868	186622	144896	0.244675
aae-miR-1889-3p	77.033	59	28	61	49.3333	66	70	59	65	0.654595	0.277201	2.36144	0.0182041	0.0831058	41	60	61	54	61	67	73	67	-0.0539986	0.27376	-0.197248	0.843634	1	33	39	49	40.3333	33	39	72	48	0.352449	0.290455	1.21344	0.224963	1	89	54	59	67.3333	118	135	126	126.333	0.132997
aae-miR-1889-5p	1339.86	683	520	844	682.333	1058	1462	811	1110.33	0.902102	0.368016	2.45126	0.0142357	0.080552	820	1687	1222	1243	871	819	769	819.667	-0.934437	0.36766	-2.54158	0.0110354	0.781277	759	848	1417	1008	585	933	932	816.667	-0.0218682	0.367831	-0.0594519	0.952592	1	1285	1452	926	1221	1282	2225	1417	1641.33	-0.289832
aae-miR-1890-3p	71.4194	110	82	107	99.6667	123	166	137	142	0.744266	0.373394	1.99325	0.0462346	0.151707	93	174	90	119	82	147	116	115	-0.400044	0.373474	-1.07114	0.284105	1	91	83	199	124.333	42	73	106	73.6667	-0.57128	0.378378	-1.50981	0.131091	0.836968	20	44	40	34.6667	88	75	44	69	0.256573
aae-miR-1891-5p	1431.26	4478	2762	1884	3041.33	1345	2390	2524	2086.33	-0.264807	0.362437	-0.730628	0.465006	0.56774	2763	3589	2824	3058.67	2573	3775	3698	3348.67	-0.248054	0.362265	-0.684729	0.493515	1	2570	2162	2745	2492.33	1894	1632	3127	2217.67	-0.03702	0.362525	-0.102117	0.918664	1	277	336	540	384.333	1194	804	667	888.333	0.469408
aae-miR-190-5p	1233.5	949	1717	1004	1223.33	3306	2415	907	2209.33	0.905163	0.362638	2.49605	0.0125584	0.080552	771	1483	1664	1306	1709	1423	1743	1625	-0.0257896	0.362781	-0.0710884	0.943327	1	1200	1549	1948	1565.67	2508	1602	1888	1999.33	0.605152	0.362536	1.66922	0.0950736	0.817893	513	519	430	487.333	784	860	1329	991	0.195845
aae-miR-193-3p	0.686827	0	1	2	1	3	1	0	1.33333	0.470705	2.45098	0.192048	0.847705	NA	0	2	0	0.666667	0	4	1	1.66667	1.07647	2.52253	0.426745	0.669565	1	1	2	0	1	0	0	4	1.33333	-0.0418395	2.49825	-0.0167475	0.986638	1	0	2	2	1.33333	2	0	1	1	-1.32477
aae-miR-210-3p	7.46599	33	17	1	17	1	0	1	0.666667	-4.34992	2.18499	-1.99082	0.0465008	NA	0	3	28	10.3333	1	20	2	7.66667	-0.784134	1.97377	-0.397277	0.691163	1	17	5	0	7.33333	3	12	14	9.66667	0.586123	1.97542	0.296708	0.76669	1	12	1	0	4.33333	2	0	0	0.666667	-3.63337
aae-miR-219-5p	0.115211	0	0	0	0	1	0	1	0.666667	2.1807	7.23294	0.301496	0.763036	NA	0	0	0	0	0	0	0	0	0	7.26121	0	1	1	0	1	0	0.333333	0	0	0	0	-0.786707	7.25997	-0.108362	0.913708	1	0	0	0	0	0	0	0	0	0
aae-miR-252-3p	15.38	33	13	25	23.6667	7	9	6	7.33333	-1.43361	0.483806	-2.96318	0.00304478	NA	23	36	22	27	26	33	31	30	-0.210182	0.396838	-0.529642	0.59636	1	49	35	71	51.6667	35	21	69	41.6667	-0.261431	0.375373	-0.696456	0.486144	1	6	4	9	6.33333	0	2	4	2	-2.48252
aae-miR-252-5p	34.0909	91	52	53	65.3333	42	35	46	41	-0.402087	0.323405	-1.24329	0.213761	0.357292	43	89	79	70.3333	77	79	69	75	-0.249279	0.310317	-0.803304	0.421799	1	98	75	89	87.3333	51	45	71	55.6667	-0.497612	0.31307	-1.58946	0.111957	0.836968	7	9	4	6.66667	19	6	17	14	0.204793
aae-miR-263a-3p	25.2769	106	21	26	51	18	48	48	38	-0.0385555	0.555517	-0.0694047	0.944667	0.944667	35	45	18	32.6667	48	95	45	62.6667	0.560549	0.555069	1.00987	0.312556	1	25	23	19	22.3333	48	30	104	60.6667	1.43643	0.565806	2.53874	0.0111252	0.307798	4	9	14	9	35	15	34	28	0.801152
aae-miR-263a-5p	3018.4	15490	3569	9093	9384	3496	4425	3803	3908	-0.919915	0.369375	-2.49046	0.0127577	0.080552	2887	4393	3332	3537.33	5288	6988	4061	5445.67	0.263964	0.369467	0.714445	0.474952	1	5016	2789	3391	3732	3152	1513	4396	3020.33	-0.233791	0.369635	-0.632491	0.527066	1	1536	1908	4752	2732	8628	1748	6091	5489	0.154342
aae-miR-263b-3p	0.529795	0	0	1	0.333333	1	1	1	1	1.71032	3.16982	0.539563	0.589499	NA	0	1	1	0.666667	0	1	0	0.333333	-1.17802	3.23622	-0.36401	0.71585	1	0	1	0	0.333333	0	0	0	0	-0.786854	3.27731	-0.240091	0.81026	1	0	0	0	0	2	0	0	0.666667	0.990437
aae-miR-263b-5p	656.87	2796	729	1222	1582.33	581	845	668	698	-0.847015	0.37995	-2.22928	0.0257951	0.0982838	627	1284	1146	1019	1359	2270	1098	1575.67	0.289466	0.379508	0.762739	0.445619	1	1431	961	1007	1133	1177	549	1353	1026.33	-0.0352064	0.379801	-0.0926971	0.926144	1	145	218	432	265	1440	349	725	838	0.83339
aae-miR-275-3p	5522.82	27495	9071	11485	16017	4384	8052	6880	6438.67	-0.987046	0.239401	-4.12298	3.74006e-05	0.00130902	4120	5408	5201	4909.67	5483	6733	5828	6014.67	-0.0791743	0.239619	-0.330417	0.741085	1	2784	2725	2841	2783.33	2316	1587	4203	2702	0.0136027	0.240219	0.056626	0.954843	1	5200	5712	7587	6166.33	13246	11806	12775	12609	0.268978
aae-miR-275-5p	603.409	3719	978	3857	2851.33	497	592	1108	732.333	-1.5557	0.442522	-3.51553	0.000438878	0.00921643	368	245	210	274.333	312	367	341	340	-0.123667	0.446279	-0.277106	0.781699	1	172	207	155	178	295	132	285	237.333	0.53959	0.449131	1.20141	0.229592	1	411	485	1260	718.667	3118	888	1536	1847.33	0.564127
aae-miR-276-3p	255518	546459	273747	351323	390510	236968	297790	236168	256975	-0.337155	0.193136	-1.74569	0.0808656	0.200738	254965	425954	341541	340820	378419	404177	429847	404148	-0.107448	0.193134	-0.556341	0.577978	1	372019	262375	304344	312913	205693	152896	569268	309286	-0.0516905	0.193137	-0.267637	0.788979	1	131168	143480	192210	155619	274941	212982	242527	243483	-0.128205
aae-miR-276-5p	48.3867	49	45	48	47.3333	44	64	54	54	0.406944	0.409129	0.99466	0.319902	0.44197	47	85	32	54.6667	51	88	42	60.3333	-0.207058	0.405384	-0.510771	0.609512	1	69	58	95	74	36	51	80	55.6667	-0.25663	0.403299	-0.636327	0.524563	1	31	29	38	32.6667	64	34	33	43.6667	-0.373937
aae-miR-2765-5p	4.49233	5	3	3	3.66667	13	13	3	9.66667	1.57238	0.859221	1.83	0.0672496	NA	5	5	3	4.33333	8	2	6	5.33333	-0.0767686	0.87096	-0.0881426	0.929763	1	9	10	8	9	6	2	16	8	-0.253483	0.807578	-0.31388	0.753612	1	0	9	6	5	6	3	1	3.33333	-1.36554
aae-miR-277-3p	2418	6783	1676	2024	3494.33	1707	1907	1744	1786	-0.618104	0.350229	-1.76486	0.0775876	0.200738	1720	3772	2850	2780.67	1591	2422	2045	2019.33	-0.798538	0.350223	-2.28008	0.0226026	0.804009	1604	2500	2623	2242.33	1251	1374	2144	1589.67	-0.334658	0.350471	-0.954881	0.339638	1	1939	2254	1801	1998	3110	3199	2849	3052.67	-0.155738
aae-miR-277-5p	3.59685	13	4	4	7	3	4	5	4	-0.486162	0.902987	-0.538393	0.590306	NA	1	2	1	1.33333	3	1	4	2.66667	0.644887	1.15164	0.559973	0.575498	1	1	0	11	4	2	4	3	3	-0.13636	0.973323	-0.140098	0.888583	1	4	2	2	2.66667	2	4	2	2.66667	-0.754483
aae-miR-278-3p	6154.58	4163	4062	6582	4935.67	7046	7671	4911	6542.67	0.593455	0.339171	1.74972	0.0801668	0.200738	6699	8950	6993	7547.33	5683	5416	8775	6624.67	-0.563127	0.339094	-1.66068	0.0967775	1	6233	5081	9069	6794.33	3445	4528	8083	5352	-0.201418	0.339166	-0.593862	0.552604	1	5443	5624	5351	5472.67	6707	10650	6943	8100	-0.136976
aae-miR-278-5p	143.37	270	133	236	213	205	155	103	154.333	-0.226401	0.258012	-0.877481	0.380225	0.492885	91	101	153	115	143	202	200	181.667	0.277297	0.261631	1.05988	0.289199	1	137	88	100	108.333	97	42	177	105.333	-0.0341136	0.269625	-0.126523	0.899318	1	151	132	182	155	333	180	356	289.667	0.0580973
aae-miR-279-3p	7043.86	11499	5833	10052	9128	9083	9796	8503	9127.33	0.270737	0.219012	1.23618	0.216393	0.357292	7607	16583	10031	11407	12382	15537	13305	13741.3	-0.0641153	0.218915	-0.292878	0.769616	1	16077	11048	16214	14446.3	8907	8929	24310	14048.7	-0.00545219	0.218899	-0.0249073	0.980129	1	1758	1919	2424	2033.67	4373	2507	3949	3609.67	0.00623405
aae-miR-281-3p	106314	35526	23221	34113	30953.3	27817	18411	20825	22351	-0.216597	0.242174	-0.894387	0.371115	0.487088	44371	66471	83962	64934.7	98716	71127	85595	85146	0.0367205	0.242101	0.151674	0.879444	1	25827	20736	25114	23892.3	19729	29543	63455	37575.7	0.723494	0.242166	2.9876	0.00281182	0.175036	87812	98567	109014	98464.3	180040	202036	218524	200200	0.259424
aae-miR-281-5p	43076.4	21078	16797	13644	17173	16728	7946	9017	11230.3	-0.403604	0.290007	-1.3917	0.164012	0.32493	14400	23346	32168	23304.7	35222	31591	53624	40145.7	0.426717	0.289911	1.47189	0.141052	1	8377	8365	8690	8477.33	8493	9706	21759	13319.3	0.717455	0.290073	2.47336	0.013385	0.333286	55842	49602	40488	48644	66688	82606	83186	77493.3	-0.10406
aae-miR-282-3p	0.119871	0	0	0	0	1	0	0	0.333333	1.18053	7.26121	0.162581	0.870848	NA	0	0	0	0	0	0	0	0	0	7.26121	0	1	1	0	0	0	0	0	1	0	0.333333	1.2506	7.25289	0.172427	0.863102	1	0	0	0	0	1	0	0	0.333333	0.161395
aae-miR-282-5p	0	0	0	0	0	0	0	0	0	NA	NA	NA	NA	NA	0	0	0	0	0	0	0	0	NA	NA	NA	NA	NA	0	0	0	0	0	0	0	0	NA	NA	NA	NA	NA	0	0	0	0	0	0	0	0	NA
aae-miR-283-5p	31947.3	7086	3358	10662	7035.33	15808	11550	2806	10054.7	0.699372	0.360137	1.94196	0.0521419	0.158973	6540	8627	12559	9242	13514	9085	8086	10228.3	-0.210649	0.360089	-0.584992	0.558553	1	4627	3033	3937	3865.67	2224	2788	5246	3419.33	-0.05888	0.360455	-0.163349	0.870244	1	38431	29122	36684	34745.7	86179	59725	85601	77168.3	0.33504
aae-miR-285-3p	14.7166	48	8	5	20.3333	2	5	1	2.66667	-2.63317	1.74998	-1.50469	0.132405	NA	4	8	26	12.6667	1	43	5	16.3333	-0.000432704	1.68688	-0.000256512	0.999795	1	17	14	2	11	5	26	11	14	0.757144	1.68846	0.448423	0.653848	1	5	3	5	4.33333	0	1	0	0.333333	-4.38611
aae-miR-286a-3p	0.408338	2	1	0	1	0	0	0	0	-2.18197	4.48833	-0.486142	0.626866	NA	0	1	0	0.333333	2	1	0	1	1.13106	4.48336	0.25228	0.800825	1	0	0	0	0	5	0	0	1.66667	3.48927	4.4521	0.783736	0.433195	1	0	0	1	0.333333	0	1	3	1.33333	1.00685
aae-miR-286b-3p	828.21	3135	696	3491	2440.67	1244	1549	2047	1613.33	-0.219151	0.591395	-0.370566	0.710961	0.777614	650	198	96	314.667	261	338	352	317	-0.509799	0.594339	-0.857758	0.391026	1	106	59	127	97.3333	101	87	86	91.3333	0.202763	0.603208	0.336141	0.736764	1	693	2298	2947	1979.33	4453	1167	5380	3666.67	-0.0146318
aae-miR-2940-3p	10074.1	24315	6601	8602	13172.7	7844	9660	7690	8398	-0.319976	0.269316	-1.1881	0.234792	0.357292	9971	15032	13210	12737.7	18543	22224	18256	19674.3	0.266793	0.269223	0.990977	0.321697	1	11766	14011	13477	13084.7	18540	16748	36156	23814.7	0.949713	0.269213	3.52773	0.000419132	0.0521819	5257	3197	3583	4012.33	6901	7033	7188	7040.67	0.0329479
aae-miR-2940-5p	28262.7	69158	19146	25010	37771.3	15467	19700	17079	17415.3	-0.779906	0.251078	-3.10623	0.00189487	0.0180874	25715	37278	37392	33461.7	56247	61144	48290	55227	0.362178	0.251025	1.44279	0.149078	1	48184	48185	48877	48415.3	79467	38053	120580	79366.7	0.754654	0.251007	3.00651	0.00264268	0.175036	10896	7823	8030	8916.33	19059	12689	17508	16418.7	0.0530328
aae-miR-2941-3p	2007.21	903	253	5787	2314.33	10430	8281	356	6355.67	1.61966	0.897223	1.80519	0.0710454	0.200738	4326	1401	1021	2249.33	13921	4576	3591	7362.67	1.23285	0.897188	1.37412	0.169403	1	779	440	564	594.333	474	592	1799	955	0.669798	0.898126	0.745772	0.455805	1	769	562	2453	1261.33	2546	421	1606	1524.33	-0.562518
aae-miR-2942-3p	22.5309	1	3	7	3.66667	12	2	0	4.66667	0.492909	0.839029	0.587475	0.556885	0.642559	2	3	18	7.66667	3	6	5	4.66667	-1.08358	0.776268	-1.39588	0.162749	1	0	2	3	1.66667	1	3	2	2	0.43862	1.05866	0.414316	0.678643	1	61	32	24	39	41	58	39	46	-0.509494
aae-miR-2943-5p	2.08466	8	0	1	3	2	1	0	1	-1.24521	1.45168	-0.85777	0.391019	NA	0	0	1	0.333333	0	5	2	2.33333	2.3071	1.67649	1.37615	0.168775	1	0	1	0	0.333333	2	0	0	0.666667	1.11175	1.86452	0.596269	0.550996	1	5	3	1	3	8	3	7	6	0.0864579
aae-miR-2944a-3p	0.124265	0	0	0	0	0	0	0	0	0	7.26121	0	1	NA	0	0	0	0	0	0	0	0	0	7.26121	0	1	1	1	0	0	0.333333	0	0	0	0	-0.786711	7.25997	-0.108363	0.913708	1	0	0	0	0	5	0	0	1.66667	2.26554
aae-miR-2944a-5p	25.443	63	28	75	55.3333	48	50	46	48	0.0719866	0.415169	0.173391	0.862344	0.905419	18	18	7	14.3333	27	36	32	31.6667	0.754097	0.463559	1.62676	0.103789	1	22	9	17	16	10	11	11	10.6667	-0.390903	0.503607	-0.776207	0.437627	1	24	72	62	52.6667	57	30	88	58.3333	-0.734837
aae-miR-2944b-3p	11.2269	16	19	23	19.3333	9	26	10	15	-0.209147	0.567197	-0.368738	0.712323	NA	8	6	9	7.66667	10	19	12	13.6667	0.438039	0.6156	0.711565	0.476734	1	13	6	9	9.33333	5	10	5	6.66667	-0.212374	0.641612	-0.331001	0.740644	1	7	31	23	20.3333	16	10	26	17.3333	-1.09978
aae-miR-2944b-5p	292.507	992	617	922	843.667	546	372	545	487.667	-0.506634	0.452889	-1.11867	0.26328	0.389358	289	176	111	192	177	385	311	291	0.14465	0.45688	0.316605	0.751544	1	71	68	89	76	66	71	76	71	0.150299	0.471085	0.319048	0.74969	1	657	529	720	635.333	979	321	1205	835	-0.519353
aae-miR-2945-3p	9683.75	11732	9350	11787	10956.3	15475	17657	11874	15002	0.656134	0.2054	3.19443	0.0014011	0.0180874	15212	23486	15377	18025	19192	20784	21019	20331.7	-0.185954	0.205306	-0.90574	0.365074	1	15725	14590	21229	17181.3	11300	11842	25046	16062.7	0.00297431	0.205346	0.0144844	0.988444	1	2891	4034	3807	3577.33	5921	4781	4962	5221.33	-0.23544
aae-miR-2945-5p	15.7858	52	23	17	30.6667	43	25	26	31.3333	0.297084	0.42466	0.699581	0.484189	NA	14	33	28	25	28	21	38	29	-0.12721	0.432364	-0.294219	0.76859	1	15	19	12	15.3333	26	12	39	25.6667	0.785259	0.457689	1.7157	0.0862161	0.817893	3	6	4	4.33333	16	10	16	14	0.858837
aae-miR-2946-3p	838.793	335	167	1985	829	4386	3132	150	2556	1.77573	0.906028	1.95991	0.0500067	0.158973	1892	484	448	941.333	5954	1789	1294	3012.33	1.18881	0.905871	1.31234	0.189406	1	287	179	198	221.333	268	264	769	433.667	0.978234	0.908167	1.07715	0.281412	1	396	255	701	450.667	1060	194	685	646.333	-0.347601
aae-miR-2a-3p	1788.11	2394	1339	1706	1813	1718	1804	1047	1523	-0.0289908	0.198897	-0.145758	0.884113	0.910116	1664	2607	2079	2116.67	2634	1793	1778	2068.33	-0.382035	0.198393	-1.92564	0.0541488	0.922715	2298	1982	2084	2121.33	1225	1296	2578	1699.67	-0.217347	0.198684	-1.09393	0.273984	1	1224	1029	1233	1162	1998	1820	1981	1933	-0.0434495
aae-miR-2a-5p	2.34785	3	2	5	3.33333	0	2	3	1.66667	-0.71794	1.11059	-0.646449	0.517989	NA	2	6	2	3.33333	6	2	4	4	-0.0560157	1.00242	-0.0558805	0.955437	1	1	1	3	1.66667	3	4	12	6.33333	1.94338	1.07989	1.79961	0.0719219	0.777845	3	1	0	1.33333	1	2	3	2	-0.265781
aae-miR-2b-3p	67.0011	74	47	71	64	99	76	56	77	0.490619	0.345674	1.41931	0.155808	0.314612	76	73	67	72	61	52	57	56.6667	-0.735905	0.347813	-2.11581	0.0343612	0.922715	62	53	140	85	34	40	64	46	-0.719574	0.351555	-2.04683	0.0406745	0.675197	85	114	101	100	88	135	100	107.667	-0.623904
aae-miR-2c-3p	65.7235	67	60	83	70	76	72	44	64	0.0595249	0.36635	0.162481	0.870927	0.905419	69	81	79	76.3333	69	41	49	53	-0.896737	0.367765	-2.43834	0.0147548	0.781277	61	64	152	92.3333	30	41	50	40.3333	-0.98027	0.372137	-2.63416	0.00843452	0.294995	69	109	85	87.6667	73	122	78	91	-0.662977
aae-miR-305-3p	257.627	1244	199	1371	938	164	297	725	395.333	-0.776924	0.508298	-1.52848	0.126393	0.270841	177	133	110	140	172	231	198	200.333	0.0936255	0.514061	0.182129	0.855481	1	94	88	60	80.6667	102	65	177	114.667	0.549745	0.520991	1.05519	0.291337	1	137	207	615	319.667	1025	400	927	784	0.496732
aae-miR-305-5p	3969.22	23975	6204	27389	19189.3	3746	7178	8829	6584.33	-1.16758	0.477948	-2.4429	0.0145698	0.080552	3288	1789	1493	2190	1726	1888	1502	1705.33	-0.812622	0.478542	-1.69812	0.089485	1	1592	1374	1767	1577.67	1155	1408	2115	1559.33	0.161006	0.478761	0.336297	0.736647	1	1671	3683	11904	5752.67	12572	6665	7236	8824.33	-0.091909
aae-miR-306-3p	12.3379	14	8	9	10.3333	24	12	12	16	0.86786	0.580801	1.49425	0.135111	NA	11	27	19	19	22	12	9	14.3333	-0.729711	0.557182	-1.30965	0.190316	1	5	10	6	7	7	1	7	5	-0.43896	0.686851	-0.639091	0.522764	1	20	11	5	12	17	19	24	20	-0.0976519
aae-miR-306-5p	6568.78	8563	3147	8825	6845	6208	6992	3633	5611	-0.0327209	0.280144	-0.1168	0.907018	0.92463	5170	7641	5559	6123.33	10207	9124	5016	8115.67	0.053624	0.280079	0.19146	0.848165	1	8542	4223	5766	6177	3670	2572	7648	4630	-0.379907	0.28024	-1.35565	0.175211	0.904862	4559	5062	6679	5433.33	12493	6763	14680	11312	0.20683
aae-miR-307-3p	0.426205	0	2	0	0.666667	0	1	1	0.666667	-0.013344	3.08045	-0.00433184	0.996544	NA	0	0	1	0.333333	1	0	0	0.333333	-0.379354	3.22288	-0.117707	0.9063	1	0	0	2	0.666667	1	1	0	0.666667	0.575828	3.09819	0.185859	0.852555	1	0	0	0	0	1	0	0	0.333333	0.161398
aae-miR-308-3p	1.12475	0	0	3	1	1	6	4	3.66667	2.13431	1.72535	1.23703	0.216077	NA	0	2	0	0.666667	0	1	2	1	0.300223	1.97525	0.151993	0.879193	1	2	0	4	2	2	2	1	1.66667	0.114936	1.68089	0.0683784	0.945484	1	0	2	2	1.33333	1	0	1	0.666667	-1.87253
aae-miR-308-5p	2663.69	4625	1911	3166	3234	1457	1895	1986	1779.33	-0.547247	0.240007	-2.28013	0.0226001	0.0949203	3241	4722	3511	3824.67	5367	5291	3855	4837.67	-0.0197272	0.239409	-0.0823997	0.934329	1	3930	3147	2514	3197	3412	2057	6974	4147.67	0.371471	0.239595	1.55041	0.121042	0.836968	946	1007	1577	1176.67	2292	1400	2754	2148.67	0.0408791
aae-miR-309a-3p	41.9226	32	78	106	72	81	44	34	53	-0.317855	0.564993	-0.562582	0.573719	0.647748	59	75	33	55.6667	38	45	72	51.6667	-0.492101	0.567896	-0.866534	0.386197	1	33	13	46	30.6667	11	24	10	15	-0.626141	0.601447	-1.04106	0.297849	1	58	98	158	104.667	40	27	50	39	-2.22953
aae-miR-309b-3p	0.0293955	0	0	0	0	0	0	0	0	0	7.26121	0	1	NA	0	0	0	0	0	0	0	0	0	7.26121	0	1	1	0	0	0	0	0	0	0	0	0	7.25997	0	1	1	0	0	0	0	0	1	0	0.333333	0.161395
aae-miR-309b-5p	0	0	0	0	0	0	0	0	0	NA	NA	NA	NA	NA	0	0	0	0	0	0	0	0	NA	NA	NA	NA	NA	0	0	0	0	0	0	0	0	NA	NA	NA	NA	NA	0	0	0	0	0	0	0	0	NA
aae-miR-31-5p	2467.54	5888	2522	2729	3713	2155	3172	2697	2674.67	-0.179658	0.200839	-0.894536	0.371035	0.487088	2129	3397	2893	2806.33	3470	3914	3611	3665	0.0287978	0.2008	0.143415	0.885962	1	2654	2580	2126	2453.33	2064	1437	3607	2369.33	0.0100173	0.201234	0.0497794	0.960298	1	1763	1458	1598	1606.33	4816	2778	4619	4071	0.498686
aae-miR-315-3p	0	0	0	0	0	0	0	0	0	NA	NA	NA	NA	NA	0	0	0	0	0	0	0	0	NA	NA	NA	NA	NA	0	0	0	0	0	0	0	0	NA	NA	NA	NA	NA	0	0	0	0	0	0	0	0	NA
aae-miR-315-5p	33.0412	52	42	71	55	76	108	24	69.3333	0.473005	0.599819	0.788579	0.430358	0.536949	13	43	68	41.3333	44	59	52	51.6667	-0.00586601	0.605971	-0.00968036	0.992276	1	64	56	85	68.3333	71	74	61	68.6667	0.31913	0.596896	0.534649	0.592893	1	9	5	21	11.6667	26	5	41	24	0.143183
aae-miR-316-5p	2504.73	3061	2451	2118	2543.33	1936	2220	1230	1795.33	-0.323761	0.217008	-1.49193	0.135717	0.283653	1716	2442	2313	2157	3284	2485	2344	2704.33	-0.0309628	0.216794	-0.142821	0.886431	1	3063	1600	2164	2275.67	1710	1004	2231	1648.33	-0.3428	0.217239	-1.57799	0.114568	0.836968	1793	1501	1685	1659.67	4025	2054	4154	3411	0.17611
aae-miR-317-3p	23212.3	36348	23328	21285	26987	14065	14500	12848	13804.3	-0.724935	0.158523	-4.57307	4.80625e-06	0.000252328	24345	36923	30883	30717	35104	32620	34723	34149	-0.205405	0.158416	-1.29661	0.194764	1	38074	28008	40789	35623.7	21028	17131	45698	27952.3	-0.295135	0.158433	-1.86284	0.0624854	0.777845	14808	11551	13387	13248.7	17726	14903	19755	17461.3	-0.407006
aae-miR-33-5p	2.88864	1	0	3	1.33333	5	15	7	9	3.0012	1.29092	2.32486	0.0200796	NA	2	2	5	3	0	0	0	0	-4.40443	1.63248	-2.698	0.00697565	0.781277	2	0	3	1.66667	1	4	4	3	1.08218	1.30703	0.827964	0.407691	1	0	6	0	2	2	7	3	4	0.266212
aae-miR-34-3p	543.011	1445	854	846	1048.33	434	692	502	542.667	-0.705844	0.224769	-3.1403	0.00168774	0.0180874	515	737	672	641.333	996	765	839	866.667	0.0750774	0.224594	0.33428	0.738168	1	522	472	480	491.333	563	248	919	576.667	0.247017	0.226671	1.08976	0.275817	1	385	223	303	303.667	669	420	753	614	0.17114
aae-miR-34-5p	33290.3	45741	27593	28540	33958	22445	24676	20649	22590	-0.341295	0.163341	-2.08947	0.0366658	0.124191	34854	54709	45148	44903.7	49116	58473	51028	52872.3	-0.122247	0.16327	-0.748745	0.454011	1	40027	41992	45776	42598.3	41417	33347	74500	49754.7	0.313865	0.163279	1.92226	0.0545732	0.777845	15324	16093	15642	15686.3	23601	20522	23724	22615.7	-0.264795
aae-miR-375-3p	445.179	426	338	350	371.333	285	184	53	174	-0.956073	0.411697	-2.32227	0.0202181	0.0884544	667	1000	606	757.667	904	2297	1282	1494.33	0.609156	0.405885	1.50081	0.133405	1	729	541	745	671.667	231	510	641	460.667	-0.334732	0.407383	-0.821664	0.411268	1	249	153	249	217	270	103	353	242	-0.74273
aae-miR-7-5p	11503.1	14849	8948	8746	10847.7	19054	16028	6908	13996.7	0.553298	0.32235	1.71645	0.0860798	0.200738	8452	12642	13247	11447	17898	19384	20579	19287	0.391164	0.322318	1.2136	0.224902	1	12883	23224	13698	16601.7	13567	9446	17078	13363.7	-0.189909	0.322317	-0.589199	0.555728	1	7766	4919	4243	5642.67	32238	13897	13392	19842.3	0.981677
aae-miR-71-3p	524.777	847	354	684	628.333	350	460	333	381	-0.446854	0.245949	-1.81686	0.0692393	0.200738	586	730	514	610	579	672	462	571	-0.470152	0.244608	-1.92206	0.054598	0.922715	1451	594	886	977	374	290	716	460	-1.00761	0.244774	-4.11649	3.84694e-05	0.00957888	264	411	572	415.667	715	503	764	660.667	-0.128498
aae-miR-71-5p	1443.19	2489	1420	1348	1752.33	1283	1539	984	1268.67	-0.236468	0.1835	-1.28865	0.19752	0.357292	1619	1921	1841	1793.67	2300	2466	2003	2256.33	-0.0458162	0.182752	-0.250702	0.802044	1	1635	1560	1716	1637	1584	1121	2648	1784.33	0.209373	0.183212	1.14279	0.253126	1	1064	702	683	816.333	1793	1486	2034	1771	0.293591
aae-miR-79-3p	1.3011	0	0	2	0.666667	2	4	0	2	1.71793	1.88241	0.912622	0.361442	NA	2	3	0	1.66667	2	0	1	1	-1.08347	1.79179	-0.604686	0.545387	1	0	0	3	1	0	0	0	0	-2.19758	2.05372	-1.07005	0.284596	1	2	2	3	2.33333	0	2	1	1	-1.88485
aae-miR-79-5p	2.46181	0	2	1	1	4	4	0	2.66667	1.43531	1.47354	0.974061	0.330026	NA	5	0	0	1.66667	2	0	2	1.33333	-0.850369	1.46183	-0.581713	0.56076	1	2	1	3	2	0	0	0	0	-3.24224	1.72769	-1.87664	0.060568	0.777845	1	1	9	3.66667	2	2	7	3.66667	-0.791111
aae-miR-8-3p	123521	182323	145633	157332	161763	166580	207695	207740	194005	0.503008	0.294722	1.70672	0.0878739	0.200738	209038	373283	241487	274603	184161	177595	284504	215420	-0.701519	0.294718	-2.3803	0.0172983	0.781277	205655	249238	328152	261015	157545	203093	443549	268062	0.114121	0.294718	0.387223	0.698591	1	27994	36389	46124	36835.7	49250	46966	42832	46349.3	-0.409652
aae-miR-8-5p	4745.79	21467	7326	9374	12722.3	3440	6321	5741	5167.33	-0.969215	0.263946	-3.67202	0.000240639	0.00631679	6045	9039	7307	7463.67	10010	9799	7623	9144	-0.0638789	0.263905	-0.242053	0.808739	1	5682	5258	6112	5684	6012	2955	12085	7017.33	0.284731	0.264043	1.07835	0.280877	1	1903	2231	2786	2306.67	5935	2568	6533	5012	0.247246
aae-miR-87-3p	714.629	1340	1008	896	1081.33	1346	1079	720	1048.33	0.147856	0.220429	0.670764	0.502371	0.59942	683	1300	1134	1039	1166	1507	1689	1454	0.13638	0.220055	0.619753	0.535421	1	930	989	1224	1047.67	1229	746	1391	1122	0.254904	0.220432	1.15638	0.247525	1	291	325	442	352.667	693	454	743	630	0.0208562
aae-miR-927-3p	19.5652	27	26	32	28.3333	21	22	15	19.3333	-0.35699	0.479672	-0.744239	0.456732	NA	8	24	41	24.3333	33	29	29	30.3333	-0.0167398	0.470463	-0.0355816	0.971616	1	22	33	14	23	24	12	25	20.3333	-0.0784205	0.484755	-0.161773	0.871484	1	18	8	18	14.6667	27	8	52	29	0.0644571
aae-miR-929-5p	0.0293415	0	1	0	0.333333	0	0	0	0	-0.743008	7.26121	-0.102326	0.918498	NA	0	0	0	0	0	0	0	0	0	7.26121	0	1	1	0	0	0	0	0	0	0	0	0	7.25997	0	1	1	0	0	0	0	0	0	0	0	0
aae-miR-92a-3p	731.749	305	347	330	327.333	482	508	110	366.667	0.25051	0.76592	0.32707	0.743615	0.804944	339	231	355	308.333	504	312	309	375	-0.12452	0.76586	-0.162588	0.870842	1	145	497	132	258	147	897	552	532	1.36341	0.765687	1.78063	0.074973	0.777845	551	464	407	474	4851	569	845	2088.33	1.2397
aae-miR-92a-5p	11.2353	13	10	7	10	21	16	1	12.6667	0.480196	0.623571	0.770075	0.441255	NA	12	4	8	8	23	9	6	12.6667	0.250062	0.631204	0.396166	0.691983	1	4	2	5	3.66667	6	4	6	5.33333	0.695	0.764741	0.908805	0.363453	1	15	15	12	14	20	18	40	26	0.0241982
aae-miR-92b-3p	634.562	344	462	330	378.667	638	688	128	484.667	0.414633	0.386599	1.07251	0.283489	0.402248	349	332	390	357	703	461	471	545	0.225004	0.386433	0.582259	0.560392	1	136	161	116	137.667	152	226	403	260.333	1.01871	0.392526	2.59528	0.00945137	0.294995	832	526	494	617.333	1693	794	1322	1269.67	0.175062
aae-miR-92b-5p	0.177389	0	0	0	0	0	0	0	0	0	7.26121	0	1	NA	0	0	0	0	0	2	0	0.666667	1.45745	7.23837	0.20135	0.840425	1	0	0	0	0	0	0	0	0	0	7.25997	0	1	1	0	0	0	0	1	0	0	0.333333	0.161395
aae-miR-932-3p	2.56497	15	5	2	7.33333	2	2	1	1.66667	-1.86423	1.26982	-1.46811	0.142075	NA	4	2	7	4.33333	3	6	3	4	-0.526238	1.19031	-0.4421	0.658417	1	9	15	1	8.33333	4	2	0	2	-1.75506	1.21466	-1.4449	0.148485	0.904862	0	1	0	0.333333	0	0	1	0.333333	-0.800396
aae-miR-932-5p	7.79011	27	24	3	18	10	3	1	4.66667	-1.83585	1.25433	-1.46361	0.143299	NA	3	17	29	16.3333	7	11	3	7	-1.52929	1.23372	-1.23958	0.215131	1	9	17	13	13	5	25	3	11	0.329596	1.21708	0.270809	0.786538	1	7	0	0	2.33333	3	0	2	1.66667	-1.46071
aae-miR-957-3p	144.745	267	264	334	288.333	279	193	96	189.333	-0.457502	0.663991	-0.689019	0.490811	0.592358	78	222	392	230.667	263	178	220	220.333	-0.387791	0.664008	-0.584015	0.55921	1	259	272	381	304	355	265	300	306.667	0.273088	0.662736	0.412062	0.680294	1	38	22	85	48.3333	75	37	131	81	-0.103453
aae-miR-965-3p	35.3256	34	17	50	33.6667	49	42	23	38	0.401088	0.446706	0.897879	0.36925	0.487088	34	26	26	28.6667	52	27	29	36	-0.0657513	0.44975	-0.146195	0.883767	1	35	28	88	50.3333	10	21	27	19.3333	-1.19138	0.459225	-2.59432	0.00947775	0.294995	23	38	38	33	33	58	38	43	-0.32723
aae-miR-970-3p	1062.8	1575	1391	1006	1324	1065	984	684	911	-0.36056	0.242943	-1.48413	0.137774	0.283653	1042	1553	1310	1301.67	1369	1434	2161	1654.67	-0.0201711	0.242241	-0.0832684	0.933638	1	1182	1197	1291	1223.33	833	690	1356	959.667	-0.230829	0.243072	-0.949634	0.342298	1	1188	652	635	825	958	890	1062	970	-0.576528
aae-miR-980-3p	3.21645	0	2	5	2.33333	4	5	4	4.33333	1.07158	1.16552	0.919401	0.357886	NA	0	7	1	2.66667	9	1	0	3.33333	0.102819	1.18064	0.0870876	0.930602	1	11	2	7	6.66667	5	4	9	6	-0.0408873	1.06793	-0.0382867	0.969459	1	5	2	3	3.33333	5	3	8	5.33333	-0.200187
aae-miR-980-5p	7.927	3	8	15	8.66667	11	11	8	10	0.37509	0.743911	0.504213	0.614112	NA	9	17	15	13.6667	6	5	21	10.6667	-0.717554	0.722523	-0.993122	0.32065	1	9	6	20	11.6667	8	19	15	14	0.570255	0.716711	0.795655	0.426232	1	2	7	6	5	6	12	8	8.66667	0.0710844
aae-miR-981-3p	143.731	368	280	306	318	200	182	152	178	-0.619584	0.376191	-1.64699	0.0995595	0.22242	173	335	386	298	286	246	235	255.667	-0.560197	0.374781	-1.49473	0.134985	1	303	220	357	293.333	239	197	279	238.333	-0.0880268	0.375225	-0.234597	0.814521	1	35	41	65	47	106	32	114	84	-0.0429596
aae-miR-988-3p	181.382	338	257	193	262.667	132	185	128	148.333	-0.615089	0.195775	-3.14181	0.00167908	0.0180874	224	305	229	252.667	327	352	315	331.333	0.023149	0.189179	0.122366	0.902609	1	357	316	374	349	275	182	475	310.667	-0.0986941	0.188251	-0.524269	0.600092	1	111	101	89	100.333	143	94	160	132.333	-0.445713
aae-miR-988-5p	269.221	359	247	202	269.333	307	271	285	287.667	0.338809	0.267757	1.26536	0.205742	0.357292	138	429	362	309.667	412	436	432	426.667	0.146636	0.265776	0.551726	0.581136	1	245	305	291	280.333	281	235	581	365.667	0.438709	0.267017	1.643	0.100384	0.817893	233	149	123	168.333	292	259	352	301	0.00918171
aae-miR-989-3p	13224.1	3796	3578	35335	14236.3	124475	101174	3112	76253.7	2.54944	0.831847	3.0648	0.00217819	0.0190592	31020	8530	8248	15932.7	73648	26610	24460	41572.7	0.895016	0.831845	1.07594	0.281953	1	4936	3073	2858	3622.33	3410	2823	12395	6209.33	0.683177	0.83201	0.821117	0.41158	1	1257	3381	9551	4729.67	8591	1759	7561	5970.33	-0.506102
aae-miR-993-5p	7.39786	4	9	18	10.3333	19	29	2	16.6667	0.761017	0.807982	0.941874	0.346257	NA	7	13	12	10.6667	21	14	6	13.6667	0.0233265	0.811312	0.0287516	0.977063	1	18	18	40	25.3333	12	10	18	13.3333	-0.766673	0.790751	-0.96955	0.332271	1	0	2	1	1	1	3	12	5.33333	1.51299
aae-miR-996-3p	78.1761	117	46	107	90	97	125	108	110	0.578163	0.33883	1.70635	0.0879425	0.200738	85	144	81	103.333	120	166	112	132.667	0.00693625	0.335327	0.020685	0.983497	1	140	109	262	170.333	98	125	166	129.667	-0.175187	0.331797	-0.527994	0.597504	1	27	46	38	37	41	41	44	42	-0.609134
aae-miR-998-3p	2049.89	1540	1463	1799	1600.67	2519	2655	1416	2196.67	0.621997	0.281726	2.20781	0.0272579	0.0986922	2103	2879	2458	2480	2387	2063	2273	2241	-0.511638	0.281423	-1.81804	0.0690581	1	1983	2718	3083	2594.67	1842	1702	3800	2448	-0.00217187	0.281418	-0.00771757	0.993842	1	1395	1038	933	1122	1434	1880	1457	1590.33	-0.240423
aae-miR-999-3p	8519.13	9685	5978	11544	9069	10268	8563	5385	8072	0.0503224	0.209641	0.24004	0.810299	0.868177	5415	10287	9619	8440.33	12224	12939	10585	11916	0.156552	0.209581	0.746977	0.455077	1	14630	8962	14949	12847	11032	7070	12805	10302.3	-0.145648	0.209544	-0.695072	0.48701	1	5326	5955	7055	6112	9885	9506	12287	10559.3	0.00235459
aae-miR-9a-5p	9891.11	7305	3125	7645	6025	8581	11181	6482	8748	0.792194	0.250408	3.16361	0.00155824	0.0180874	4914	9191	6351	6818.67	11058	10774	7956	9929.33	0.203723	0.25035	0.813754	0.415786	1	6718	3689	5752	5386.33	3051	3219	5991	4087	-0.262415	0.250637	-1.047	0.295102	1	7405	8397	9060	8287.33	21688	12877	20191	18252	0.309606
aae-miR-9b-5p	11062.4	8429	3069	6656	6051.33	14169	13627	7230	11675.3	1.20256	0.196354	6.12446	9.09906e-10	9.55401e-08	8529	10110	10319	9652.67	12545	11540	13719	12601.3	0.00641558	0.196208	0.0326978	0.973916	1	7312	5751	6905	6656	6628	4269	11180	7359	0.215129	0.196427	1.09521	0.273425	1	7484	6180	6317	6660.33	22119	14736	22626	19827	0.738853
aae-miR-9c-3p	298.211	238	172	308	239.333	421	293	144	286	0.442822	0.250202	1.76986	0.0767512	0.200738	307	335	278	306.667	338	289	234	287	-0.475762	0.248534	-1.91427	0.0555853	0.922715	292	182	274	249.333	163	126	368	219	-0.147894	0.252197	-0.58642	0.557593	1	340	224	262	275.333	450	319	463	410.667	-0.248489
aae-miR-9c-5p	9062.71	6872	2584	7558	5671.33	9070	8937	4426	7477.67	0.644445	0.266037	2.42239	0.0154186	0.080552	5464	8540	6241	6748.33	9027	8212	5370	7536.33	-0.190819	0.265979	-0.717422	0.473114	1	6982	3729	6123	5611.33	3582	2753	6063	4132.67	-0.328449	0.2662	-1.23384	0.217261	0.995373	6443	8009	7966	7472.67	18955	11843	18954	16584	0.317105
aae-miR-iab-4-3p	0	0	0	0	0	0	0	0	0	NA	NA	NA	NA	NA	0	0	0	0	0	0	0	0	NA	NA	NA	NA	NA	0	0	0	0	0	0	0	0	NA	NA	NA	NA	NA	0	0	0	0	0	0	0	0	NA
aae-miR-iab-4-5p	342.797	409	301	502	404	465	603	314	460.667	0.386489	0.298238	1.29591	0.195007	0.357292	369	670	465	501.333	834	539	510	627.667	-0.0117214	0.2969	-0.0394792	0.968508	1	962	634	1090	895.333	492	529	1019	680	-0.268387	0.295882	-0.907073	0.364368	1	82	98	236	138.667	268	119	299	228.667	-0.103183
aae-novel-miR-1	0.0399127	0	0	0	0	0	0	0	0	0	7.26121	0	1	NA	0	0	0	0	0	0	0	0	0	7.26121	0	1	1	0	0	0	0	0	0	0	0	0	7.25997	0	1	1	1	0	0	0.333333	0	0	0	0	-1.76215
aae-novel-miR-10	7.17786	16	6	5	9	8	4	4	5.33333	-0.494743	0.621526	-0.796014	0.426024	NA	9	16	12	12.3333	14	13	7	11.3333	-0.471739	0.541869	-0.870578	0.383985	1	17	12	7	12	8	5	17	10	-0.240169	0.556599	-0.431493	0.66611	1	2	4	6	4	8	6	8	7.33333	0.0703943
aae-novel-miR-11	0.0566695	3	0	0	1	0	0	0	0	-1.947	7.22438	-0.269504	0.787542	NA	0	0	0	0	0	0	0	0	0	7.26121	0	1	1	0	0	0	0	0	0	0	0	0	7.25997	0	1	1	0	0	0	0	0	0	0	0	0
aae-novel-miR-12	0.0933484	0	0	0	0	0	0	0	0	0	7.26121	0	1	NA	0	0	0	0	0	0	0	0	0	7.26121	0	1	1	1	0	0	0.333333	0	0	0	0	-0.786701	7.25997	-0.108362	0.913709	1	0	0	0	0	2	0	0	0.666667	0.978851
aae-novel-miR-13	11.5356	29	13	17	19.6667	16	10	9	11.6667	-0.498223	0.518943	-0.960073	0.337018	NA	11	16	12	13	18	23	23	21.3333	0.347498	0.509043	0.682649	0.494829	1	22	21	14	19	16	19	34	23	0.372717	0.491308	0.758623	0.448078	1	3	8	6	5.66667	15	5	14	11.3333	0.135094
aae-novel-miR-14	0.058791	0	0	0	0	0	0	0	0	0	7.26121	0	1	NA	0	0	0	0	0	0	0	0	0	7.26121	0	1	1	0	0	0	0	0	0	0	0	0	7.25997	0	1	1	0	0	0	0	0	2	0	0.666667	1.48003
aae-novel-miR-15	1.30972	8	3	4	5	0	2	1	1	-2.05067	1.50085	-1.36634	0.171832	NA	1	0	7	2.66667	1	2	2	1.66667	-1.07235	1.443	-0.743137	0.457399	1	2	1	1	1.33333	0	3	4	2.33333	0.924265	1.49782	0.617075	0.537185	1	0	0	1	0.333333	1	0	1	0.666667	0.0117413
aae-novel-miR-16	0.234732	0	8	0	2.66667	0	0	0	0	-3.98509	7.17955	-0.555062	0.578852	NA	0	0	0	0	0	0	0	0	0	7.26121	0	1	1	0	0	0	0	0	0	0	0	0	7.25997	0	1	1	0	0	0	0	0	0	0	0	0
aae-novel-miR-17	0.29751	0	0	0	0	0	0	0	0	0	6.05514	0	1	NA	0	0	0	0	1	0	2	1	2.05935	5.99776	0.343353	0.731333	1	0	2	0	0.666667	0	0	0	0	-1.80458	6.01891	-0.299819	0.764315	1	0	0	0	0	0	1	0	0.333333	0.161396
aae-novel-miR-18	2.20838	1	1	1	1	0	1	0	0.333333	-1.27303	2.41185	-0.527822	0.597623	NA	0	0	1	0.333333	3	0	0	1	1.14393	2.40771	0.47511	0.634708	1	1	0	0	0.333333	0	8	3	3.66667	3.82788	2.29913	1.66492	0.0959279	0.817893	0	3	0	1	7	0	2	3	0.560718
aae-novel-miR-19	0.327817	1	2	0	1	0	0	0	0	-2.38283	5.80516	-0.410468	0.681463	NA	0	0	0	0	0	0	0	0	0	5.86995	0	1	1	0	0	1	0.333333	0	0	1	0.333333	0.122579	5.86433	0.0209025	0.983323	1	3	0	2	1.66667	0	0	0	0	-3.95583
aae-novel-miR-2	24.8156	80	15	28	41	26	26	17	23	-0.514217	0.509316	-1.00962	0.312677	0.437747	18	26	38	27.3333	34	58	24	38.6667	0.136863	0.503724	0.271701	0.785852	1	44	15	22	27	42	21	85	49.3333	0.870828	0.502661	1.73244	0.0831959	0.817893	12	7	25	14.6667	25	13	29	22.3333	-0.20742
aae-novel-miR-20	0.0462454	0	0	0	0	0	0	0	0	0	7.26121	0	1	NA	0	0	2	0.666667	0	0	0	0	-2.21029	7.23927	-0.305319	0.760123	1	0	0	0	0	0	0	0	0	0	7.25997	0	1	1	0	0	0	0	0	0	0	0	0
aae-novel-miR-21	29.145	28	61	32	40.3333	24	27	23	24.6667	-0.588781	0.493575	-1.19289	0.232912	0.357292	25	35	24	28	19	19	48	28.6667	-0.341925	0.498542	-0.685851	0.492807	1	14	26	46	28.6667	38	14	88	46.6667	0.651651	0.491994	1.32451	0.185333	0.904862	47	29	74	50	30	24	49	34.3333	-1.35403
aae-novel-miR-22	29.145	28	61	32	40.3333	24	27	23	24.6667	-0.588781	0.493575	-1.19289	0.232912	0.357292	25	35	24	28	19	19	48	28.6667	-0.341925	0.498542	-0.685851	0.492807	1	14	26	46	28.6667	38	14	88	46.6667	0.651651	0.491994	1.32451	0.185333	0.904862	47	29	74	50	30	24	49	34.3333	-1.35403
aae-novel-miR-23	29.145	28	61	32	40.3333	24	27	23	24.6667	-0.588781	0.493575	-1.19289	0.232912	0.357292	25	35	24	28	19	19	48	28.6667	-0.341925	0.498542	-0.685851	0.492807	1	14	26	46	28.6667	38	14	88	46.6667	0.651651	0.491994	1.32451	0.185333	0.904862	47	29	74	50	30	24	49	34.3333	-1.35403
aae-novel-miR-24	0.0836871	0	0	1	0.333333	0	0	0	0	-0.743008	7.26121	-0.102326	0.918498	NA	0	0	0	0	0	0	0	0	0	7.26121	0	1	1	0	0	0	0	0	0	0	0	0	7.25997	0	1	1	0	0	0	0	0	0	0	0	0
aae-novel-miR-25	0.119738	0	0	0	0	0	0	0	0	0	7.26121	0	1	NA	0	0	0	0	0	0	0	0	0	7.26121	0	1	1	0	0	0	0	0	0	0	0	0	7.25997	0	1	1	3	0	0	1	0	0	0	0	-3.31896
aae-novel-miR-26	0.383223	2	0	0	0.666667	0	0	0	0	-1.42798	4.50239	-0.31716	0.751122	NA	0	0	1	0.333333	0	0	0	0	-1.34114	4.5261	-0.296312	0.766992	1	0	0	1	0.333333	0	0	0	0	-0.78685	4.5258	-0.173859	0.861976	1	0	0	0	0	0	1	0	0.333333	0.161397
aae-novel-miR-27	0.0636827	0	0	0	0	0	0	0	0	0	7.26121	0	1	NA	0	0	0	0	1	0	0	0.333333	0.582425	7.26121	0.0802104	0.93607	1	0	0	2	0.666667	0	0	0	0	-1.57008	7.24208	-0.2168	0.828364	1	0	0	0	0	0	0	0	0	0
aae-novel-miR-28	0.0844157	0	0	0	0	0	0	0	0	0	7.26121	0	1	NA	3	0	0	1	0	0	0	0	-3.07075	7.20604	-0.426136	0.670008	1	0	0	0	0	0	0	0	0	0	7.25997	0	1	1	0	0	0	0	0	0	0	0	0
aae-novel-miR-29	4.65056	5	6	4	5	10	8	4	7.33333	0.714987	0.779121	0.917684	0.358784	NA	3	8	2	4.33333	7	2	6	5	-0.122502	0.82212	-0.149007	0.881548	1	4	4	7	5	3	4	4	3.66667	-0.264366	0.838146	-0.315418	0.752445	1	6	4	0	3.33333	10	8	4	7.33333	0.335523
aae-novel-miR-3	0.270533	0	0	0	0	0	0	0	0	0	7.26121	0	1	NA	0	0	0	0	0	0	0	0	0	7.26121	0	1	1	0	0	0	0	0	0	0	0	0	7.25997	0	1	1	1	0	0	0.333333	0	0	0	0	-1.76215
aae-novel-miR-30	6.3545	3	8	6	5.66667	3	1	3	2.33333	-1.10084	0.843742	-1.30471	0.191992	NA	3	5	8	5.33333	8	8	13	9.66667	0.493811	0.709894	0.695612	0.486672	1	6	1	4	3.66667	3	2	5	3.33333	-0.0478673	0.843895	-0.0567219	0.954767	1	3	7	13	7.66667	16	9	16	13.6667	0.0306936
aae-novel-miR-31	13.0927	10	4	20	11.3333	4	10	2	5.33333	-0.875173	0.697698	-1.25437	0.209707	NA	8	12	5	8.33333	7	2	4	4.33333	-1.29796	0.728953	-1.78059	0.07498	1	1	5	8	4.66667	5	5	12	7.33333	0.721068	0.735798	0.97998	0.327096	1	26	15	27	22.6667	68	36	53	52.3333	0.391404
aae-novel-miR-32	4.10283	1	0	2	1	1	0	1	0.666667	-0.317306	1.46805	-0.216142	0.828877	NA	3	1	3	2.33333	0	2	1	1	-1.63261	1.18586	-1.37674	0.168593	1	0	1	1	0.666667	1	0	2	1	0.604153	1.48363	0.407212	0.683853	1	4	7	2	4.33333	11	6	12	9.66667	0.274468
aae-novel-miR-33	4.10283	1	0	2	1	1	0	1	0.666667	-0.317306	1.46805	-0.216142	0.828877	NA	3	1	3	2.33333	0	2	1	1	-1.63261	1.18586	-1.37674	0.168593	1	0	1	1	0.666667	1	0	2	1	0.604153	1.48363	0.407212	0.683853	1	4	7	2	4.33333	11	6	12	9.66667	0.274468
aae-novel-miR-34	0.339652	1	0	1	0.666667	0	1	0	0.333333	-0.547122	4.19255	-0.130498	0.896172	NA	1	0	0	0.333333	2	0	3	1.66667	1.84057	4.10612	0.448249	0.653973	1	2	0	1	1	2	0	0	0.666667	-0.228574	4.09352	-0.0558381	0.955471	1	0	0	0	0	0	0	0	0	0
aae-novel-miR-35	7.61368	13	2	5	6.66667	4	4	6	4.66667	-0.166888	0.805769	-0.207116	0.835919	NA	6	6	10	7.33333	9	23	9	13.6667	0.512526	0.732502	0.699692	0.48412	1	21	13	14	16	5	8	4	5.66667	-1.20486	0.741223	-1.62551	0.104055	0.817893	3	1	5	3	5	5	14	8	0.575469
aae-novel-miR-36	7.66839	13	2	5	6.66667	4	4	6	4.66667	-0.167125	0.804563	-0.207721	0.835447	NA	7	6	10	7.66667	9	23	9	13.6667	0.4404	0.728023	0.604926	0.545228	1	21	14	14	16.3333	5	8	4	5.66667	-1.23727	0.739283	-1.67361	0.0942071	0.817893	3	1	5	3	5	5	14	8	0.575457
aae-novel-miR-37	2.19122	0	0	0	0	0	0	0	0	0	2.52182	0	1	NA	0	24	8	10.6667	6	6	0	4	-1.60991	1.95694	-0.822665	0.410699	1	5	2	1	2.66667	0	13	10	7.66667	1.8287	1.98252	0.92241	0.356315	1	0	1	0	0.333333	0	2	0	0.666667	0.380426
aae-novel-miR-38	4.22014	3	7	9	6.33333	5	5	0	3.33333	-0.854619	1.06641	-0.801398	0.422902	NA	9	5	1	5	3	2	2	2.33333	-1.53852	1.11251	-1.38293	0.166687	1	15	1	14	10	2	0	6	2.66667	-1.97844	1.09622	-1.80478	0.0711091	0.777845	8	16	16	13.3333	0	0	4	1.33333	-4.25906
aae-novel-miR-39	17.6525	4	5	19	9.33333	19	9	13	13.6667	0.786849	0.591763	1.32967	0.183628	NA	8	9	12	9.66667	5	6	6	5.66667	-1.14705	0.647422	-1.77172	0.0764408	1	9	10	5	8	5	5	5	5	-0.526232	0.670139	-0.785258	0.432302	1	21	19	25	21.6667	23	19	29	23.6667	-0.686191
aae-novel-miR-4	0.0751702	0	0	0	0	3	0	0	1	2.56725	7.21705	0.355721	0.72205	NA	0	0	0	0	0	0	0	0	0	7.26121	0	1	1	0	0	0	0	0	0	0	0	0	7.25997	0	1	1	0	0	0	0	0	0	0	0	0
aae-novel-miR-40	0.0566695	3	0	0	1	0	0	0	0	-1.947	7.22438	-0.269504	0.787542	NA	0	0	0	0	0	0	0	0	0	7.26121	0	1	1	0	0	0	0	0	0	0	0	0	7.25997	0	1	1	0	0	0	0	0	0	0	0	0
aae-novel-miR-41	1.63085	1	2	1	1.33333	4	1	4	3	1.39258	1.39625	0.997376	0.318582	NA	2	4	1	2.33333	1	13	4	6	1.00181	1.28246	0.781169	0.434703	1	6	0	2	2.66667	2	3	7	4	0.653373	1.29782	0.503437	0.614657	1	0	0	1	0.333333	0	0	1	0.333333	-0.800396
aae-novel-miR-42	0.147792	0	0	0	0	0	1	0	0.333333	1.18053	7.26121	0.162581	0.870848	NA	3	0	0	1	0	0	0	0	-3.07075	7.20604	-0.426136	0.670008	1	0	0	0	0	0	0	0	0	0	7.25997	0	1	1	1	0	0	0.333333	0	0	0	0	-1.76215
aae-novel-miR-43	0.197904	0	0	1	0.333333	0	1	0	0.333333	0.218765	5.91509	0.0369843	0.970498	NA	0	0	0	0	0	1	0	0.333333	0.58243	5.91509	0.0984651	0.921563	1	1	0	1	0.666667	1	1	1	1	0.909489	5.82979	0.156007	0.876027	1	0	0	0	0	0	0	0	0	0
aae-novel-miR-44	0.0399127	0	0	0	0	0	0	0	0	0	7.26121	0	1	NA	0	0	0	0	0	0	0	0	0	7.26121	0	1	1	0	0	0	0	0	0	0	0	0	7.25997	0	1	1	1	0	0	0.333333	0	0	0	0	-1.76215
aae-novel-miR-45	0.058791	0	0	0	0	0	0	0	0	0	7.26121	0	1	NA	0	0	0	0	0	0	0	0	0	7.26121	0	1	1	0	0	0	0	0	0	0	0	0	7.25997	0	1	1	0	0	0	0	0	2	0	0.666667	1.48003
aae-novel-miR-46	8.88213	9	5	19	11	34	32	3	23	1.21941	0.644126	1.89313	0.0583408	NA	11	11	8	10	36	21	14	23.6667	0.869675	0.64459	1.34919	0.177276	1	8	10	13	10.3333	15	7	11	11	0.272437	0.67055	0.406288	0.684531	1	6	1	6	4.33333	3	5	10	6	-0.347944
aae-novel-miR-47	0.0661399	0	0	3	1	0	0	0	0	-2.16312	7.21616	-0.29976	0.76436	NA	0	0	0	0	0	0	0	0	0	7.26121	0	1	1	0	0	0	0	0	0	0	0	0	7.25997	0	1	1	0	0	0	0	0	0	0	0	0
aae-novel-miR-48	0.243018	0	0	1	0.333333	0	2	0	0.666667	0.945141	7.24607	0.130435	0.896222	NA	0	0	4	1.33333	0	0	0	0	-3.20946	7.20229	-0.445617	0.655874	1	0	0	0	0	0	0	0	0	0	7.25997	0	1	1	0	0	0	0	0	1	3	1.33333	1.96722
aae-novel-miR-49	0.983841	4	15	1	6.66667	1	0	0	0.333333	-4.2153	2.82459	-1.49236	0.135605	NA	0	2	0	0.666667	1	0	5	2	1.3543	2.83241	0.478145	0.632547	1	0	0	0	0	2	0	2	1.33333	2.83164	2.91785	0.970455	0.33182	1	3	0	0	1	0	1	0	0.333333	-2.34637
aae-novel-miR-5	8.30752	0	1	0	0.333333	0	2	2	1.33333	2.11878	1.50163	1.41099	0.158248	NA	1	2	2	1.66667	2	0	1	1	-1.09093	1.20951	-0.901963	0.367076	1	0	0	0	0	0	1	1	0.666667	1.94148	1.65665	1.17193	0.241226	1	17	8	3	9.33333	33	20	23	25.3333	0.591227
aae-novel-miR-50	0.048207	0	0	0	0	0	0	0	0	0	7.26121	0	1	NA	0	0	0	0	0	0	0	0	0	7.26121	0	1	1	2	0	0	0.666667	0	0	0	0	-1.67103	7.23682	-0.230906	0.817388	1	0	0	0	0	0	0	0	0	0
aae-novel-miR-51	0.197904	0	0	1	0.333333	0	1	0	0.333333	0.218765	5.91509	0.0369843	0.970498	NA	0	0	0	0	0	1	0	0.333333	0.58243	5.91509	0.0984651	0.921563	1	1	0	1	0.666667	1	1	1	1	0.909489	5.82979	0.156007	0.876027	1	0	0	0	0	0	0	0	0	0
aae-novel-miR-52	0.197904	0	0	1	0.333333	0	1	0	0.333333	0.218765	5.91509	0.0369843	0.970498	NA	0	0	0	0	0	1	0	0.333333	0.58243	5.91509	0.0984651	0.921563	1	1	0	1	0.666667	1	1	1	1	0.909489	5.82979	0.156007	0.876027	1	0	0	0	0	0	0	0	0	0
aae-novel-miR-53	3.50233	1	2	5	2.66667	6	7	2	5	1.06264	0.978707	1.08576	0.277587	NA	1	6	5	4	2	3	7	4	-0.328038	0.953988	-0.34386	0.730952	1	3	2	8	4.33333	3	5	2	3.33333	-0.0434261	0.954722	-0.0454856	0.96372	1	4	7	2	4.33333	2	8	1	3.66667	-0.912287
aae-novel-miR-54	3.73662	1	2	5	2.66667	6	7	2	5	1.06409	0.964271	1.10352	0.269803	NA	1	7	6	4.66667	3	3	7	4.33333	-0.427223	0.918122	-0.465322	0.641701	1	3	2	11	5.33333	3	5	2	3.33333	-0.338189	0.924122	-0.365957	0.714397	1	4	7	2	4.33333	2	8	2	4	-0.812344
aae-novel-miR-55	8.97313	27	6	10	14.3333	9	8	10	9	-0.345167	0.595469	-0.579656	0.562147	NA	9	11	14	11.3333	10	15	9	11.3333	-0.372846	0.590823	-0.631063	0.527999	1	5	4	10	6.33333	8	4	16	9.33333	0.598306	0.648748	0.922247	0.3564	1	8	10	9	9	23	5	18	15.3333	-0.121439
aae-novel-miR-56	0.159651	0	0	0	0	0	0	0	0	0	7.26121	0	1	NA	0	0	0	0	0	0	0	0	0	7.26121	0	1	1	0	0	0	0	0	0	0	0	0	7.25997	0	1	1	4	0	0	1.33333	0	0	0	0	-3.73445
aae-novel-miR-57	0.536314	0	0	1	0.333333	0	0	0	0	-0.743021	4.22659	-0.175797	0.860454	NA	4	4	0	2.66667	0	0	0	0	-4.26925	4.09062	-1.04367	0.296639	1	0	1	0	0.333333	0	0	1	0.333333	0.125391	4.21931	0.0297184	0.976292	1	1	0	0	0.333333	0	0	0	0	-1.76218
aae-novel-miR-58	0.157846	0	0	0	0	3	0	0	1	2.56725	7.21705	0.35572	0.72205	NA	1	0	0	0.333333	0	0	0	0	-1.34112	7.26121	-0.184696	0.853467	1	0	0	1	0.333333	0	0	0	0	-0.786743	7.25997	-0.108367	0.913704	1	0	0	0	0	0	0	0	0	0
aae-novel-miR-59	0.0661399	0	0	3	1	0	0	0	0	-2.16312	7.21616	-0.29976	0.76436	NA	0	0	0	0	0	0	0	0	0	7.26121	0	1	1	0	0	0	0	0	0	0	0	0	7.25997	0	1	1	0	0	0	0	0	0	0	0	0
aae-novel-miR-6	8.04623	12	10	9	10.3333	10	7	1	6	-0.634867	0.770199	-0.82429	0.409775	NA	8	4	4	5.33333	11	5	3	6.33333	-0.158814	0.799358	-0.198677	0.842515	1	16	8	1	8.33333	3	5	16	8	-0.102434	0.766726	-0.133599	0.893719	1	5	1	1	2.33333	7	8	6	7	0.803809
aae-novel-miR-60	0.048207	0	0	0	0	0	0	0	0	0	7.26121	0	1	NA	0	0	0	0	0	0	0	0	0	7.26121	0	1	1	2	0	0	0.666667	0	0	0	0	-1.67103	7.23682	-0.230906	0.817388	1	0	0	0	0	0	0	0	0	0
aae-novel-miR-61	0.0672162	0	0	0	0	0	0	0	0	0	7.26121	0	1	NA	0	0	0	0	0	0	0	0	0	7.26121	0	1	1	0	0	3	1	0	0	0	0	-2.15322	7.21618	-0.298387	0.765408	1	0	0	0	0	0	0	0	0	0
aae-novel-miR-62	0.367537	0	0	1	0.333333	0	0	0	0	-0.743021	4.13492	-0.179694	0.857392	NA	0	0	0	0	1	1	0	0.666667	1.49454	4.09138	0.365291	0.714894	1	0	0	0	0	1	0	4	1.66667	2.88022	4.03989	0.712944	0.47588	1	0	0	0	0	0	0	1	0.333333	0.161397
aae-novel-miR-63	1.03857	1	1	3	1.66667	1	0	2	1	-0.411804	1.72885	-0.238196	0.811729	NA	1	3	1	1.66667	0	0	0	0	-3.50099	1.93358	-1.81063	0.0701983	1	1	5	2	2.66667	4	3	8	5	0.91685	1.52587	0.60087	0.547927	1	1	0	0	0.333333	0	0	2	0.666667	-0.0416786
aae-novel-miR-64	0.0521569	0	0	0	0	0	0	0	0	0	7.26121	0	1	NA	0	0	0	0	0	0	0	0	0	7.26121	0	1	1	0	0	0	0	0	0	0	0	0	7.25997	0	1	1	0	0	0	0	0	0	3	1	1.3323
aae-novel-miR-65	0.0497595	0	0	0	0	0	0	0	0	0	7.26121	0	1	NA	0	0	0	0	0	0	0	0	0	7.26121	0	1	1	0	0	0	0	0	0	3	1	1.98849	7.23795	0.274731	0.783523	1	0	0	0	0	0	0	0	0	0
aae-novel-miR-66	0.0530454	0	0	0	0	0	0	0	0	0	7.26121	0	1	NA	0	0	0	0	0	0	3	1	2.0282	7.21449	0.281128	0.778612	1	0	0	0	0	0	0	0	0	0	7.25997	0	1	1	0	0	0	0	0	0	0	0	0
aae-novel-miR-67	0.0531544	0	0	0	0	0	0	0	0	0	7.26121	0	1	NA	0	0	0	0	0	0	0	0	0	7.26121	0	1	1	0	2	0	0.666667	0	0	0	0	-1.80648	7.23032	-0.249848	0.802705	1	0	0	0	0	0	0	0	0	0
aae-novel-miR-68	0.604713	1	0	0	0.333333	1	0	0	0.333333	0.218768	3.06369	0.0714068	0.943074	NA	0	0	0	0	1	0	1	0.666667	1.48704	3.00554	0.494765	0.620766	1	0	0	0	0	2	0	4	2	3.27723	2.90875	1.12668	0.259878	1	1	1	0	0.666667	0	0	0	0	-2.7329
aae-novel-miR-69	0.185223	0	0	0	0	0	0	0	0	0	7.26121	0	1	NA	0	0	0	0	0	0	0	0	0	7.26121	0	1	1	0	0	0	0	0	0	0	0	0	7.25997	0	1	1	0	0	0	0	0	0	0	0	0
aae-novel-miR-7	0.852502	10	1	2	4.33333	0	0	0	0	-4.1631	2.36807	-1.75801	0.0787456	NA	0	7	0	2.33333	5	1	3	3	0.194151	2.14662	0.0904451	0.927934	1	2	1	1	1.33333	0	0	2	0.666667	-1.17527	2.39274	-0.491182	0.623298	1	1	1	0	0.666667	0	0	0	0	-2.72299
aae-novel-miR-70	15.4611	35	9	15	19.6667	6	13	5	8	-1.02605	0.576569	-1.77959	0.0751439	NA	14	8	15	12.3333	15	29	21	21.6667	0.400771	0.54146	0.740167	0.459199	1	43	26	31	33.3333	22	3	17	14	-1.16291	0.529708	-2.19537	0.0281367	0.519648	3	7	7	5.66667	16	9	26	17	0.717874
aae-novel-miR-71	0.675447	3	1	2	2	0	4	0	1.33333	-0.439374	2.23835	-0.196294	0.84438	NA	2	2	1	1.66667	1	0	2	1	-1.13463	2.27365	-0.499034	0.617756	1	1	1	0	0.666667	0	2	0	0.666667	0.547877	2.42475	0.225952	0.821239	1	0	0	1	0.333333	0	0	1	0.333333	-0.800395
aae-novel-miR-72	0.0895991	0	0	0	0	0	0	0	0	0	7.26121	0	1	NA	0	0	0	0	1	0	4	1.66667	2.7837	7.19437	0.386928	0.69881	1	0	0	0	0	0	0	0	0	0	7.25997	0	1	1	0	0	0	0	0	0	0	0	0
aae-novel-miR-73	7.17786	16	6	5	9	8	4	4	5.33333	-0.494743	0.621526	-0.796014	0.426024	NA	9	16	12	12.3333	14	13	7	11.3333	-0.471739	0.541869	-0.870578	0.383985	1	17	12	7	12	8	5	17	10	-0.240169	0.556599	-0.431493	0.66611	1	2	4	6	4	8	6	8	7.33333	0.0703943
aae-novel-miR-74	1.02486	3	5	8	5.33333	2	4	2	2.66667	-0.853211	2.25112	-0.379016	0.704676	NA	0	2	0	0.666667	4	1	0	1.66667	1.13226	2.49768	0.453326	0.650314	1	1	0	0	0.333333	0	0	0	0	-0.786864	2.72868	-0.288369	0.773065	1	3	1	0	1.33333	0	0	0	0	-3.73056
aae-novel-miR-75	0.132275	0	0	0	0	0	0	0	0	0	7.26121	0	1	NA	0	0	0	0	0	0	0	0	0	7.26121	0	1	1	0	0	0	0	0	0	0	0	0	7.25997	0	1	1	0	0	4	1.33333	0	0	0	0	-3.46886
aae-novel-miR-76	0.0399127	0	0	0	0	0	0	0	0	0	7.26121	0	1	NA	0	0	0	0	0	0	0	0	0	7.26121	0	1	1	0	0	0	0	0	0	0	0	0	7.25997	0	1	1	1	0	0	0.333333	0	0	0	0	-1.76215
aae-novel-miR-77	9.67817	4	12	5	7	9	12	6	9	0.487754	0.609221	0.800618	0.423353	NA	5	22	15	14	11	11	12	11.3333	-0.622736	0.557492	-1.11703	0.263981	1	17	9	27	17.6667	18	8	20	15.3333	-0.0734352	0.535312	-0.137182	0.890887	1	4	4	1	3	11	8	16	11.6667	1.09734
aae-novel-miR-78	0.0440933	0	0	2	0.666667	0	0	0	0	-1.57929	7.24149	-0.218088	0.82736	NA	0	0	0	0	0	0	0	0	0	7.26121	0	1	1	0	0	0	0	0	0	0	0	0	7.25997	0	1	1	0	0	0	0	0	0	0	0	0
aae-novel-miR-79	0.117151	0	0	0	0	0	0	0	0	0	7.26121	0	1	NA	0	0	0	0	0	0	0	0	0	7.26121	0	1	1	0	0	0	0	0	0	0	0	0	7.25997	0	1	1	0	0	0	0	0	0	0	0	0
aae-novel-miR-8	1.74405	1	2	4	2.33333	1	4	1	2	-0.0648298	1.15389	-0.0561835	0.955196	NA	3	1	1	1.66667	3	2	1	2	-0.152929	1.19435	-0.128043	0.898115	1	2	3	1	2	1	0	0	0.333333	-2.31304	1.52466	-1.51708	0.129246	0.836968	2	2	3	2.33333	3	0	4	2.33333	-0.909804
aae-novel-miR-80	6.59842	11	20	18	16.3333	12	9	12	11	-0.392901	0.827193	-0.474981	0.6348	NA	10	20	5	11.6667	26	12	16	18	0.297883	0.824906	0.361111	0.718016	1	6	0	7	4.33333	32	3	6	13.6667	1.94617	0.892516	2.18054	0.0292171	0.519648	2	1	4	2.33333	0	0	1	0.333333	-3.46813
aae-novel-miR-81	6.59842	11	20	18	16.3333	12	9	12	11	-0.392901	0.827193	-0.474981	0.6348	NA	10	20	5	11.6667	26	12	16	18	0.297883	0.824906	0.361111	0.718016	1	6	0	7	4.33333	32	3	6	13.6667	1.94617	0.892516	2.18054	0.0292171	0.519648	2	1	4	2.33333	0	0	1	0.333333	-3.46813
aae-novel-miR-82	22.8093	57	27	64	49.3333	46	42	43	43.6667	0.103897	0.490352	0.211883	0.832199	0.882635	17	15	7	13	21	33	22	25.3333	0.562801	0.538633	1.04487	0.296083	1	21	8	16	15	5	10	6	7	-0.848121	0.59338	-1.42931	0.152917	0.904862	19	71	61	50.3333	56	28	77	53.6667	-0.784324
aae-novel-miR-83	122.284	412	253	385	350	231	157	230	206	-0.480499	0.442246	-1.0865	0.277258	0.398796	123	75	47	81.6667	77	163	124	121.333	0.121137	0.451848	0.268092	0.788628	1	30	27	36	31	27	31	31	29.6667	0.177808	0.485969	0.365882	0.714453	1	282	223	287	264	412	136	507	351.667	-0.502079
aae-novel-miR-84	122.284	412	253	385	350	231	157	230	206	-0.480499	0.442246	-1.0865	0.277258	0.398796	123	75	47	81.6667	77	163	124	121.333	0.121137	0.451848	0.268092	0.788628	1	30	27	36	31	27	31	31	29.6667	0.177808	0.485969	0.365882	0.714453	1	282	223	287	264	412	136	507	351.667	-0.502079
aae-novel-miR-85	29.145	28	61	32	40.3333	24	27	23	24.6667	-0.588781	0.493575	-1.19289	0.232912	0.357292	25	35	24	28	19	19	48	28.6667	-0.341925	0.498542	-0.685851	0.492807	1	14	26	46	28.6667	38	14	88	46.6667	0.651651	0.491994	1.32451	0.185333	0.904862	47	29	74	50	30	24	49	34.3333	-1.35403
aae-novel-miR-86	29.145	28	61	32	40.3333	24	27	23	24.6667	-0.588781	0.493575	-1.19289	0.232912	0.357292	25	35	24	28	19	19	48	28.6667	-0.341925	0.498542	-0.685851	0.492807	1	14	26	46	28.6667	38	14	88	46.6667	0.651651	0.491994	1.32451	0.185333	0.904862	47	29	74	50	30	24	49	34.3333	-1.35403
aae-novel-miR-87	29.145	28	61	32	40.3333	24	27	23	24.6667	-0.588781	0.493575	-1.19289	0.232912	0.357292	25	35	24	28	19	19	48	28.6667	-0.341925	0.498542	-0.685851	0.492807	1	14	26	46	28.6667	38	14	88	46.6667	0.651651	0.491994	1.32451	0.185333	0.904862	47	29	74	50	30	24	49	34.3333	-1.35403
aae-novel-miR-88	29.145	28	61	32	40.3333	24	27	23	24.6667	-0.588781	0.493575	-1.19289	0.232912	0.357292	25	35	24	28	19	19	48	28.6667	-0.341925	0.498542	-0.685851	0.492807	1	14	26	46	28.6667	38	14	88	46.6667	0.651651	0.491994	1.32451	0.185333	0.904862	47	29	74	50	30	24	49	34.3333	-1.35403
aae-novel-miR-89	29.145	28	61	32	40.3333	24	27	23	24.6667	-0.588781	0.493575	-1.19289	0.232912	0.357292	25	35	24	28	19	19	48	28.6667	-0.341925	0.498542	-0.685851	0.492807	1	14	26	46	28.6667	38	14	88	46.6667	0.651651	0.491994	1.32451	0.185333	0.904862	47	29	74	50	30	24	49	34.3333	-1.35403
aae-novel-miR-9	1.74405	1	2	4	2.33333	1	4	1	2	-0.0648298	1.15389	-0.0561835	0.955196	NA	3	1	1	1.66667	3	2	1	2	-0.152929	1.19435	-0.128043	0.898115	1	2	3	1	2	1	0	0	0.333333	-2.31304	1.52466	-1.51708	0.129246	0.836968	2	2	3	2.33333	3	0	4	2.33333	-0.909804
aae-novel-miR-90	0.0400647	0	0	0	0	0	0	0	0	0	7.26121	0	1	NA	0	0	0	0	0	0	0	0	0	7.26121	0	1	1	0	0	0	0	0	0	0	0	0	7.25997	0	1	1	0	0	0	0	2	0	0	0.666667	0.978858
aae-novel-miR-91	0.0798254	0	0	0	0	0	0	0	0	0	7.26121	0	1	NA	0	0	0	0	0	0	0	0	0	7.26121	0	1	1	0	0	0	0	0	0	0	0	0	7.25997	0	1	1	2	0	0	0.666667	0	0	0	0	-2.73309
aae-novel-miR-92	283.892	556	349	246	383.667	197	238	174	203	-0.689884	0.307154	-2.24605	0.0247006	0.0982838	185	334	641	386.667	366	347	342	351.667	-0.483831	0.304681	-1.58799	0.112288	1	339	281	245	288.333	285	181	333	266.333	0.0282097	0.306962	0.0918997	0.926778	1	177	149	142	156	430	203	424	352.333	0.300623
aae-novel-miR-93	1.35854	0	0	0	0	0	0	0	0	0	1.99109	0	1	NA	0	1	2	1	1	1	0	0.666667	-0.913515	1.71466	-0.532767	0.594195	1	1	0	0	0.333333	0	0	0	0	-0.786856	1.99106	-0.395194	0.692699	1	1	2	1	1.33333	2	1	3	2	-0.304041
aae-novel-miR-94	1.35854	0	0	0	0	0	0	0	0	0	1.99109	0	1	NA	0	1	2	1	1	1	0	0.666667	-0.913515	1.71466	-0.532767	0.594195	1	1	0	0	0.333333	0	0	0	0	-0.786856	1.99106	-0.395194	0.692699	1	1	2	1	1.33333	2	1	3	2	-0.304041
aae-novel-miR-95	0.0440933	0	0	2	0.666667	0	0	0	0	-1.57929	7.24149	-0.218088	0.82736	NA	0	0	0	0	0	0	0	0	0	7.26121	0	1	1	0	0	0	0	0	0	0	0	0	7.25997	0	1	1	0	0	0	0	0	0	0	0	0
[truncated: 30 more columns]
